# Supplementary material for: Phenotypic and Transcriptomic Analysis of Two Pinellia ternata Varieties T2 line and T2Plus line
Source: Sci Rep. 2020 Mar 12;10:4614. doi: 10.1038/s41598-020-61512-2 (PMC7067869; doi:10.1038/s41598-020-61512-2)
Supplement: Supplementary file 2 — Dataset S2. [file 41598_2020_61512_MOESM2_ESM.xls]

## Sheet: all_exp
Table S2: Expression level of all genes in two P. ternata cultivars.
ID	T2_1	T2_2	T2_3	T2Plus_1	T2Plus_2	T2Plus_3	ID	T2_1	T2_2	T2_3	T2Plus_1	T2Plus_2	T2Plus_3
TRINITY_DN0_c1_g1	12.35	14.03	9.44	21.39	17.42	15.73	TRINITY_DN25191_c0_g1	13.35	14.12	10.36	10.78	8.93	10.33
TRINITY_DN0_c2_g1	0.82	0	0.91	1.67	1.98	5.62	TRINITY_DN251915_c0_g1	0.53	0.38	2.99	1.09	0	0.6
TRINITY_DN0_c2_g2	2.32	1.97	1.43	41.74	42.68	42	TRINITY_DN251918_c0_g1	7.67	10.08	4.07	0	0	0
TRINITY_DN0_c3_g1	38.79	54.85	44.25	77.11	58.79	68.68	TRINITY_DN251919_c0_g1	0	0	0	0	0	0
TRINITY_DN1_c0_g1	0	0.17	0	1.52	3.26	1.65	TRINITY_DN251920_c0_g1	0	8.16	0	0	0	0
TRINITY_DN1_c1_g2	0	1.87	0	0	1.08	4.08	TRINITY_DN251922_c0_g1	0	0	0	0	0	0
TRINITY_DN1_c10_g1	47.92	30.22	33.85	28.05	34.72	44.36	TRINITY_DN251925_c0_g1	0	0	11.09	0	12.45	0
TRINITY_DN1_c2_g1	0.83	0	0.93	0.85	0	0	TRINITY_DN251940_c0_g1	0	0	0	0	0	0
TRINITY_DN1_c31_g1	7.43	0	15.81	59.42	30.64	48.57	TRINITY_DN251941_c0_g1	0	0	3.36	3.03	1.84	0
TRINITY_DN1_c4_g1	12.3	19.87	13.08	15.82	14.32	16.13	TRINITY_DN251943_c0_g1	0	0	0	4.21	0	2.52
TRINITY_DN1_c5_g1	0	25.01	69.65	0	0	45.74	TRINITY_DN251945_c0_g1	0	0	0	0	0	0
TRINITY_DN10_c0_g1	39.62	66.19	45.75	39.08	48.6	44.51	TRINITY_DN251948_c0_g1	0	0	2.83	0	0	0
TRINITY_DN10_c2_g1	87.19	43.13	69.71	78.9	98.39	110.12	TRINITY_DN251953_c0_g1	0	0	12.82	0	0	0
TRINITY_DN100_c0_g1	0	0	0	0	0.55	1.03	TRINITY_DN251957_c0_g1	0.22	0	1	1.61	1.62	1
TRINITY_DN100_c0_g2	9.67	19.12	7.77	10.96	15.45	16.52	TRINITY_DN251959_c0_g1	0.69	0	0.77	1.4	1.67	1.57
TRINITY_DN1000_c0_g1	42.97	38.95	38.16	46.02	44.79	51.19	TRINITY_DN251960_c0_g1	0	0	0	0	0	5.82
TRINITY_DN1000_c0_g2	11.59	7.61	8.63	5.71	9.32	6.73	TRINITY_DN251965_c0_g1	1.2	0.83	1.33	0	1.45	0
TRINITY_DN10000_c0_g1	12.22	10.33	9.1	10.16	8.33	7.46	TRINITY_DN251967_c0_g1	0	0	29.96	13.06	0	0
TRINITY_DN10000_c4_g1	3.28	0	2.43	1.1	0	3.77	TRINITY_DN251969_c0_g1	3.19	2.11	0	6.08	0	3.78
TRINITY_DN10000_c5_g1	5.4	2.54	0.67	4.93	5.1	6.83	TRINITY_DN25197_c0_g1	0	0	0	0	0	0
TRINITY_DN100001_c0_g1	0	0	0	0	0	40.48	TRINITY_DN251970_c0_g1	0	0	0	0	0	0
TRINITY_DN100005_c0_g1	1.17	0	0	3.55	2.84	1.35	TRINITY_DN251972_c0_g1	5.59	0	0	0	0	0
TRINITY_DN100008_c1_g1	0	0	0	0	0	0	TRINITY_DN251975_c0_g1	0	0	0	0	0	0
TRINITY_DN100010_c0_g1	0	0	0	0	0	0	TRINITY_DN251978_c0_g1	0	0	0	0	0	0
TRINITY_DN100019_c0_g1	0	0	0	32.29	0	0	TRINITY_DN25198_c0_g1	2.3	7.74	3.23	1.77	4.2	2.62
TRINITY_DN100019_c1_g1	0	0	0	0	0	0	TRINITY_DN251981_c0_g1	0	0	0	0	0	0
TRINITY_DN10002_c0_g1	169.99	212.91	210.44	49.31	47.07	36.87	TRINITY_DN251983_c0_g1	0	0	0	0	0	0
TRINITY_DN10002_c0_g2	263.35	398.61	282.43	66.8	57.53	76.53	TRINITY_DN251985_c0_g1	0	0	0	0	0	0
TRINITY_DN100024_c1_g1	0	0	0	0	0	0	TRINITY_DN251991_c0_g1	0	0	0	0	0	0
TRINITY_DN100024_c1_g2	0	0	0	26.17	34.83	0	TRINITY_DN251994_c0_g1	0	5.85	0	0	0	0
TRINITY_DN100024_c1_g3	0	0	23.63	0	0	0	TRINITY_DN251997_c0_g1	0	0	0	0	6.7	0
TRINITY_DN100026_c0_g1	0	0	0	0	0	0	TRINITY_DN251998_c0_g1	0	0	0	0	0	0
TRINITY_DN100027_c0_g1	0	0	0	0	0	89.3	TRINITY_DN252_c2_g1	0	5.96	2.42	2.16	0	2.6
TRINITY_DN100028_c0_g1	0	0	0	3.47	3.57	3.33	TRINITY_DN252_c3_g1	34.87	30.92	31.78	37.24	46.58	37.16
TRINITY_DN10003_c0_g1	17.48	20.22	20.44	10.48	7.1	12.17	TRINITY_DN252_c4_g1	0.84	0.59	0.94	0	2.04	0
TRINITY_DN100031_c0_g1	28.92	0	0	0	0	0	TRINITY_DN252_c8_g1	12.55	11.75	16.85	10.23	9.09	17.59
TRINITY_DN100032_c0_g1	14.19	0	13.7	0	0	0	TRINITY_DN252_c9_g1	4.77	2.41	2.29	0.65	0.95	1.05
TRINITY_DN100034_c0_g1	0	0	0	4.11	0	0	TRINITY_DN2520_c0_g1	0	0	0	0	0	0
TRINITY_DN100036_c0_g1	0	0	0	0	0	21.21	TRINITY_DN252000_c0_g1	0	0	0	0	0	0
TRINITY_DN100039_c0_g1	0	0	0	0	0	0	TRINITY_DN252007_c0_g1	0	11.17	0	5.21	0	0
TRINITY_DN10004_c0_g1	11.5	22.82	19.88	16.23	18.57	15.36	TRINITY_DN252013_c0_g1	0	0	0	0	0	0
TRINITY_DN100040_c0_g1	0	0	0	0	0	0	TRINITY_DN252015_c0_g1	0	2.15	10.47	0	0	0
TRINITY_DN100044_c0_g3	0	0	0	0	0	0	TRINITY_DN252017_c0_g1	0	0	0	0	9.7	0
TRINITY_DN100045_c0_g1	1.09	0.39	0.61	0.56	1.33	0.62	TRINITY_DN252018_c0_g1	0	0	0	0	0	0
TRINITY_DN10005_c0_g1	22.24	19.5	40.81	15.39	31.8	10.9	TRINITY_DN25202_c1_g1	0	0	0	0	0	0
TRINITY_DN100051_c0_g1	0	0	0	0	0	0	TRINITY_DN252028_c0_g1	0	0	0	0	0	0
TRINITY_DN100052_c0_g1	0	0	0	0	0	0	TRINITY_DN252032_c0_g1	0	0	3.8	0	0	0
TRINITY_DN100055_c0_g1	0	0	0	0	0	0	TRINITY_DN252038_c0_g1	0.7	0	0	1.44	1.7	0.8
TRINITY_DN100055_c0_g2	0	0	0	0	0	0	TRINITY_DN252040_c0_g1	0	0	0	0	0	0
TRINITY_DN100057_c0_g1	0	0	0	6.36	7.94	3.98	TRINITY_DN252041_c0_g1	6.6	3.63	10.22	7.94	4.79	7.62
TRINITY_DN100057_c1_g1	0.5	0.71	0	2.05	1.81	2.82	TRINITY_DN25205_c0_g1	0	1.42	4.6	0	2.53	0
TRINITY_DN100058_c0_g1	5.24	3.5	2.83	0	0	0	TRINITY_DN252050_c0_g1	0	3.59	5.73	0	0	0
TRINITY_DN100059_c0_g1	0	0	0	0	0	0	TRINITY_DN252051_c0_g1	5.13	0.88	9.94	3.86	3.1	5.93
TRINITY_DN100062_c0_g1	15.3	0	0	12.68	0	0	TRINITY_DN252052_c0_g1	0	0	0	0	0	0
TRINITY_DN100066_c0_g1	1.96	5.53	2.2	2.01	0	3.72	TRINITY_DN252056_c0_g1	0	0	0	0	0	0
TRINITY_DN100066_c0_g3	3.69	4.51	7.2	0.94	1.12	1.06	TRINITY_DN252062_c0_g1	1	1.07	1.13	0.52	1.22	0
TRINITY_DN100067_c0_g1	1.88	2.94	1.69	0	0	0	TRINITY_DN252063_c0_g1	0	0	0	12.68	0	0
TRINITY_DN100068_c0_g1	0	0	0	0	0	0	TRINITY_DN252064_c0_g1	0	2.02	0	2.91	0	3.6
TRINITY_DN10007_c0_g1	16.49	33.26	11.03	14.72	14.09	16.7	TRINITY_DN252070_c0_g1	15.61	0	15.82	20.67	0	18.72
TRINITY_DN100070_c0_g1	0.8	0.57	0.6	1.39	1.63	1.51	TRINITY_DN252075_c0_g1	0	0	0	2.4	0	0
TRINITY_DN100071_c0_g1	1.02	0.36	1.15	2.11	1.24	2.33	TRINITY_DN252077_c0_g1	0	1.35	0	7.83	0	6.99
TRINITY_DN100072_c2_g1	1.38	0	2.08	2.86	3.37	1.05	TRINITY_DN252079_c0_g1	0	0	0	0	0	0
TRINITY_DN100073_c0_g1	2.25	0.81	1.27	2.51	1.76	3.62	TRINITY_DN25208_c0_g1	4.11	2.41	3.06	2.74	2.14	1.96
TRINITY_DN100074_c0_g1	4.34	1.46	0	10.6	2.6	2.54	TRINITY_DN252082_c0_g1	0	0	1.32	2.18	0.28	0.79
TRINITY_DN100088_c0_g1	0	0	0	7.48	0	0	TRINITY_DN252088_c0_g1	1.66	1.13	5.47	0	2	0
TRINITY_DN100089_c0_g1	4.99	0.5	0.8	3.65	3.46	3.26	TRINITY_DN252089_c0_g1	0	0	0	0	0	0
TRINITY_DN10009_c0_g1	243.48	267.33	255.79	193.34	220.87	219.81	TRINITY_DN25209_c0_g1	14.74	5.98	5.94	4.42	8.11	10.83
TRINITY_DN100091_c0_g1	0	0	0	0	0	0	TRINITY_DN25209_c2_g1	0	0	0	0	0	0
TRINITY_DN100093_c0_g1	0	0	0	0	0	0	TRINITY_DN25209_c5_g1	0	0	0	18.67	0	0
TRINITY_DN100099_c0_g1	0	0	0	0	0	0	TRINITY_DN252090_c0_g1	7.07	2.91	6.25	1.41	0	0
TRINITY_DN100099_c0_g2	1.48	2.1	2.91	0.38	0	0	TRINITY_DN252097_c0_g1	0	3.14	0	0	11.21	0
TRINITY_DN1001_c2_g1	0	1.5	0	1.45	0	3.24	TRINITY_DN252098_c0_g1	1.73	0.41	0.65	0.6	0	0.98
TRINITY_DN10010_c0_g1	8.66	8.72	11.28	2.69	5.87	4.21	TRINITY_DN2521_c0_g1	91.13	128.67	96.31	85.01	80.69	78.59
TRINITY_DN100101_c0_g1	1.65	0.78	3.71	2.26	3.34	1.25	TRINITY_DN25210_c0_g2	0	8.44	0	0	0	0
TRINITY_DN100101_c1_g1	0	0	0	0	66.49	0	TRINITY_DN25210_c2_g1	0	0	0	0	0	0
TRINITY_DN100103_c0_g1	0	0	0	0	0	0	TRINITY_DN252100_c0_g1	1.86	0.99	1.04	0.48	0.56	0
TRINITY_DN100108_c0_g1	0.36	0.26	0.81	4.09	1.31	2.04	TRINITY_DN252102_c0_g1	0	0	0	0	0	0
TRINITY_DN10011_c0_g2	11.3	16.79	10.14	1.74	4.12	3.86	TRINITY_DN252104_c0_g1	0	0	0	0	0	0
TRINITY_DN10012_c0_g1	5.41	7.58	6.95	9.72	4.19	6.68	TRINITY_DN252105_c0_g1	5.38	0	2.91	0	0	0
TRINITY_DN10012_c0_g2	3.08	1.76	4.51	7.34	7.5	7.32	TRINITY_DN252106_c0_g1	2.47	1.73	5.51	0	0	0
TRINITY_DN100126_c0_g1	0	0	0	0	0	0	TRINITY_DN25211_c0_g1	0	0	0	0	0	1.55
TRINITY_DN10013_c0_g1	3.07	0.71	2.28	9.33	6.2	8.23	TRINITY_DN252111_c0_g1	2.71	0	0	2.61	3.23	3.2
TRINITY_DN10013_c0_g2	31.29	46.25	52.31	71.04	73.63	62.25	TRINITY_DN252115_c0_g1	0	0	0	4.53	0	5.89
TRINITY_DN100130_c0_g1	0	0	0	0	0	0	TRINITY_DN252125_c0_g1	0	0	0	0	0	0
TRINITY_DN100131_c0_g1	0	0	0	0	0	2.62	TRINITY_DN252126_c0_g1	0	0	0	0	0	0
TRINITY_DN100133_c0_g1	0	0	0	0	6.62	6.87	TRINITY_DN252135_c0_g1	0	0	0	0	0	0
TRINITY_DN100134_c0_g1	0	0	0	0	144.58	0	TRINITY_DN252141_c0_g1	0	1.14	0	3.31	0	1.94
TRINITY_DN100139_c0_g1	0	16.81	4.52	3.98	15.04	15.31	TRINITY_DN252146_c0_g1	0	0	0	4.58	0	5.97
TRINITY_DN100143_c0_g1	1.55	1.3	1.17	1.22	1.26	1.75	TRINITY_DN25215_c0_g1	17.23	22.64	19.83	16.42	10.06	12.89
TRINITY_DN100146_c0_g1	0	0	0	0	0	0	TRINITY_DN252151_c0_g1	0	3.88	0	0	0	0
TRINITY_DN100149_c0_g1	63.14	0	0	0	0	0	TRINITY_DN252152_c0_g1	0	0	0	0	0	0
TRINITY_DN10015_c0_g1	23.08	18.99	20.7	29.03	29.08	26.05	TRINITY_DN252156_c0_g1	0	0	0	31.42	0	0
TRINITY_DN100155_c0_g1	0	0	0	0	0	0	TRINITY_DN252157_c0_g1	0	0	2.45	10.98	0	0
TRINITY_DN100155_c3_g1	0	0	4.9	2.2	0	2.64	TRINITY_DN252158_c0_g1	0	0	0	0	0	0
TRINITY_DN10016_c0_g1	390.2	506.11	411.97	406.27	377.02	413.27	TRINITY_DN252159_c0_g1	0	0	0	0	11.88	0
TRINITY_DN10016_c1_g1	1.66	1.16	0	0	0	2.85	TRINITY_DN252166_c0_g1	0	0.45	0.71	0	1.55	0.73
TRINITY_DN100161_c0_g2	0	0	0	0	0	0	TRINITY_DN25217_c0_g1	0	0	0	0	36.88	9.79
TRINITY_DN100162_c0_g1	0	5.99	0	0	5.35	0	TRINITY_DN252175_c0_g1	0	0	0	0	0	0
TRINITY_DN100164_c1_g1	0	0	0	0	0	0	TRINITY_DN252176_c0_g1	3.15	0	3.47	3.13	0	1.83
TRINITY_DN100165_c1_g1	0	0	0	0	0	0	TRINITY_DN252180_c0_g1	4.54	0	0	0	1.83	0
TRINITY_DN100166_c0_g1	1.72	0.92	0.97	1.33	1.57	1.46	TRINITY_DN252182_c0_g1	0	0	0	0	0	0
TRINITY_DN100167_c0_g2	0	0	0	6.45	0	0	TRINITY_DN252183_c0_g1	0	0	1.84	3.36	2	0
TRINITY_DN100168_c0_g1	2.33	1.67	3.83	4.86	3.36	2.64	TRINITY_DN252185_c0_g1	0	0	0	0	0	0
TRINITY_DN100168_c1_g1	0.56	0	0.63	1.16	0.68	2.56	TRINITY_DN25219_c0_g2	7.87	5.94	8.66	11.97	10.32	9.12
TRINITY_DN100168_c2_g1	0	0	0	2.91	3.62	0	TRINITY_DN252195_c0_g1	0	0	0	0	0	0
TRINITY_DN100170_c0_g1	5.17	0.52	6.58	1.49	1.79	1.68	TRINITY_DN252199_c0_g1	9.74	0	0	0	0	0
TRINITY_DN100172_c0_g1	8.57	1.96	0	1.43	1.73	0	TRINITY_DN2522_c1_g1	0	0	5.91	7.9	3.26	16.13
TRINITY_DN100175_c0_g1	0	0	0	0	0	0	TRINITY_DN252202_c0_g1	0.52	0.37	2.35	2.16	1.27	1.79
TRINITY_DN100177_c0_g1	0	0	0	0	0	109.5	TRINITY_DN252211_c0_g1	0	2.57	4.16	0	0	0
TRINITY_DN100178_c0_g1	0	0	0	0	0	6.96	TRINITY_DN252215_c0_g1	1.46	0	0	0	0	3.38
TRINITY_DN100183_c0_g1	0.89	0.63	1	1.84	1.62	0.51	TRINITY_DN25222_c0_g2	53.33	73.83	55.7	83.07	77.24	87.84
TRINITY_DN100185_c0_g1	0	0	0	0	0	0	TRINITY_DN252227_c0_g1	4.19	0	4.42	3.9	0	4.99
TRINITY_DN100189_c0_g2	0	0	0	3.04	3.64	1.15	TRINITY_DN252231_c0_g1	0.67	1.43	1.51	3.45	0.82	0
TRINITY_DN100189_c3_g1	0	0	0	8.52	0	11.82	TRINITY_DN252232_c0_g1	0	0	0	0	0	0
TRINITY_DN100190_c1_g1	0	0	0	0	0	0	TRINITY_DN252233_c0_g1	0	4.79	0	0	0	0
TRINITY_DN100191_c0_g1	1.24	0.44	2.62	1.28	2.09	2.1	TRINITY_DN252235_c0_g1	0	0	30.33	0	0	0
TRINITY_DN100192_c0_g1	0	0	0	0	0	0	TRINITY_DN252237_c0_g1	0	0	10.75	0	0	0
TRINITY_DN100195_c0_g1	2.55	0.52	0.82	0	0.44	0	TRINITY_DN252238_c0_g1	0	0	0	0	0	0
TRINITY_DN100196_c0_g1	0	0	0	0	0	0	TRINITY_DN252242_c0_g1	2.53	2.36	1.88	0.86	0	0
TRINITY_DN100198_c0_g1	0	0	0	25.69	12.02	16.07	TRINITY_DN252245_c0_g1	0	0	0	0	0	0
TRINITY_DN100199_c0_g1	0	0	0	0	0	14.44	TRINITY_DN252248_c0_g1	0	0	0	0	4.09	8.2
TRINITY_DN1002_c0_g1	37.17	73.39	40.01	1.04	1.63	1.9	TRINITY_DN25225_c1_g1	9.32	15.24	13.76	26.82	30.84	23.24
TRINITY_DN1002_c0_g2	29.86	22.45	46.71	3.82	4.77	3.88	TRINITY_DN252251_c0_g1	0	0	0	0	14.19	0
TRINITY_DN10020_c0_g1	4.48	3.88	0	1.13	1.36	1.29	TRINITY_DN25226_c0_g1	4.64	0	17.67	20.33	13.9	16.36
TRINITY_DN100200_c1_g1	0	0	0	0	2.74	2.68	TRINITY_DN252260_c0_g1	0	0	45.74	0	53.14	0
TRINITY_DN100205_c0_g1	0	0	0	0	0	0	TRINITY_DN252266_c0_g1	0	0	0	0	0	0
TRINITY_DN10021_c0_g1	9.23	1.82	10.1	13.81	10.69	6.21	TRINITY_DN252267_c0_g1	1	0.71	2.24	1.54	1.21	1.13
TRINITY_DN10021_c1_g1	0	0	0	0	0	0	TRINITY_DN252268_c0_g1	0	0	93.91	0	0	0
TRINITY_DN100210_c0_g1	1.05	0	0	6.36	3.81	0	TRINITY_DN25227_c0_g1	4.55	4.66	4.47	5.63	8.17	5.54
TRINITY_DN100211_c0_g1	0	0	0	14.08	0	0	TRINITY_DN252270_c0_g1	1.51	10.3	4.98	3	3.64	8.73
TRINITY_DN100212_c0_g1	0	0	0	39.51	0	121.98	TRINITY_DN252276_c0_g1	0	0	0	3.01	0	0
TRINITY_DN100214_c0_g1	0	0	0	2.77	0	0	TRINITY_DN252281_c0_g1	0	0	0	0	0	0
TRINITY_DN100216_c0_g1	0	0	0	0	0	0	TRINITY_DN252282_c0_g1	8.65	24.33	7.26	8.84	6.12	4.11
TRINITY_DN100219_c0_g1	0	0	0	0	0	0	TRINITY_DN252286_c0_g1	1.17	3.31	0.66	0	0	1.33
TRINITY_DN100219_c1_g1	0.36	0.38	2.62	1.86	2.61	1.61	TRINITY_DN252287_c0_g1	0	0	0	0	0	12.87
TRINITY_DN10022_c0_g1	3.99	3.86	3.15	3.53	3.64	4.28	TRINITY_DN252289_c0_g1	0	0	0	4.25	0	0
TRINITY_DN10022_c1_g2	0	0	5.73	0	0	0	TRINITY_DN252290_c0_g1	1.2	0.85	0	1.23	0.73	0.68
TRINITY_DN10022_c2_g1	23.51	12.5	20.83	0	0	0	TRINITY_DN252293_c0_g1	2.22	1.54	3.7	0	0	0
TRINITY_DN100227_c0_g1	0	0	0	3	5.45	0	TRINITY_DN252298_c0_g1	0	0	0	0	0	0
TRINITY_DN10023_c0_g1	13.94	7.14	14.5	16.99	20.28	17.06	TRINITY_DN2523_c0_g1	22.94	22.96	23.07	22.02	35.32	32.87
TRINITY_DN10023_c0_g2	3.98	2.03	1.74	2.68	3.44	2.46	TRINITY_DN25230_c0_g1	15.11	2.34	19.67	5.76	2.91	4.04
TRINITY_DN100239_c0_g1	0	57.02	0	0	0	0	TRINITY_DN252302_c0_g1	1.9	1.32	1.06	2.89	0	4.36
TRINITY_DN10024_c0_g1	61.53	36.69	59.97	44.86	45.67	49.62	TRINITY_DN252304_c0_g1	0	0	3.89	2.13	1.69	0
TRINITY_DN100243_c0_g1	5.51	0.95	4.57	2.76	5	1.6	TRINITY_DN252308_c0_g1	0	3.21	1.03	0	0	0
TRINITY_DN100244_c0_g1	0	0	0	0	21.03	46.83	TRINITY_DN25231_c0_g1	16.7	2.46	22.54	5.36	5.33	5.03
TRINITY_DN100247_c0_g1	0	0	27.18	0	0	0	TRINITY_DN252314_c0_g1	1.68	0	0	3.32	8.08	0
TRINITY_DN10025_c0_g1	49.72	45.05	59.74	66.77	72.8	65.92	TRINITY_DN252318_c0_g1	0	0	0	0	0	0
TRINITY_DN100252_c0_g1	0	0	13.47	0	0	0	TRINITY_DN252320_c0_g1	0	0	0	0	0	0
TRINITY_DN100254_c0_g1	0	0	0	0	0	0	TRINITY_DN252326_c0_g1	0	0	0	0	0	8.83
TRINITY_DN100257_c1_g1	0	0	0	3.42	3.46	3.45	TRINITY_DN252334_c0_g1	1.64	0	0.37	2.38	1.6	2.23
TRINITY_DN10026_c0_g1	5.78	4.28	2.49	2.94	5.76	4.29	TRINITY_DN252337_c0_g1	1.83	4.47	3.06	0	0	0
TRINITY_DN10026_c1_g1	11.64	5.48	12.96	17.05	16.24	13.33	TRINITY_DN252338_c0_g1	0	0	0	8.03	0	0
TRINITY_DN10026_c2_g1	5.57	5.71	4.94	3.72	3.39	1.57	TRINITY_DN25234_c0_g2	20.2	23.13	34.31	6.88	4.54	4.28
TRINITY_DN100263_c0_g1	1.29	0.91	2.9	0.66	0	0	TRINITY_DN252340_c0_g1	0	0	0	0	0	0
TRINITY_DN100264_c0_g1	0.62	2.62	2.08	1.27	0	2.11	TRINITY_DN252341_c0_g1	0	16.3	0	0	0	0
TRINITY_DN100265_c0_g1	0	0	0	0	0	19.64	TRINITY_DN252343_c0_g1	0	0	0	0	0	0
TRINITY_DN100267_c0_g1	0	0	0	0	0	44.07	TRINITY_DN252345_c0_g1	8.74	0	0	0	0	2.56
TRINITY_DN10027_c0_g1	39.44	45.97	41.54	26.43	37.75	38.09	TRINITY_DN252347_c0_g1	0	1.28	0	0.93	0	6.29
TRINITY_DN100275_c0_g1	1.72	0	0	3.51	1.05	0.99	TRINITY_DN252355_c0_g1	2.27	6.09	2.47	0	0	0
TRINITY_DN100276_c0_g1	0	0.36	0	1.56	0	1.15	TRINITY_DN252361_c0_g1	0	0	0	0	0	7.76
TRINITY_DN100277_c0_g1	0	0	0	0	0	0	TRINITY_DN252362_c0_g1	0	0	0	0	0	0
TRINITY_DN100278_c0_g2	4.45	3.65	7.47	15.93	10.81	18.65	TRINITY_DN252366_c0_g1	1.48	0	0	2.96	1.79	1.72
TRINITY_DN10028_c0_g1	36.41	40.47	42.17	22.76	20.49	20.84	TRINITY_DN252373_c0_g1	0	0	0	0	0	0
TRINITY_DN100280_c0_g1	0	0	0	0	0	0	TRINITY_DN252376_c0_g1	0	0	0	0	0	0
TRINITY_DN100286_c0_g1	0	0	0	0	0	0	TRINITY_DN252379_c0_g1	0.92	0	1.03	0.93	6.69	5.28
TRINITY_DN100288_c0_g1	0	0	0	0	0	0	TRINITY_DN25238_c0_g1	2.24	2.72	4.48	11.49	9.66	13.23
TRINITY_DN10029_c0_g1	11.87	7.15	9.26	21.63	24.45	20.84	TRINITY_DN252380_c0_g1	2.21	0	5.76	3.76	1.79	2.52
TRINITY_DN10029_c1_g1	0	0	0	0	0	0	TRINITY_DN252387_c0_g1	0.97	2.02	1.08	0	1.17	1.11
TRINITY_DN100295_c0_g1	0	0	6.85	6.08	0	0	TRINITY_DN252388_c0_g1	0	0	4.47	4.02	0	0
TRINITY_DN100299_c0_g1	1.62	0.77	3.03	5	5.91	4.3	TRINITY_DN25239_c0_g2	16.28	19.92	16.39	22.18	26.81	26.88
TRINITY_DN10030_c0_g1	4.15	1.46	0.77	2.83	0.84	1.58	TRINITY_DN252390_c0_g1	0	0	0	0	0	5.29
TRINITY_DN100300_c0_g1	4.05	0	0	0	0	0	TRINITY_DN252391_c0_g1	0	0	0	2.21	2.72	2.66
TRINITY_DN100301_c0_g1	0	0	0	0	0	0	TRINITY_DN252392_c0_g1	0	0	0	0	0	0
TRINITY_DN100306_c0_g1	1.95	0	0	1.97	2.36	3.35	TRINITY_DN252395_c0_g1	0	0	0	0	0	0
TRINITY_DN100307_c0_g1	0	0	0	0	0	0	TRINITY_DN2524_c0_g1	4.95	12.59	3.41	4.57	6.36	4.36
TRINITY_DN10031_c0_g1	0	0	0	8.58	0	10.61	TRINITY_DN25240_c1_g1	2.17	1.54	4.47	1.87	3.51	1.64
TRINITY_DN100311_c0_g1	8.66	0	2.83	0	9.08	3.09	TRINITY_DN252400_c0_g1	0	0	0	0	0	0
TRINITY_DN100314_c0_g1	0	0	0	0	0	0	TRINITY_DN252401_c0_g1	6.09	0	6.55	0	0	0
TRINITY_DN100314_c1_g1	0	0	0	0	0	0	TRINITY_DN252403_c0_g1	6.71	0	3.59	0	0	0
TRINITY_DN100319_c0_g1	0	0	0	0	0	0	TRINITY_DN252406_c0_g1	0	0	0	0	0	0
TRINITY_DN100321_c0_g1	0	0	0	0	0	0	TRINITY_DN252408_c0_g1	0	0	6.83	0	0	0
TRINITY_DN100326_c0_g1	0	0	0	0	3.65	1.76	TRINITY_DN25241_c0_g2	2.47	2.02	1.19	1.83	1.72	1.6
TRINITY_DN100328_c0_g1	0	0	0.43	1.19	1.4	1.73	TRINITY_DN25241_c1_g1	149.53	42.83	171.03	169.17	103.79	118.59
TRINITY_DN10033_c0_g1	14.64	16.71	12.39	12.27	17.47	18.16	TRINITY_DN252410_c0_g1	0	0	0	0	51.34	0
TRINITY_DN100338_c0_g1	0	0	14.67	0	0	0	TRINITY_DN252411_c0_g1	1.71	0	0	0	0	1.99
TRINITY_DN100338_c2_g1	0	0	0	0	0	0	TRINITY_DN252414_c0_g1	0	0	0	0	0	0
TRINITY_DN10034_c0_g1	2.92	1.96	5.95	1.01	1.42	1.98	TRINITY_DN252415_c0_g1	0	0	0	0	6.3	0
TRINITY_DN100340_c0_g1	0.49	0	0	3.03	4.17	2.78	TRINITY_DN252419_c0_g1	0	0	0	0	0	0
TRINITY_DN100341_c0_g1	0	0	0	0	3.37	10.04	TRINITY_DN25242_c0_g1	1.52	0.66	0.86	3.49	1.85	2.06
TRINITY_DN100344_c0_g1	0	0	0	0	0	0	TRINITY_DN25242_c2_g1	0.51	0.36	0.57	0	0	1.73
TRINITY_DN100345_c0_g1	0	0	0	0	0	0	TRINITY_DN25242_c3_g1	0	0.58	0.46	0	0	0
TRINITY_DN100350_c0_g1	0	0	0	0	56.35	0	TRINITY_DN252423_c0_g1	0.97	1.04	0.55	1	1.78	3.32
TRINITY_DN100351_c0_g1	0	3.8	0	0	0	0	TRINITY_DN252427_c0_g1	0	0	2.08	1.87	0	0
TRINITY_DN100352_c0_g1	0	0	0	0	0	0	TRINITY_DN252428_c0_g1	0	0	0	0	7.65	0
TRINITY_DN100352_c0_g2	0	0	0	0	0	0	TRINITY_DN252429_c0_g1	1.91	0.34	0	0.49	0.58	0
TRINITY_DN100353_c0_g1	0	0.71	1.13	0	0	0	TRINITY_DN252434_c0_g1	0	0	0	70.99	0	0
TRINITY_DN100354_c2_g2	2.43	0	2.73	3.12	3.69	1.39	TRINITY_DN252436_c0_g1	0	0	0	0	0	0
TRINITY_DN100359_c0_g1	0	0	0	0	0	0	TRINITY_DN252438_c0_g1	0	0	0	2.3	5.51	1.31
TRINITY_DN10036_c0_g1	21.9	13.89	18.89	23.62	24.78	25.98	TRINITY_DN25244_c0_g1	1.57	0.56	1.76	3.65	2.38	5.78
TRINITY_DN100371_c0_g1	3.49	5.97	1.57	0	0.85	1.98	TRINITY_DN252441_c0_g1	0	0	0	0	12.86	0
TRINITY_DN100377_c0_g1	0.35	0	0	0.73	2.14	1.59	TRINITY_DN252443_c0_g1	0	0	0	0	0	0
TRINITY_DN100378_c0_g1	0	0	0	0	0	7.21	TRINITY_DN252444_c0_g1	0.51	0	0	1.05	2.48	2.32
TRINITY_DN100379_c0_g1	0	8.01	12.2	0	0	0	TRINITY_DN252445_c0_g1	3.41	2.32	0	1.69	0	0
TRINITY_DN10038_c0_g1	4.05	2.5	3.6	10.4	11.8	10.61	TRINITY_DN252446_c0_g1	0	0	0	0	0	0
TRINITY_DN100382_c0_g1	0	0	0	0	0	0	TRINITY_DN252447_c0_g1	1.02	0.71	2.26	0	0	3.5
TRINITY_DN100394_c0_g1	0	0	0	0	0	0	TRINITY_DN252448_c0_g1	0	0	0	0	0	0
TRINITY_DN100395_c0_g1	0	19.95	10.27	0	0	0	TRINITY_DN252449_c0_g1	0	0	0	14.76	0	0
TRINITY_DN100396_c0_g1	0	0	0	0	4.29	4.32	TRINITY_DN25245_c0_g1	0	0	0	0	0	0
TRINITY_DN100397_c0_g1	1.52	1.07	0.85	5.42	6.45	3.47	TRINITY_DN25245_c4_g1	0	0	0	0	0	0
TRINITY_DN1004_c0_g1	0	0	0	0	0	0	TRINITY_DN252450_c0_g1	0	0	0	0	0	0
TRINITY_DN10040_c0_g1	3.37	10.74	5.19	7.63	5.97	7.98	TRINITY_DN252451_c0_g1	0	0	0	0	0	26.48
TRINITY_DN100405_c0_g1	0	0	0	0	0	124.62	TRINITY_DN25246_c0_g1	0	14.45	0	0	12.45	0
TRINITY_DN100406_c0_g1	0	0	0	4.29	10.83	5.54	TRINITY_DN252461_c0_g1	0	0	0	0	0	0
TRINITY_DN100412_c0_g1	0	0	0	0	0	0	TRINITY_DN252465_c0_g1	1.97	1.33	0	0	0	2.3
TRINITY_DN100415_c1_g1	0	0	0	0	0	0	TRINITY_DN252469_c0_g1	0	196.49	0	0	0	0
TRINITY_DN10042_c0_g1	0	0	0	27.12	0	12.62	TRINITY_DN25247_c0_g1	0	1.52	3.64	4.42	0	5.03
TRINITY_DN100423_c0_g1	0	0	0	0	0	0	TRINITY_DN252471_c0_g1	0	0	0	0	0	0
TRINITY_DN100425_c1_g1	0	0	0	0	0	0	TRINITY_DN252472_c0_g1	0	0	0	1.02	0	1.16
TRINITY_DN10043_c0_g1	2.36	4.41	1.75	0.8	0.95	0.9	TRINITY_DN252478_c0_g1	0	0	0	0	0	0
TRINITY_DN100433_c0_g1	0.82	1.57	1.24	2	1	2.18	TRINITY_DN25248_c0_g1	0	0	0	0	0	0
TRINITY_DN100437_c0_g1	0	0	0	0	0	0	TRINITY_DN252480_c0_g1	1.01	1.41	1.13	2.05	3.68	3.49
TRINITY_DN10044_c0_g1	26.43	25.82	21.21	20.61	22.02	19.29	TRINITY_DN252488_c0_g1	0	0	0	0	24.51	0
TRINITY_DN10044_c3_g1	1.33	1.38	2.19	4.44	1.62	3.34	TRINITY_DN252498_c0_g1	1.08	0.75	1.2	1.09	2.61	1.24
TRINITY_DN100440_c0_g1	0.54	0.38	0.61	0	1.32	0	TRINITY_DN2525_c0_g1	0	3.68	0	5.15	0	0
TRINITY_DN100448_c0_g1	0	0	0	3.99	2.44	7.14	TRINITY_DN252502_c0_g1	0	0	0	4.4	1.32	2.51
TRINITY_DN10045_c1_g1	342.86	691.64	356.77	560.59	555.68	541.09	TRINITY_DN252504_c0_g1	12.73	0	0	0	0	0
TRINITY_DN100450_c0_g1	3.42	0	0	0	0	0	TRINITY_DN252506_c0_g1	0	0	0	0	0	0
TRINITY_DN100451_c0_g1	0	0	2.65	3.6	0	0	TRINITY_DN252509_c0_g1	0	0	0	16.62	0	0
TRINITY_DN10046_c0_g2	7.01	8.01	8.42	5.47	8.54	11.39	TRINITY_DN25251_c0_g2	0	0	0	0	0	0
TRINITY_DN10046_c1_g1	0.75	0.18	1.13	2.34	2.44	1.98	TRINITY_DN252512_c0_g1	0	0	42.45	0	0	0
TRINITY_DN100462_c0_g1	0	0	0	0	0	0	TRINITY_DN252513_c0_g1	0	2.3	3.73	0	0	4.14
TRINITY_DN100464_c0_g1	0	0	0	0	0	0	TRINITY_DN252514_c0_g1	0	0	0	7.7	0	0
TRINITY_DN100469_c0_g1	4.53	0	0	0	5.3	0	TRINITY_DN252516_c0_g1	0	0	0	0	0	0
TRINITY_DN10047_c0_g1	38.38	81.41	56.37	39.2	28.31	62.77	TRINITY_DN252518_c0_g1	0	0	0.92	0.84	0	0.94
TRINITY_DN100479_c1_g1	0.85	0	4.72	6.03	6.16	0.97	TRINITY_DN252521_c0_g1	0	0	0	0	0	0
TRINITY_DN10048_c0_g1	23.82	15.73	23.76	24.9	20.39	22.5	TRINITY_DN252524_c0_g1	0	0	0	5.72	2.33	0
TRINITY_DN10048_c0_g3	7.51	17.94	4.31	8.04	3.34	10.16	TRINITY_DN252525_c0_g1	0	0	0	0	0	0
TRINITY_DN100480_c0_g1	0	4.96	0	6.8	0	0	TRINITY_DN252528_c0_g1	0	0	0	0	0	0
TRINITY_DN100488_c0_g1	0	0	0	0	7.32	0	TRINITY_DN252535_c0_g1	0	0	20.02	0	0	0
TRINITY_DN10049_c0_g1	11.46	12.94	12.78	2.69	4.28	8.08	TRINITY_DN252537_c0_g1	0	0	0	8.4	0	0
TRINITY_DN100490_c0_g1	1.68	1.18	1.88	0	0	0.96	TRINITY_DN252538_c0_g1	0	0	0	0	5.17	5.05
TRINITY_DN100494_c1_g1	0	7.6	0	0	0	0	TRINITY_DN25255_c1_g1	13.82	0	29.53	19.62	36.77	32.81
TRINITY_DN100495_c0_g1	0	0	0	10.17	6.46	0	TRINITY_DN252551_c0_g1	0	2.73	2.21	0	0	0
TRINITY_DN100497_c0_g1	0	0	14.17	0	0	0	TRINITY_DN252553_c0_g1	0	0	0	0	0	0
TRINITY_DN100499_c0_g1	0	0	0	0	0	0	TRINITY_DN252555_c0_g1	0	0	0	0	0	0
TRINITY_DN1005_c2_g1	47.93	34.51	51.12	36.12	33.22	31.71	TRINITY_DN252556_c0_g1	3.71	0	3.95	0	4.38	4.42
TRINITY_DN10050_c0_g1	34.27	49.87	31.75	23.81	24.95	26.74	TRINITY_DN252558_c0_g1	0	0	0	0	0	0
TRINITY_DN100502_c0_g1	0.47	0	3.18	1.94	0.57	0.54	TRINITY_DN252559_c0_g1	0	0	0	0	2.53	4.94
TRINITY_DN100503_c0_g1	0	0	0	0	0	0	TRINITY_DN252564_c0_g1	0	0	0	10.93	0	0
TRINITY_DN100504_c0_g1	0	0	0	0	0	0	TRINITY_DN252570_c0_g1	1.76	0	5.28	0	0	0
TRINITY_DN100514_c1_g1	0	0	0	2.36	0	5.72	TRINITY_DN252574_c0_g1	0	0	0	0	0	0
TRINITY_DN100523_c1_g1	3.21	1.81	3.11	2.62	1.95	1.81	TRINITY_DN252576_c0_g1	0	0	0	10.56	0	0
TRINITY_DN100527_c0_g1	0.82	0	0	0.85	1	1.4	TRINITY_DN252577_c0_g1	0	0	0	0	0	0
TRINITY_DN100527_c0_g4	1.5	3.7	0.84	0	0	1.72	TRINITY_DN25258_c0_g1	6.42	8.42	6.55	7.35	7.66	10.64
TRINITY_DN100527_c0_g6	0	0.56	1.32	1.62	0.48	0	TRINITY_DN252584_c0_g1	0	0	0	0	0	0
TRINITY_DN100527_c1_g1	0.5	1.97	1.13	0.52	2.13	1.13	TRINITY_DN252587_c0_g1	0	19.84	0	0	0	0
TRINITY_DN10053_c0_g1	62.32	58.52	62.42	43.88	33.64	40.9	TRINITY_DN252588_c0_g1	0	0	0	0	0	0
TRINITY_DN10053_c1_g1	0	0	0	0	0	0	TRINITY_DN25259_c1_g1	0	0	0	0	0	0
TRINITY_DN10053_c4_g1	4.23	1.71	2.71	3.72	8.07	4.82	TRINITY_DN25259_c1_g2	0	0	15.13	0	11.21	11.5
TRINITY_DN100530_c0_g1	6.98	0	7.45	3.3	8.25	4.14	TRINITY_DN25259_c2_g1	0	0.62	0.98	0.9	1.07	2.02
TRINITY_DN100532_c0_g1	0	0	0	0	0	0	TRINITY_DN25259_c5_g1	3.85	2.73	3.71	0	0	1.25
TRINITY_DN100536_c0_g1	0	0	0	8.39	0	11.63	TRINITY_DN252590_c0_g1	2.83	0	3.05	2.72	0	0
TRINITY_DN100537_c0_g1	0	0	0	0	0	0	TRINITY_DN252592_c0_g1	0	0	0	0	0	0
TRINITY_DN100538_c0_g1	0	0	0	36.61	0	27.04	TRINITY_DN252593_c0_g1	0	0	0	0	0	0
TRINITY_DN100541_c0_g1	0.66	0.47	0	1.36	1.61	1.52	TRINITY_DN252597_c0_g1	0	0.94	0	0	0	1.58
TRINITY_DN100543_c0_g1	0	5.8	4.7	0	0	0	TRINITY_DN2526_c0_g1	2.05	1.47	2.6	0.53	0.31	0.58
TRINITY_DN100545_c0_g1	0	0	0	0	0	0	TRINITY_DN2526_c0_g2	5.46	5.5	6.49	9.54	6.48	8.78
TRINITY_DN100546_c1_g1	2.09	0	1.56	0	0.85	0	TRINITY_DN252600_c0_g1	0	11.17	0	0	37.56	0
TRINITY_DN100547_c0_g1	0	6.87	10.59	0	0	0	TRINITY_DN252602_c0_g1	0	0.98	0	0	0	0
TRINITY_DN100548_c0_g1	0	0	0	0	4.47	13.54	TRINITY_DN252603_c0_g1	0	0	6.09	0	0	0
TRINITY_DN100555_c0_g1	3.83	0.08	3.89	5	3.98	2.92	TRINITY_DN252607_c0_g1	0	0	0	0	0	0
TRINITY_DN100557_c0_g1	0	0	0	0	1.52	1.45	TRINITY_DN25261_c0_g1	0	0	0	0	0	0
TRINITY_DN10056_c0_g1	55.03	68	53.21	47.32	63.91	59.33	TRINITY_DN252610_c0_g1	44.9	0	0	0	0	0
TRINITY_DN100560_c0_g1	0	0	0	0	0	19.27	TRINITY_DN252613_c0_g1	0	0	0	4.64	0	6.04
TRINITY_DN100563_c0_g1	0	0	0	2.19	2.63	0	TRINITY_DN252617_c0_g1	0	0	0	0	0	0
TRINITY_DN100564_c0_g1	0	7.87	0	0	13.5	0	TRINITY_DN25262_c1_g1	0.99	0.31	0.64	2.07	1.9	1.28
TRINITY_DN10057_c0_g3	0	0.63	0	8.54	11.37	8.52	TRINITY_DN252620_c0_g1	1.39	1.9	3.06	0	1.67	0
TRINITY_DN100570_c0_g1	1.5	2.15	1.98	2.86	3.97	3.97	TRINITY_DN252621_c0_g1	0	14.28	0	0	0	0
TRINITY_DN100571_c0_g1	3.13	2.07	0	0	0	0	TRINITY_DN252627_c0_g1	0.68	0	0	2.08	0.82	0.77
TRINITY_DN100575_c0_g1	0	0	0	0	0	0	TRINITY_DN252628_c0_g1	0	0	0	0	0	0
TRINITY_DN100576_c0_g1	0	0	0	0	0	0	TRINITY_DN25263_c0_g2	1.57	0.31	1.29	4.16	1.56	1.45
TRINITY_DN100579_c0_g1	6.95	0	7.1	0	15.85	0	TRINITY_DN252631_c0_g1	0	0	8.66	1.1	0.64	0.6
TRINITY_DN10059_c0_g1	14.98	10.79	13.14	10.58	9.26	12.37	TRINITY_DN252633_c0_g1	0	0	0	0	0	0
TRINITY_DN100590_c0_g1	0.22	0.16	1.71	0.68	2.37	0.49	TRINITY_DN252634_c0_g1	0	0	0	0	2.93	0
TRINITY_DN100593_c0_g1	0	0	1.4	1.27	0	1.46	TRINITY_DN252635_c0_g1	0	0	0	0	0	0
TRINITY_DN10060_c0_g2	7.74	0.33	4.37	11.13	9.98	9.53	TRINITY_DN252638_c0_g1	0	0	0	6.47	0	1.89
TRINITY_DN10060_c1_g1	3.23	0	4.85	10.77	9.16	6.5	TRINITY_DN252640_c0_g1	0	0	0	0	0	0
TRINITY_DN100605_c0_g1	0	0	0	15.14	0	0	TRINITY_DN252642_c0_g1	12.96	0	0	0	14.19	0
TRINITY_DN100607_c0_g1	0.83	0.15	0.47	2.81	1.77	2.82	TRINITY_DN252645_c0_g1	0	0	0	0	0	2.52
TRINITY_DN100609_c0_g1	0	0	0	0	3.82	0	TRINITY_DN252646_c0_g1	0	0	0	0	0	0
TRINITY_DN100609_c1_g1	0	0	42.35	0	0	0	TRINITY_DN25265_c0_g3	0	0	0	0	0	0
TRINITY_DN10061_c0_g1	22.15	21.15	22.71	14.02	17.98	14.69	TRINITY_DN25265_c1_g1	0	0	0	0	0	0
TRINITY_DN10062_c0_g1	6.45	3.64	6.87	4.88	6.47	4.42	TRINITY_DN25265_c2_g1	0	0	21.17	0	0	0
TRINITY_DN100621_c0_g1	0	0	0	0	0	0	TRINITY_DN252652_c0_g1	0.5	0	1.67	3.07	2.41	3.38
TRINITY_DN10063_c0_g1	21.76	22.73	18.3	15.4	12.96	11.25	TRINITY_DN252654_c0_g1	1.07	0	0.6	2.2	0.65	0
TRINITY_DN100638_c1_g1	0	0	0	0	0	0	TRINITY_DN252655_c0_g1	0	5.42	0	0	0	0
TRINITY_DN100641_c0_g1	2.25	0	0	1.13	0	2.59	TRINITY_DN252656_c0_g1	2.84	0	1.57	4.26	0	1.65
TRINITY_DN100648_c0_g1	6.48	4.19	0	0	0	0	TRINITY_DN252659_c0_g1	0	0	0	0	0	0
TRINITY_DN10065_c0_g1	9.35	7.1	10.16	11.23	10.95	10.56	TRINITY_DN25266_c0_g1	9.36	11.7	10.16	14.26	15.24	12.7
TRINITY_DN100650_c1_g1	0	3.77	0	0	0	0	TRINITY_DN252660_c0_g1	0	8.27	0	0	0	0
TRINITY_DN100653_c0_g1	0	0	0	0	13.95	0	TRINITY_DN252663_c0_g1	2.13	1.13	0.6	4.39	3.24	3.64
TRINITY_DN100659_c0_g1	0	0	1.36	0	0	0	TRINITY_DN252666_c0_g1	0	0	0	0.86	0	0
TRINITY_DN10066_c0_g1	5.32	4.59	1.99	4.85	3.59	4.04	TRINITY_DN252670_c0_g1	0	2.21	0	3.22	0	0
TRINITY_DN100660_c0_g1	0	0.56	0.3	0.27	1.59	0.59	TRINITY_DN252671_c0_g1	0	3.77	0	5.27	0	0
TRINITY_DN100661_c0_g1	0	0	0	2.68	8.09	1.55	TRINITY_DN252676_c0_g1	0	0	0	5.21	0	13.74
TRINITY_DN100669_c1_g1	0	0	0	0	0	0	TRINITY_DN252679_c0_g1	4.33	8.5	0	0	5.07	0
TRINITY_DN100671_c0_g1	0	0	0	0	0	0	TRINITY_DN252681_c0_g1	6.66	0	0	0	0	0
TRINITY_DN100672_c0_g1	3.49	0	1.29	2.34	2.82	4.02	TRINITY_DN252688_c0_g1	0	0	0	0	0	0
TRINITY_DN100672_c2_g1	0	0	0	0	0	0	TRINITY_DN252689_c0_g1	0	0	0	1	0	5.64
TRINITY_DN100675_c0_g1	0	0	0	0	3.1	9.18	TRINITY_DN252693_c0_g1	1.07	1.48	0	0	0	1.23
TRINITY_DN100676_c0_g1	0	0	0	0	0	0	TRINITY_DN252696_c0_g1	0.97	0	1.08	0.98	0	1.11
TRINITY_DN100678_c1_g1	0	0	2.42	0	0	0	TRINITY_DN2527_c0_g1	7.58	11.1	9.03	8.93	10.54	11.77
TRINITY_DN10068_c0_g1	29.53	26.31	24.21	18.51	11.53	10.72	TRINITY_DN2527_c2_g1	7.74	11.62	11.13	6.59	4.07	4.96
TRINITY_DN100681_c0_g1	0	0	0	4.03	5.07	0	TRINITY_DN2527_c3_g1	297.61	415.38	280.56	139.06	129.53	141.32
TRINITY_DN100681_c1_g1	0	0	0	0	0	0	TRINITY_DN2527_c3_g2	8.38	9.46	11.65	0	1.27	4.82
TRINITY_DN100683_c0_g1	0	0	0	0	0	0	TRINITY_DN25270_c0_g1	6.97	4.39	7.3	0	0	0
TRINITY_DN100683_c1_g1	0	0	0	0	0	0	TRINITY_DN25270_c0_g2	3.72	7.43	4.19	1.54	0.45	1.69
TRINITY_DN10069_c1_g1	34.6	36.56	29.66	42.7	44.27	45.46	TRINITY_DN25270_c1_g1	0.46	0	1.03	0	0	0
TRINITY_DN100692_c0_g1	0	0	0	0	0	0	TRINITY_DN252704_c0_g1	2.78	0	3	8.03	3.32	3.28
TRINITY_DN100695_c0_g1	1.21	0	2.04	1.25	4.42	2.07	TRINITY_DN252706_c0_g1	0	0	0	0	0	26.48
TRINITY_DN1007_c0_g1	2.64	1.64	1.32	2.39	4.26	2.01	TRINITY_DN252712_c0_g1	0	0	0	2.22	4.03	3.33
TRINITY_DN10070_c0_g1	59.08	59.86	52.99	50.95	54.91	56.39	TRINITY_DN252713_c0_g1	0	0	0	5.31	0	3.26
TRINITY_DN100701_c0_g1	0	0	0	0	0	6.04	TRINITY_DN252715_c0_g1	0	0	10.11	8.77	0	12.21
TRINITY_DN100704_c0_g1	2.53	0.52	1.22	1.12	0	0	TRINITY_DN252716_c0_g1	0	0	0	6.57	8.8	4.61
TRINITY_DN100705_c0_g1	0	0.68	1.09	0	0	0	TRINITY_DN252717_c0_g1	0	0	0	1.54	1.87	0
TRINITY_DN10071_c2_g1	0	0	0	0	0	0	TRINITY_DN252723_c0_g1	0	0	5.41	0	0	2.93
TRINITY_DN100710_c0_g1	0	0	0	0	0	0	TRINITY_DN252725_c0_g1	0	2.71	2.19	0	0	0
TRINITY_DN100712_c0_g1	0	0	0	0	0	0.73	TRINITY_DN252727_c0_g1	0	0	1.64	0	1.8	0
TRINITY_DN100715_c0_g1	1.39	1.96	0.78	2.85	3.38	2.39	TRINITY_DN252728_c0_g1	16.84	0	0	0	9.49	10.1
TRINITY_DN10072_c0_g1	14.23	11.19	16.03	16.62	11.1	14.61	TRINITY_DN252729_c0_g1	0	0.31	1.95	2.24	6.86	2.46
TRINITY_DN100724_c0_g1	6.71	0	3.59	12.73	11.91	7.96	TRINITY_DN25273_c1_g1	0	1.69	0	4.9	0	2.98
TRINITY_DN100726_c0_g1	0	0	0	0	0	0	TRINITY_DN252733_c0_g1	0	0	0	110.51	0	0
TRINITY_DN100729_c0_g1	0.81	0	1.8	0.82	0.98	0	TRINITY_DN252736_c0_g1	8.01	0	4.24	0	0	0
TRINITY_DN10073_c0_g1	73	53.29	76.79	77.16	73.72	77.14	TRINITY_DN252739_c0_g1	0	0	0	6.26	1.25	3.56
TRINITY_DN10073_c1_g1	0	0.42	2.65	7.28	8.61	4.71	TRINITY_DN25274_c0_g1	117.57	89.21	110.34	114.35	109.24	108.09
TRINITY_DN10073_c3_g1	0	0	0	0	0	0	TRINITY_DN25274_c0_g2	5.83	2.08	4.74	6.71	7.88	8.43
TRINITY_DN100733_c0_g2	0	0	0	0	0	0	TRINITY_DN25275_c0_g1	0	0	0	0	0	0
TRINITY_DN100736_c0_g1	0	4.19	6.65	0	0	0	TRINITY_DN252751_c0_g1	0	0	0	0	0	0
TRINITY_DN10074_c0_g1	0	0	0	1.46	0	0	TRINITY_DN252757_c0_g1	0	0	0	0	0	0
TRINITY_DN100741_c0_g1	0	0	0	2.23	0	0	TRINITY_DN252761_c0_g1	0	0.44	0	1.28	1.52	0
TRINITY_DN100746_c0_g1	15.89	0	0	0	0	0	TRINITY_DN252764_c0_g1	1.45	1.03	2.85	0.37	1.32	0.82
TRINITY_DN100750_c0_g1	0	0	0	0	0	11.44	TRINITY_DN252769_c0_g1	0	0	0	0	0	0
TRINITY_DN100751_c1_g1	0	0	0	0	0	0	TRINITY_DN25277_c0_g1	19.88	31.27	21.27	21.29	25.01	25.96
TRINITY_DN100757_c1_g1	0	0	0	0	0	0	TRINITY_DN252770_c0_g1	0	0	0	0	0	89.24
TRINITY_DN10076_c0_g1	7.25	7.76	7.33	16.72	18.6	17.75	TRINITY_DN252771_c0_g1	2.24	0.78	2.49	0	1.36	1.29
TRINITY_DN100760_c1_g1	0	0	0	0	0	0	TRINITY_DN252772_c0_g1	0	0	0	1.72	4.19	0
TRINITY_DN100761_c0_g1	8.56	0	9.04	3.98	0	0	TRINITY_DN252774_c0_g1	0	0	0	0	0	0
TRINITY_DN100762_c0_g1	0.59	0.83	0	4.82	2.85	1.34	TRINITY_DN252782_c0_g1	0	0	0	0	0	83.93
TRINITY_DN100763_c0_g1	0	0	0	18.93	0	0	TRINITY_DN252783_c0_g1	0	0.58	1.85	4.22	2.01	3.79
TRINITY_DN100766_c3_g1	0	0	0	0	0	0	TRINITY_DN252786_c0_g1	0	5.85	0	0	0	0
TRINITY_DN100767_c0_g1	0	0	0	0	0	0	TRINITY_DN252788_c0_g1	0	0	0	0	0	0
TRINITY_DN100779_c0_g1	0	0	0	0	0	0	TRINITY_DN25279_c1_g1	0	0	0	2.89	0	0.45
TRINITY_DN100780_c0_g2	10.71	6.28	3.37	0	1.85	3.55	TRINITY_DN252792_c0_g1	0	0	0	0	0	0
TRINITY_DN100781_c0_g1	0	0	0	0	0	0	TRINITY_DN252793_c0_g1	0.65	1.16	2.56	0.34	0	0.37
TRINITY_DN100785_c0_g1	4.16	3.28	4.68	7.15	4.5	3.68	TRINITY_DN252795_c0_g1	4.08	1.24	9.81	0	0.71	0
TRINITY_DN100786_c0_g1	0	0	0	37.51	0	0	TRINITY_DN2528_c0_g1	25.4	39.48	30.97	27.58	29.83	32.27
TRINITY_DN100787_c0_g1	0.89	0.62	0	0	1.08	1.02	TRINITY_DN2528_c1_g2	0	0	0	0	0	0
TRINITY_DN100789_c0_g1	0	0	12.61	0	0	0	TRINITY_DN2528_c4_g1	2.19	1.94	5.52	4.5	5.98	6.22
TRINITY_DN100791_c1_g1	14.4	21.34	7.67	3.4	8.5	12.83	TRINITY_DN2528_c4_g2	10.34	0	6.37	3.47	0	0
TRINITY_DN100795_c0_g1	0	4.14	0	0	0	0	TRINITY_DN2528_c4_g4	18.34	1.91	9.89	2.78	7.42	4.65
TRINITY_DN100795_c1_g1	0	19.62	10.11	0	0	0	TRINITY_DN2528_c5_g1	0	0	0	0	0	0
TRINITY_DN100798_c1_g1	0	0	0	0	0	0	TRINITY_DN252804_c0_g1	0	0	0	0	0	0
TRINITY_DN1008_c0_g1	168.7	280.84	188.88	191.36	205.03	203.69	TRINITY_DN25281_c0_g1	5.23	2.4	4.33	6.25	6.99	5.53
TRINITY_DN1008_c1_g1	0	0	0	0	0	0	TRINITY_DN252813_c0_g1	0	0	0	0	0	0
TRINITY_DN10080_c0_g1	4.74	8.24	12.69	4.61	2.77	3.95	TRINITY_DN252819_c0_g1	5.98	0	0	0	0	0
TRINITY_DN100801_c0_g1	0	0	0	6.14	3.82	0	TRINITY_DN25282_c0_g1	1.77	1.2	0	3.5	2.13	0
TRINITY_DN100803_c0_g1	2.5	5.37	6.34	1.3	2.53	3.99	TRINITY_DN252820_c0_g1	0	0	9.81	0	0	11.82
TRINITY_DN10081_c0_g1	0	0	6.65	0	0	0	TRINITY_DN252830_c0_g1	1.58	0	0.88	0.81	0	0.9
TRINITY_DN100810_c0_g1	0	0	39.28	0	0	0	TRINITY_DN252831_c0_g1	0	5.59	0	0	0	0
TRINITY_DN100811_c0_g1	0	0	0	0	0	40.48	TRINITY_DN252832_c0_g1	0	0	20.85	9.04	0	0
TRINITY_DN100820_c0_g1	0	6.99	0	0	0	0	TRINITY_DN252833_c0_g1	7.92	0	0	0	0	0
TRINITY_DN100821_c0_g1	0	4.31	0	5.96	0	0	TRINITY_DN252837_c0_g1	0	0	0	0	0	258.29
TRINITY_DN100827_c0_g1	0	0	11.63	0	0	0	TRINITY_DN252838_c0_g1	0	0	0	0.79	1.88	0.88
TRINITY_DN100830_c0_g1	0.68	0.49	0.76	4.46	6.32	3.57	TRINITY_DN252840_c0_g1	0	0	0	0	3.68	3.67
TRINITY_DN100831_c0_g1	0	0	5.34	0	0	0	TRINITY_DN252841_c0_g1	13.68	17.5	0	0	0	0
TRINITY_DN100837_c0_g1	0	0	0	1	0	1.1	TRINITY_DN252846_c0_g1	0	0	0	0	0	0
TRINITY_DN10084_c0_g1	2.38	1.26	2	10.38	15.17	8.13	TRINITY_DN252852_c0_g1	0	0	9.33	0	5.18	0
TRINITY_DN100840_c0_g1	0	0	0	3.4	2.29	1.61	TRINITY_DN252855_c0_g1	0	0	0	0	12.45	0
TRINITY_DN100842_c0_g1	0	1.9	0	0	0	10.13	TRINITY_DN252859_c0_g1	0	1.63	2.64	0	0	0
TRINITY_DN100842_c1_g1	0	0	0	0	0	5.22	TRINITY_DN25286_c0_g2	1.99	1.91	1.25	2.08	2.83	2.12
TRINITY_DN100847_c0_g1	1.19	0	0	2.4	0	0	TRINITY_DN252864_c0_g1	7.19	0	2.6	2.33	0	2.82
TRINITY_DN10085_c0_g1	86.26	92.73	88.63	119.44	129.44	139.79	TRINITY_DN25287_c0_g1	1.48	0.85	1	1.54	0.36	1.34
TRINITY_DN100851_c1_g1	0	0	0	0	26.15	13.56	TRINITY_DN252870_c0_g1	0	0	0	0	0	13.72
TRINITY_DN100852_c0_g1	1.49	1.25	1.69	4.14	3.34	5.91	TRINITY_DN252875_c0_g1	0	0	0	0	6.73	4.35
TRINITY_DN100855_c0_g1	0	0	0	0	0	0	TRINITY_DN252876_c0_g1	0	10.74	0	0	0	0
TRINITY_DN10086_c2_g1	0	0	0	11.2	0	0	TRINITY_DN252878_c0_g1	0	0	13.93	0	0	0
TRINITY_DN100861_c0_g1	4.01	1.39	0	0	1.21	2.3	TRINITY_DN25288_c1_g1	12.93	19.72	17.4	14.87	17.92	21.98
TRINITY_DN100862_c1_g1	0	10.1	2.79	11.63	0	0	TRINITY_DN252888_c0_g1	30.1	0	0	0	0	0
TRINITY_DN100862_c2_g1	0	15.06	6.09	5.48	2.23	8.64	TRINITY_DN25289_c0_g1	5.03	6.85	3.69	6.65	22.23	7.8
TRINITY_DN100863_c0_g1	0	0	0	0	20.63	0	TRINITY_DN252890_c0_g1	0	0	0	0	1.89	1.82
TRINITY_DN100864_c0_g1	16.08	0	0	0	0	0	TRINITY_DN252894_c0_g1	0	0	0	0	3.97	0
TRINITY_DN10087_c0_g2	16.22	15.82	14.92	8.82	7.14	6.73	TRINITY_DN252895_c0_g1	0	0	0	0	0	0
TRINITY_DN100872_c0_g1	0	7.47	0	0	0	0	TRINITY_DN252898_c0_g1	0	0	0	0	0	0
TRINITY_DN100876_c0_g1	0	0	2.19	0	1.19	1.13	TRINITY_DN252899_c0_g1	7.6	0	0	4.9	0	0
TRINITY_DN10088_c0_g1	4.65	5.34	3.26	2.98	4.94	3.31	TRINITY_DN2529_c0_g1	4.35	8.08	6.1	5.59	6.61	3.71
TRINITY_DN100882_c0_g1	0	0	0	0	0	0	TRINITY_DN2529_c1_g2	0	0	0	0	0	0
TRINITY_DN10089_c0_g1	82.77	65.49	84.25	54.3	63.08	57.45	TRINITY_DN2529_c2_g1	9.95	10.56	11.7	13.05	9.5	12.49
TRINITY_DN100890_c0_g2	5.11	1.71	0	2.47	0	0	TRINITY_DN25290_c0_g1	15.01	16.94	13.99	10.52	10.09	10.83
TRINITY_DN100897_c0_g1	0	0	0	0	0	0	TRINITY_DN252900_c0_g1	9.39	12.08	0	0	0	0
TRINITY_DN100899_c0_g1	0	0	0	0	0	0	TRINITY_DN25291_c0_g1	1.15	0	1.29	0.59	3.5	1.31
TRINITY_DN10090_c0_g1	29.91	5.95	16.08	14.31	0	10.61	TRINITY_DN252915_c0_g1	0	0	0	0	0	0
TRINITY_DN10090_c1_g1	0	6.44	19.92	0	11.16	0	TRINITY_DN252919_c0_g1	1.32	1.86	0.74	1.35	0.8	3
TRINITY_DN10090_c3_g1	0	0	0	0	0	0	TRINITY_DN25292_c0_g1	2.31	0.47	5.12	4.71	1.22	5.17
TRINITY_DN100901_c1_g1	0	2.2	1.17	0	0	0	TRINITY_DN25292_c1_g2	0	0	47.91	0	0	0
TRINITY_DN100901_c1_g2	1.61	0	0	3.2	0	1.87	TRINITY_DN252922_c0_g1	0	0.32	0	0.92	0.54	1.52
TRINITY_DN100903_c0_g2	8.15	9.62	8.54	8.95	11.89	20.41	TRINITY_DN252923_c0_g1	2.64	0	0	0	0	0
TRINITY_DN100903_c1_g1	0	0	0	0	0	0	TRINITY_DN252928_c0_g1	0	0	0	0	51.34	0
TRINITY_DN100904_c0_g2	0	0	0	6.62	0	0	TRINITY_DN252929_c1_g1	0	0	0	0	0	0
TRINITY_DN100906_c1_g1	0	0	19.46	0	7.23	7.55	TRINITY_DN25293_c0_g2	6.95	0	0	0	7.92	0
TRINITY_DN10091_c1_g1	6.9	12.3	6.57	11.32	9.34	8.64	TRINITY_DN252938_c0_g1	0	4.6	0	0	0	0
TRINITY_DN100914_c0_g1	3.32	3.53	1.24	2.28	1.35	0.63	TRINITY_DN25294_c0_g2	3.46	3.37	4.61	3.59	3.83	5.7
TRINITY_DN100927_c0_g1	0	0	0	0	0	0	TRINITY_DN25295_c0_g1	4.12	1.96	4.64	4.27	3.01	1.55
TRINITY_DN100935_c0_g1	0	0	0	7.88	0	5.05	TRINITY_DN252950_c0_g1	0	0	0	3.07	0	7.64
TRINITY_DN10094_c0_g1	302.46	385.66	294.52	103.36	113.4	109.77	TRINITY_DN252955_c0_g1	0	0	0	0.77	0.92	1.73
TRINITY_DN100941_c0_g1	9.39	0	0	0	0	0	TRINITY_DN252958_c0_g1	3.75	2.47	3.99	7.06	0	0
TRINITY_DN100943_c0_g1	1.84	0.87	1.72	0.63	0.37	0.35	TRINITY_DN25296_c0_g1	14.16	29.35	14.75	13.12	6.47	8.25
TRINITY_DN100947_c0_g1	0	0	0	236.36	0	0	TRINITY_DN252962_c0_g1	21.25	3.45	11.06	0	0	0
TRINITY_DN100949_c0_g1	3.05	0	0	0.63	1.48	0	TRINITY_DN252965_c0_g1	0	0	0	0	5.3	0
TRINITY_DN10095_c0_g1	2.23	2	3.31	6.39	4.75	3.46	TRINITY_DN252966_c0_g1	2.39	3.3	3.97	0	0	0
TRINITY_DN100951_c0_g1	0	15.49	0	5.4	0	0	TRINITY_DN252972_c0_g1	0	0	0	16.07	20.71	11.09
TRINITY_DN100953_c0_g2	0	0	0	0	0	37.82	TRINITY_DN252974_c0_g1	0	0	0	12.2	0	5.22
TRINITY_DN100954_c0_g1	1.92	0.34	1.62	2.48	2.34	2.19	TRINITY_DN252975_c0_g1	0	0	0	0	0	0
TRINITY_DN100954_c1_g1	1.15	0	5.1	3.47	1.39	2.65	TRINITY_DN252978_c0_g1	15.89	0	0	0	0	0
TRINITY_DN100954_c2_g1	0	0	0	0	0	0	TRINITY_DN25298_c0_g1	3.72	0.84	2.97	4.7	3.61	2.72
TRINITY_DN100954_c6_g1	0	0	0	0	0	0	TRINITY_DN252980_c0_g1	0	0	0	0	0	0
TRINITY_DN10096_c0_g1	12.55	9.74	11.73	23.37	19.57	17.39	TRINITY_DN252987_c0_g1	0	0	0	0	0	0
TRINITY_DN10096_c0_g2	5.51	6.87	4.87	7.47	8.17	13	TRINITY_DN252988_c0_g1	0	1.12	3.6	0	0	0
TRINITY_DN100964_c0_g2	0	0.77	0	0	0	0	TRINITY_DN25299_c0_g1	0.78	0.19	2.62	5.53	3.02	2.35
TRINITY_DN100967_c0_g1	3	6.15	4.95	0	0	0	TRINITY_DN252992_c0_g1	5.45	0	0	0	0	0
TRINITY_DN10097_c0_g2	16.38	20.4	16.22	23.04	19.64	22.23	TRINITY_DN252994_c0_g1	4.59	0	0	0	0	0
TRINITY_DN100973_c0_g1	1.7	0.49	1.54	1.06	0.83	0.39	TRINITY_DN253_c1_g1	298.62	292.22	282.16	291.93	281.19	277.51
TRINITY_DN100974_c0_g1	0	0	0	0	0	0	TRINITY_DN2530_c0_g1	8.29	5.34	0	0	0	0
TRINITY_DN100974_c1_g1	0.49	0	0.56	1.02	0	0.56	TRINITY_DN2530_c1_g1	0	0	120.89	0	0	0
TRINITY_DN10098_c0_g1	11.45	8.78	11.55	9.9	7.77	10.21	TRINITY_DN2530_c2_g1	0	0	0	0	0	53.32
TRINITY_DN10098_c0_g2	5.23	4.79	4.84	4.96	7.24	7.64	TRINITY_DN253009_c0_g1	0	0	0	0	0	0
TRINITY_DN100986_c0_g1	0	0	0	0	0	0	TRINITY_DN25301_c2_g1	0	0	0.86	0.79	1.39	0
TRINITY_DN100989_c0_g1	0.91	0.32	2.55	3.28	1.1	0.52	TRINITY_DN25301_c3_g1	23.32	0	0	9.91	0	0
TRINITY_DN10099_c0_g1	6.34	0	3.57	4.51	4.82	1.8	TRINITY_DN253015_c0_g1	0	3.44	2.79	0	6.15	0
TRINITY_DN100991_c0_g1	0	0	0	0	0	0	TRINITY_DN25302_c1_g1	0	1.81	0	0	0	0
TRINITY_DN1010_c0_g1	35.23	48.68	34.57	50.36	48.81	56.15	TRINITY_DN25302_c1_g2	0	0	0	0	0	0
TRINITY_DN10100_c0_g1	0	2.5	1.59	0.73	0	0.81	TRINITY_DN253022_c0_g1	0	0	4.88	0	0	5.54
TRINITY_DN101000_c0_g1	1.35	0.96	0.51	1.39	0.55	2.55	TRINITY_DN253023_c0_g1	0	0	0	0	0	0
TRINITY_DN101005_c0_g1	0	0	0	0	0	0	TRINITY_DN253028_c0_g1	0	0	0	7.96	0	3.26
TRINITY_DN101006_c0_g1	0	5.67	4.57	0	5.07	5.16	TRINITY_DN253029_c0_g1	10.94	1.82	5.91	10.53	9.78	9.68
TRINITY_DN101007_c0_g1	0	0	0	0	0	0	TRINITY_DN25303_c0_g1	1.35	0	1.02	5	1.64	2.85
TRINITY_DN101010_c0_g2	0	0	0	0	0	0	TRINITY_DN25303_c1_g1	3.87	0	0	2.59	0	0
TRINITY_DN101012_c0_g1	1.27	1.75	2.81	1.28	0	2.93	TRINITY_DN253031_c0_g1	0	0	6.55	0	3.62	0
TRINITY_DN101014_c0_g1	0	3.09	6.3	0	3.79	1.42	TRINITY_DN253033_c0_g1	0	0	0	0	0	0
TRINITY_DN101017_c0_g1	0	0	3.23	0	1.17	0	TRINITY_DN25304_c0_g1	0	0	0	0	0	0
TRINITY_DN101019_c0_g1	0	0.68	0	0	0.58	0.54	TRINITY_DN253041_c0_g1	0	0	0	13.6	0	0
TRINITY_DN101023_c0_g1	1.33	0.95	2.69	0.83	0.65	0.9	TRINITY_DN253042_c0_g1	0	0	0	0	0	0
TRINITY_DN101029_c0_g1	0	0	4.27	0.56	1.98	0.62	TRINITY_DN253045_c0_g1	0	1.57	0	0	8.4	2.75
TRINITY_DN101035_c0_g1	0	0	0	2.43	6.01	14.79	TRINITY_DN253047_c0_g1	0	0	31.03	0	0	0
TRINITY_DN101037_c0_g1	0	0	0	0	0	0	TRINITY_DN253055_c0_g1	0	0	12.4	10.73	0	0
TRINITY_DN101039_c0_g1	0.54	0	0.3	2.51	2.62	1.22	TRINITY_DN253056_c0_g1	0	0	0	0	0	0
TRINITY_DN101041_c0_g2	0	0	0	0	0	0	TRINITY_DN253059_c0_g1	0	0	0	0	0	0
TRINITY_DN101042_c0_g1	1.26	0.89	1.41	1.29	0	1.43	TRINITY_DN25306_c0_g1	0.41	0.29	0.69	2.13	1	3.24
TRINITY_DN101043_c0_g1	1.52	2.98	3	1.18	1.39	0.43	TRINITY_DN253069_c0_g1	0	0	0	0	0	0
TRINITY_DN101046_c1_g1	0	0	3.25	5.77	0	3.57	TRINITY_DN25307_c0_g1	9.11	9.17	8.35	5.91	10.4	8.38
TRINITY_DN101048_c0_g1	0.92	0	1.74	0.96	1.5	0.7	TRINITY_DN253071_c0_g1	0	1.58	1.25	0	0.68	1.27
TRINITY_DN101049_c0_g1	0	0	0	0	0	0	TRINITY_DN253075_c0_g1	0	0	0	0	0	16.93
TRINITY_DN10105_c0_g1	6.36	4.39	5.85	6.37	4.88	4.53	TRINITY_DN253077_c0_g1	0	0	0	0	0	3.03
TRINITY_DN101052_c1_g1	0	0	0	0	0	0	TRINITY_DN253078_c0_g1	0	0	0	0	0	0
TRINITY_DN101053_c0_g2	0	0	0	0	0	0	TRINITY_DN253083_c0_g1	2.28	7.99	4.24	2.32	0.92	0.87
TRINITY_DN101054_c0_g1	0	0	0	2.38	8.8	0	TRINITY_DN25309_c0_g1	0	0	0	0	0	0
TRINITY_DN101057_c0_g1	1.12	0.4	1.57	2.89	0	2.21	TRINITY_DN253091_c0_g1	0	0	0	3.18	0	0
TRINITY_DN101058_c0_g1	0	21.52	0	0	0	0	TRINITY_DN253095_c0_g1	3.19	0	3.42	3.04	3.79	0
TRINITY_DN10106_c0_g1	11.27	0	33.27	9.61	0	13.49	TRINITY_DN253096_c0_g1	0	0	0	0	0	0
TRINITY_DN101062_c0_g1	1.73	0	1.56	0.36	0.42	0.78	TRINITY_DN253098_c0_g1	0	0	0	0	0	0
TRINITY_DN101062_c1_g1	0	0	0	0	0	0	TRINITY_DN253099_c0_g1	0	0	0	5.33	0	7.06
TRINITY_DN101066_c0_g1	0	0	5.62	7.53	0	3.06	TRINITY_DN2531_c1_g1	0	4.6	0	0	0	0
TRINITY_DN101068_c0_g1	0	0	0	0	0	0	TRINITY_DN2531_c2_g1	7.01	0	8.91	4.06	10.92	3.45
TRINITY_DN101069_c0_g1	1.13	0.4	0	2.05	2.4	0.32	TRINITY_DN25310_c0_g1	4.13	1.49	1.12	2.84	2.12	6.52
TRINITY_DN10107_c0_g1	10.16	17.53	10.82	14.44	14.28	12.8	TRINITY_DN253105_c0_g1	0	0	1.92	3.5	4.17	0.98
TRINITY_DN101071_c0_g1	0.5	0.71	0	1.04	1.22	0	TRINITY_DN25311_c0_g1	2.51	1.51	3.12	2.01	2.85	1.79
TRINITY_DN101076_c0_g1	0	0	0	0	0	0	TRINITY_DN253110_c0_g1	0	0	0	0	6.78	7.06
TRINITY_DN101085_c0_g1	5.12	0	0	0	0	0	TRINITY_DN253112_c0_g1	0	0	0	0	0	0
TRINITY_DN10109_c1_g1	5.97	0	0	0	0	0	TRINITY_DN253113_c0_g1	0	2.83	1.52	0	0	0
TRINITY_DN1011_c0_g2	11.08	12.75	9.55	2.48	2.98	9.94	TRINITY_DN25312_c0_g1	2.2	5.17	2.26	3.12	2.68	3.61
TRINITY_DN10110_c0_g1	31.37	38.79	31.29	29.93	34.51	29.1	TRINITY_DN25312_c0_g2	5.3	8.24	5.63	4.53	4.93	5.3
TRINITY_DN101100_c0_g1	0	0	0	0	0	0	TRINITY_DN253120_c0_g1	0	3.18	0	0	0	0
TRINITY_DN101106_c0_g1	0	3.87	0	0	0	0	TRINITY_DN253122_c0_g1	2.31	0	4.53	1.19	0.7	1.97
TRINITY_DN10111_c0_g1	45.56	29.4	42.4	31.02	34.9	31.21	TRINITY_DN253124_c0_g1	0	0	17.45	0	0	0
TRINITY_DN101116_c0_g1	0	0	261.39	0	0	0	TRINITY_DN253125_c0_g1	2.27	0	0	0	5.44	0
TRINITY_DN10112_c0_g1	6.15	9.43	6.47	5.74	5.68	11.75	TRINITY_DN253127_c0_g1	0	0	0	0	0	16.04
TRINITY_DN10113_c0_g1	22.94	18.49	21.78	13.32	12.59	11.47	TRINITY_DN253133_c0_g1	0	0	0	17.95	0	0
TRINITY_DN101133_c0_g1	1.91	0.13	1.38	1.63	1.27	0.39	TRINITY_DN253138_c0_g1	0	0	0	0	0	0
TRINITY_DN101136_c0_g1	0	0	0	0	0	0	TRINITY_DN25314_c0_g1	0	0	0	0	0	0
TRINITY_DN101137_c0_g1	50.33	0	0	0	0	0	TRINITY_DN253141_c0_g1	0	0	0	0	2.12	0
TRINITY_DN101139_c0_g1	2.52	7.82	1.39	0	7.61	10.17	TRINITY_DN253145_c0_g1	0	0	0	0	1.66	9.52
TRINITY_DN10114_c0_g1	2.96	0	0	2.84	0	0	TRINITY_DN253148_c0_g1	7.43	2.44	3.95	0	0	0
TRINITY_DN101146_c0_g2	0	0	0	0	0	1	TRINITY_DN25315_c0_g1	5.1	8.51	4.54	7.23	12.36	8.2
TRINITY_DN10115_c0_g1	107.11	99.18	109.63	91.96	94.02	93.78	TRINITY_DN253153_c0_g1	0	4.68	0	6.45	0	0
TRINITY_DN10115_c0_g2	0.83	0.59	1.4	1.29	0	1.42	TRINITY_DN253154_c0_g1	0.74	0	0	1.51	0.9	0
TRINITY_DN101153_c1_g1	0	0	0	0	0	0	TRINITY_DN25316_c0_g1	0	0.4	0.64	2.34	1.38	1.29
TRINITY_DN101155_c0_g1	0	0.56	0.89	0	0.97	0	TRINITY_DN253160_c0_g1	0	5.85	0	0	0	0
TRINITY_DN101157_c0_g1	0	5.42	0	3.86	0	0	TRINITY_DN253163_c0_g1	0	0	0	0	0	0
TRINITY_DN10116_c0_g1	3.74	0.59	7.47	11.58	7.57	9.89	TRINITY_DN25317_c1_g1	9.84	14.03	11.91	0.75	0.44	0.83
TRINITY_DN10116_c0_g2	3.14	5.31	3.53	2.84	1.91	3.11	TRINITY_DN253170_c0_g1	3.26	2.15	0	0	3.86	3.86
TRINITY_DN101160_c1_g1	0	0	0	0	0	0	TRINITY_DN253171_c0_g1	2.41	1.62	0	2.34	0	0
TRINITY_DN101169_c0_g1	0	0	0	0	0	0	TRINITY_DN253172_c0_g1	0	0	17.96	0	0	0
TRINITY_DN10117_c0_g1	42.13	20.97	44.59	22.54	28.11	19.6	TRINITY_DN253174_c0_g1	0	0	0	0	4.32	0
TRINITY_DN10117_c4_g1	0	0	0	4.01	0	1.54	TRINITY_DN253177_c0_g1	0	0	0	0	4.8	0
TRINITY_DN10117_c5_g1	0	0	0	0	8.25	0	TRINITY_DN253178_c0_g1	0	0	0	0	0	0
TRINITY_DN101178_c0_g1	0	0	5.87	0	0	0	TRINITY_DN253179_c0_g1	0	0	0	0	7.44	0
TRINITY_DN10118_c0_g1	147.18	226.9	111.52	61.37	78.27	82.7	TRINITY_DN25318_c0_g1	8.42	1.87	3.03	21.58	0	6.63
TRINITY_DN101180_c0_g1	0	0	0	0	0	16.33	TRINITY_DN253183_c0_g1	0	0	0	0	0	0
TRINITY_DN101184_c0_g1	0	0	0.87	1.58	1.88	1.77	TRINITY_DN253184_c0_g1	0	0	9.4	5.58	0	0
TRINITY_DN101188_c0_g1	0	0	0	4.1	5.02	4.9	TRINITY_DN25319_c0_g1	15.33	3.13	14.28	12.6	12.29	9.24
TRINITY_DN10119_c0_g2	19.69	17.78	20.55	21.32	21.76	25.67	TRINITY_DN25319_c0_g2	39.57	0	0	16	0	0
TRINITY_DN101190_c0_g1	0	0	0	0	0	0	TRINITY_DN253194_c0_g1	0	0	0	1.94	3.47	2.19
TRINITY_DN101191_c0_g1	0	0	0	0	0	0	TRINITY_DN25320_c0_g2	26	31.22	16.47	25.35	28.16	18.8
TRINITY_DN101194_c0_g1	3.37	0	0	3.44	1.02	0.97	TRINITY_DN253202_c0_g1	0	0	0	0	0	0
TRINITY_DN101196_c0_g1	0	0	0	0	10.67	0	TRINITY_DN253204_c0_g1	0	0	0	0	0	4.61
TRINITY_DN1012_c0_g2	108.39	105.48	104.19	64.89	71.12	69.89	TRINITY_DN253206_c0_g1	0	0	0	2.59	0	3.17
TRINITY_DN1012_c1_g1	9.4	10.52	10.28	9.31	7.69	8.34	TRINITY_DN253208_c0_g1	0	0	0	0	0	0
TRINITY_DN1012_c1_g2	9.08	7.06	8.42	10.39	10.69	11.76	TRINITY_DN25321_c0_g1	0	0	2.75	0	3.03	0
TRINITY_DN1012_c3_g1	0.85	0	0	0	2.06	0	TRINITY_DN253210_c0_g1	0	0	0	18.31	0	27.04
TRINITY_DN101201_c0_g1	8.82	0	0	0	0	0	TRINITY_DN253215_c0_g1	0	0	0	0	0	4.66
TRINITY_DN101205_c0_g1	0	1.39	0	6.07	7.43	0	TRINITY_DN253217_c0_g1	0	0	0	0	0	0
TRINITY_DN101208_c0_g1	0.42	0.91	0	0.88	1.03	1.93	TRINITY_DN25322_c0_g1	16.55	13.81	16.5	24.1	26.88	23.92
TRINITY_DN10121_c0_g2	0	4.92	2.66	0	2.93	2.89	TRINITY_DN253222_c0_g1	0	0	10.81	0	0	0
TRINITY_DN101211_c0_g1	1.7	0.4	2.54	2.32	0.69	4.5	TRINITY_DN253224_c0_g1	4.67	3.19	5.14	1.55	0	7.23
TRINITY_DN101213_c0_g1	4.75	3.1	0	0	0	0	TRINITY_DN253225_c0_g1	0	2.52	0	0	4.51	0
TRINITY_DN101218_c0_g1	0	0	2.52	2.26	2.78	2.73	TRINITY_DN253226_c0_g1	1.09	0.77	1.84	1.12	1.99	1.86
TRINITY_DN101219_c0_g1	0	0	2.32	2.08	0	0	TRINITY_DN253228_c0_g1	0	0	0	0	0	0
TRINITY_DN10122_c0_g2	27.42	32.94	22.55	35.43	29.83	34.34	TRINITY_DN25323_c0_g1	3.5	0.81	0	0	0	0
TRINITY_DN101220_c0_g1	2.11	0	0	4.13	5.06	0	TRINITY_DN253236_c0_g1	0	9.41	0	0	0	0
TRINITY_DN101221_c0_g1	0	0	0	0	0	0	TRINITY_DN25324_c0_g1	0	4.74	3.05	1.38	0	3.19
TRINITY_DN101222_c0_g1	0	0	0	0	0	0	TRINITY_DN253242_c0_g1	0	0	0	0	0	0
TRINITY_DN101223_c0_g1	0	0	0	7.48	9.62	0	TRINITY_DN253244_c0_g1	0	0	0	0	29.72	0
TRINITY_DN10124_c0_g1	1.29	1.84	1.94	0.44	0	0.49	TRINITY_DN253245_c0_g1	4.15	0.37	1.75	3.74	4.41	2.36
TRINITY_DN101240_c0_g1	2	4.86	3.33	7.08	3.63	1.15	TRINITY_DN253246_c0_g1	0	0	0	0	0	0
TRINITY_DN101249_c0_g1	0	0.96	1.54	0	5.05	3.22	TRINITY_DN253249_c0_g1	0	0	2.7	0	0	0
TRINITY_DN10125_c0_g1	10.28	12.19	8.77	9.17	12.01	12.81	TRINITY_DN253259_c0_g1	0	0	0	0	0	0
TRINITY_DN101251_c0_g1	0	0.56	0.89	1.62	0	0.91	TRINITY_DN25326_c0_g1	0	0	0	0	0	0
TRINITY_DN101253_c0_g1	0.69	0.65	1.03	1.42	1.39	0.52	TRINITY_DN253260_c0_g1	0	0	0	35.21	0	0
TRINITY_DN101254_c1_g1	0	1.91	0	0	0	3.22	TRINITY_DN253261_c0_g1	79.2	0	0	0	0	0
TRINITY_DN101255_c0_g1	0.96	0.67	1.07	2.93	2.33	2.21	TRINITY_DN253267_c0_g1	0	0	15.05	0	0	0
TRINITY_DN10126_c0_g1	43	28.39	43.23	33.86	33.17	30.38	TRINITY_DN253271_c0_g1	8.96	0	0	0	0	0
TRINITY_DN101263_c0_g1	0	0	0	0	0	0	TRINITY_DN253273_c0_g1	0	0	1.73	3.13	1.9	0
TRINITY_DN101274_c0_g1	0	0	0	0	0	0	TRINITY_DN253275_c0_g1	0	0	0	10.29	0	0
TRINITY_DN101278_c0_g1	0	0	0	1.68	2	0.94	TRINITY_DN253278_c0_g1	0	0	0	0	10.36	0
TRINITY_DN101279_c0_g1	5.97	0	6.17	5.4	0	0	TRINITY_DN25328_c0_g1	0	0	0	0	0	0
TRINITY_DN10128_c0_g2	6.43	7.98	5.34	9.12	7	7.29	TRINITY_DN253281_c0_g1	0	0	0	0	40.14	0
TRINITY_DN101280_c0_g1	0	0.73	0.38	0.35	0.83	1.16	TRINITY_DN253282_c0_g1	0	0	0	0	0	0
TRINITY_DN101283_c0_g1	0	0	0	0	0	0	TRINITY_DN253284_c0_g1	0	0	0	0	13.5	0
TRINITY_DN10129_c0_g1	33.66	7.68	34.84	46.56	48.38	38.02	TRINITY_DN253285_c0_g1	0.75	0	0.84	0	0	0
TRINITY_DN10129_c0_g2	0	0	0	0	0	0	TRINITY_DN253286_c0_g1	10.89	0	0	9.32	12.06	0
TRINITY_DN101290_c0_g1	2.65	1.24	2.96	8.99	4.29	3.04	TRINITY_DN253287_c0_g1	0	0	0	0	0	0
TRINITY_DN101298_c0_g1	0.91	0.65	1.03	2.21	0.74	2.41	TRINITY_DN253288_c0_g1	0	0	0	0	0	0
TRINITY_DN1013_c0_g1	0	4.35	4.7	2.11	5.17	17.66	TRINITY_DN25329_c1_g1	0.98	0	1.66	2.53	1.79	2.23
TRINITY_DN1013_c1_g1	41.36	77.06	58	44.62	36.38	36.04	TRINITY_DN253296_c0_g1	0	24.38	0	0	0	0
TRINITY_DN10130_c0_g2	3.72	0	3.33	3.8	2.71	1.7	TRINITY_DN25330_c1_g1	10.05	2.55	5.09	17.64	12.19	8.38
TRINITY_DN10130_c1_g1	7.75	12.73	16.45	21.81	27.35	18.45	TRINITY_DN253302_c0_g1	0.96	2.01	2.14	0.97	0	0
TRINITY_DN10130_c5_g2	13.77	19.53	14.32	18.38	28.51	34.21	TRINITY_DN253305_c0_g1	0	0	0	0	12.06	13.04
TRINITY_DN101301_c0_g1	0	0	1.16	1.06	0	0	TRINITY_DN25331_c0_g1	39.86	33.3	38.55	28.49	29.14	34.61
TRINITY_DN101308_c0_g1	0	0	0	0	0	0	TRINITY_DN253313_c0_g1	0	0	0	0	0	0
TRINITY_DN101311_c0_g1	0	0	0	0	0	0	TRINITY_DN253315_c0_g1	0	0	0	14.16	0	0
TRINITY_DN101312_c0_g1	0	0	0	9.18	0	0	TRINITY_DN25332_c0_g1	10.11	3.29	15.84	0	5.87	0
TRINITY_DN101314_c0_g1	0	0	0	9.04	11.69	0	TRINITY_DN253322_c0_g1	0	0	0	0	0	30.09
TRINITY_DN101315_c1_g1	0	0	0	0	0	0	TRINITY_DN253323_c0_g1	12.29	0	0	0	0	0
TRINITY_DN101318_c0_g1	347.14	0	0	0	0	0	TRINITY_DN253327_c0_g2	11.87	2.67	2.16	1.94	7.13	2.31
TRINITY_DN101319_c0_g1	66.9	47.32	71.03	60.13	58	55.95	TRINITY_DN25333_c0_g1	4.4	11.84	0	2.15	5.28	0
TRINITY_DN10132_c0_g2	33.09	25.94	31.55	39.75	39.93	40.02	TRINITY_DN253332_c0_g1	0	6.2	4.99	0	0	0
TRINITY_DN101324_c1_g1	0	0	1.47	3.99	0	1.53	TRINITY_DN253334_c0_g1	0	0	10.09	4.43	0	0
TRINITY_DN101326_c0_g1	3.05	0	0	0	3.62	0	TRINITY_DN25334_c0_g1	1.37	0.35	1.11	2.98	6.45	3.26
TRINITY_DN101327_c0_g1	0	0	0	0	0	0	TRINITY_DN253343_c0_g1	0	0	0	0	0	0
TRINITY_DN10133_c0_g1	107.17	152.76	106	74.16	73.77	63.32	TRINITY_DN253344_c0_g1	0	0	0	5.89	0	7.87
TRINITY_DN101330_c0_g1	1.49	0	1.67	0.76	0	0	TRINITY_DN253347_c0_g1	1.12	0	0	3.4	0	1.3
TRINITY_DN101331_c0_g1	0	0	0	0	0	0	TRINITY_DN253349_c0_g1	0.51	1.8	0	0	0	0
TRINITY_DN101333_c2_g1	0	2.6	8.4	0	0	0	TRINITY_DN253359_c0_g1	0	0	0	0	55.83	0
TRINITY_DN101335_c0_g1	1.68	0.48	1.01	2.68	2.32	1.76	TRINITY_DN253360_c0_g1	0	7.44	0	3.61	2.2	4.26
TRINITY_DN10134_c0_g1	11.79	10.33	8.82	9.24	6.82	3.83	TRINITY_DN253361_c0_g1	0	0	0	0	0	0
TRINITY_DN101347_c0_g1	0	0	0	0	0	0	TRINITY_DN253362_c0_g1	0	0	0	0	0	0
TRINITY_DN101348_c0_g1	0.58	0	0.65	2.98	2.12	3.31	TRINITY_DN253366_c0_g1	0	0	0	12.08	0	0
TRINITY_DN10135_c0_g1	3.59	3.03	6.43	5.14	1.74	2.46	TRINITY_DN253368_c0_g1	1.28	0	0	3.86	1.55	1.48
TRINITY_DN101358_c0_g2	9.2	0	2.02	47.19	44.28	45.06	TRINITY_DN253370_c0_g1	4.23	0	0	0	0	0
TRINITY_DN101359_c0_g1	0	0	0	0	82.26	0	TRINITY_DN253376_c0_g1	1.51	3.11	3.34	1.51	0	0
TRINITY_DN101361_c0_g1	0	0	0	0	0	0	TRINITY_DN25338_c0_g1	0.48	0	2.69	0.99	1.75	0
TRINITY_DN101362_c0_g1	0.48	0	1.08	0.99	1.75	1.09	TRINITY_DN253380_c0_g1	0	0	0.76	2.8	2.49	0.78
TRINITY_DN101365_c1_g1	0	0	0	0	0	0	TRINITY_DN25339_c0_g2	5.24	3.93	5.55	4.07	3.66	4.65
TRINITY_DN101366_c0_g1	1.63	0	1.79	4.85	1.96	1.89	TRINITY_DN253392_c0_g1	0	0	4.08	0	0	0
TRINITY_DN101367_c0_g1	0	0	0	0	0	0	TRINITY_DN253397_c0_g1	0	0	1.54	0	2.5	0
TRINITY_DN10137_c1_g1	7.15	4.62	0	6.36	16.28	17.15	TRINITY_DN2534_c0_g1	65.77	57.94	60.29	62.32	63.9	65.9
TRINITY_DN101372_c1_g1	2.11	0	2.3	0	2.53	2.47	TRINITY_DN253405_c0_g1	0	0	0	0	0	6.69
TRINITY_DN101373_c0_g1	2.32	0.18	0.87	1.07	0.94	1.75	TRINITY_DN25341_c1_g1	1.56	2.95	0.58	2.14	2.53	0
TRINITY_DN101375_c0_g1	0	0	14.39	0	0	8.45	TRINITY_DN253414_c0_g1	1.56	1.47	0.58	0	0.63	1.18
TRINITY_DN101379_c0_g1	2.14	0.91	1.93	0.89	1.04	0.97	TRINITY_DN253418_c0_g1	0	0	0	0	8.72	0
TRINITY_DN10138_c0_g1	30.77	28.89	23.19	22.28	13.4	25.56	TRINITY_DN25342_c0_g2	2.6	0.37	4.11	1.98	2.11	2.15
TRINITY_DN10138_c0_g2	4.14	11.37	4.57	0	1.67	1.6	TRINITY_DN253420_c0_g1	4.53	2.96	4.77	0	5.3	0
TRINITY_DN101381_c0_g1	0	0	0	0	0	0	TRINITY_DN253421_c0_g1	0	0	0	4.18	0	0
TRINITY_DN101386_c0_g1	0	0	0	0	0	0	TRINITY_DN253425_c0_g1	0	0	2.07	1.26	0.75	1.4
TRINITY_DN101389_c0_g1	0	0.83	1.33	0	0	0	TRINITY_DN253427_c0_g1	0	0	0	4.48	5.67	0
TRINITY_DN10139_c0_g1	18.76	20.73	20.81	13.47	13.37	11.28	TRINITY_DN253428_c0_g1	0	0	0	0	0	0
TRINITY_DN10139_c1_g1	78.02	72.3	82.81	53.66	54.6	51.32	TRINITY_DN253429_c0_g1	0	0	0	0	4.01	0
TRINITY_DN10139_c3_g1	0	0	0	22.94	0	0	TRINITY_DN25343_c0_g1	0	0	2.06	0.94	1.12	0
TRINITY_DN10139_c4_g1	0	0	0	0	1.97	0	TRINITY_DN253439_c0_g1	0	4.51	0	0	0	8.12
TRINITY_DN101392_c0_g1	0	0	1.32	0	0	0	TRINITY_DN25344_c1_g1	13.51	0	13.84	12.08	7.72	8.1
TRINITY_DN101395_c0_g1	0	0	0	0	0	0	TRINITY_DN253440_c0_g1	0	0	0	0	0	0
TRINITY_DN101398_c0_g1	0.93	0.27	1.47	2.51	3.39	2.93	TRINITY_DN253445_c0_g1	0	0	0	0	0	0
TRINITY_DN1014_c0_g1	26.97	1.48	24.85	28.81	23.94	15.21	TRINITY_DN25345_c0_g3	11.61	11.4	13.79	12.31	12.19	11.82
TRINITY_DN1014_c0_g3	22.38	24.16	24.03	19.77	25.72	21.23	TRINITY_DN25345_c1_g1	1.2	1.66	0	16.96	10.2	12.49
TRINITY_DN10140_c0_g2	9.93	9.96	8.93	13.22	11.03	11.31	TRINITY_DN253450_c0_g1	0	0	11.44	0	0	0
TRINITY_DN101408_c0_g1	0.28	0.2	1.26	0.58	0.34	0.95	TRINITY_DN253454_c0_g1	0	0	0	0	0	0
TRINITY_DN101410_c0_g1	0	0	2.11	0	0	1.08	TRINITY_DN25346_c0_g1	6.86	6.77	6.3	10.49	8.88	9.21
TRINITY_DN101413_c0_g1	0	0	0	0	0	0	TRINITY_DN253470_c0_g1	0	0	0	0	0	0
TRINITY_DN101415_c0_g1	7.75	0	8.23	0	0	0	TRINITY_DN253472_c0_g1	0	0	0	0	0	0
TRINITY_DN10142_c0_g2	83.88	104.63	93.4	104.38	94.67	87.88	TRINITY_DN253481_c0_g1	74.25	0	0	0	0	0
TRINITY_DN101420_c0_g1	1.35	0	0	0.93	2.18	1.53	TRINITY_DN253482_c0_g1	0	0	2.67	3.63	0	1.39
TRINITY_DN101421_c1_g1	0	0	0	0	0	0	TRINITY_DN253484_c0_g1	0	0	0	0	13.68	0
TRINITY_DN101424_c0_g1	0	0	0	0	0	0	TRINITY_DN253487_c0_g1	0	0	19.33	0	0	0
TRINITY_DN101428_c1_g1	2.74	1.91	1.02	0	0	0	TRINITY_DN253488_c0_g1	10.57	7.05	0	0	0	0
TRINITY_DN10143_c0_g2	6.83	10.85	8.27	11.43	14.13	13.99	TRINITY_DN253491_c0_g1	0	0	11.33	0	0	0
TRINITY_DN10143_c0_g3	16.48	13.18	14.13	19.41	22.29	21.7	TRINITY_DN253497_c0_g1	0	0	0	42.25	0	0
TRINITY_DN10143_c2_g1	2.72	0	3	0	3.28	1.57	TRINITY_DN253499_c0_g1	0.47	2.35	1.59	1.46	0.57	0.54
TRINITY_DN101430_c1_g1	0	0	0	0	0	0	TRINITY_DN253505_c0_g1	2.99	0	6.43	0	0	0
TRINITY_DN101435_c0_g1	0	0	0	0	0	0	TRINITY_DN253506_c0_g1	1.96	0	0	2.01	0	2.98
TRINITY_DN101438_c0_g1	6.51	6.6	5.79	4.26	7.08	4.66	TRINITY_DN253507_c0_g1	0	0	0	0	0	0
TRINITY_DN101438_c0_g2	0	0	4.82	0	0	0	TRINITY_DN253511_c0_g1	0	3.07	0	0	0	0
TRINITY_DN101439_c0_g1	0	0	0	0	10.71	0	TRINITY_DN253513_c0_g1	3.8	0	2.08	1.87	4.57	0
TRINITY_DN10144_c0_g2	111.67	189.75	140.89	124.85	110.8	123.3	TRINITY_DN253518_c0_g1	14.86	0	0	3.5	0	0
TRINITY_DN101441_c0_g1	0	0	0.74	0.67	0	1.5	TRINITY_DN253519_c0_g1	0	3.07	0	0	0	0
TRINITY_DN101443_c0_g1	0	0	0	64.43	0	0	TRINITY_DN253522_c0_g1	0	0	0	3.67	0	0
TRINITY_DN101443_c0_g2	0	0	0	2.79	0	0	TRINITY_DN253527_c0_g1	0	0	0	10.73	0	15.21
TRINITY_DN101444_c0_g1	14.73	0	0	0	0	0	TRINITY_DN25353_c0_g1	4.54	1.04	0	6.03	7.31	5.27
TRINITY_DN101447_c0_g1	0	0	0	0	0	0	TRINITY_DN253533_c0_g1	0	0	0	0	0	0
TRINITY_DN101449_c0_g1	0	0	0	3.33	0	0	TRINITY_DN253538_c0_g1	0	0	0	8.87	0	5.75
TRINITY_DN10145_c1_g1	82.34	59.81	79.26	90.54	89.97	90.31	TRINITY_DN25354_c0_g1	6.88	8.23	5.39	0	3.34	0
TRINITY_DN101450_c0_g1	0	1.6	0	0	2.87	0	TRINITY_DN253541_c0_g1	0	0	0	54.76	0	0
TRINITY_DN10146_c0_g1	8.63	2.04	5.39	3.95	3.5	0.54	TRINITY_DN253546_c0_g1	0	117.91	0	0	0	0
TRINITY_DN101461_c0_g1	0	0.48	1.52	1.39	1.65	1.55	TRINITY_DN253549_c0_g1	0	1.54	3.7	0	0	0
TRINITY_DN101463_c0_g1	0	0	0	0	10.95	0	TRINITY_DN25355_c0_g1	0	0	0	0	0	0
TRINITY_DN101468_c0_g1	0	0	0	1.11	0	0	TRINITY_DN25355_c1_g1	0	0	0	0	0	0
TRINITY_DN101468_c1_g1	0.59	0.41	1.31	0.6	2.13	2	TRINITY_DN253551_c0_g1	0	5.85	0	0	10.2	0
TRINITY_DN101469_c0_g1	0	0	0	5.63	0	6.94	TRINITY_DN253553_c0_g1	0	0	11.61	0	0	0
TRINITY_DN10147_c0_g1	5.47	2.08	2.05	7.92	10.64	6.61	TRINITY_DN253554_c0_g1	0	0	0	0	8.25	0
TRINITY_DN10147_c0_g3	22.59	27.43	25.73	18.05	13.76	17.55	TRINITY_DN253555_c0_g1	0	0	0	0	0	2.59
TRINITY_DN101471_c0_g1	2.04	0.72	1.14	1.57	0	2.31	TRINITY_DN253556_c0_g1	0	2.22	0	0	0	0
TRINITY_DN101473_c0_g1	0	0	9.67	0	0	0	TRINITY_DN253559_c0_g1	0	0	0	0	0	0
TRINITY_DN101475_c0_g1	0	0	0	0	0	0	TRINITY_DN253566_c0_g1	0	0	0	0	0	0
TRINITY_DN101475_c1_g1	0	0	0	0	0	0	TRINITY_DN253567_c0_g1	0	0	0	11.7	0	0
TRINITY_DN101477_c0_g2	0	0	11.63	0	0	0	TRINITY_DN253569_c0_g1	0	0	0	0	0	0
TRINITY_DN10148_c0_g1	0	0	0	0	0	0	TRINITY_DN253572_c0_g1	3.13	2.07	3.36	5.98	3.72	3.71
TRINITY_DN101483_c3_g1	0	0	0	0	0	0	TRINITY_DN253577_c0_g1	0	0	0	0	0	13.04
TRINITY_DN101485_c0_g1	0	0	0	0	0	0	TRINITY_DN253581_c0_g1	1.51	2.07	0	3.02	0	0
TRINITY_DN101486_c0_g1	0	0	0	0	2.02	1.95	TRINITY_DN253582_c0_g1	0	0	9.11	0	20.41	0
TRINITY_DN101487_c0_g1	1.11	0	0.62	0.57	0.68	1.26	TRINITY_DN253594_c0_g1	0	0	0	35.21	0	0
TRINITY_DN10149_c0_g1	2.81	1.76	3.38	4.05	2.98	3.28	TRINITY_DN253595_c0_g1	0	0	0	0	6.78	7.06
TRINITY_DN101491_c1_g2	1.8	0	0.74	1.37	1.4	0.92	TRINITY_DN253596_c0_g1	0	1.55	1.64	0.75	0	5.03
TRINITY_DN101494_c0_g2	0	0	0	0	0	0	TRINITY_DN253599_c0_g1	0	0	0	0	0	0
TRINITY_DN101494_c1_g1	2.55	2.38	8.55	0.87	2.06	1.95	TRINITY_DN253607_c0_g1	2.05	0.71	0	1.04	1.24	0
TRINITY_DN101495_c0_g1	0	0	0	0	0	10.91	TRINITY_DN253609_c0_g1	0	0	0	0	0	0
TRINITY_DN101497_c0_g1	4.85	0.34	1.09	5.49	2.36	3.85	TRINITY_DN253617_c0_g1	0	0	6.92	0	0	16.19
TRINITY_DN101498_c0_g1	0	7.08	0	0	0	0	TRINITY_DN253618_c0_g1	0	0	0	7.38	9.49	0
TRINITY_DN101499_c1_g1	0	113.65	0	0	0	0	TRINITY_DN253632_c0_g1	2.28	0	0	0	2.76	5.25
TRINITY_DN1015_c1_g1	272.59	320.94	243.14	230.38	219.84	258.39	TRINITY_DN253633_c0_g1	0	0	0	0	0	0
TRINITY_DN101500_c0_g1	1.07	0.26	1.21	1.85	1.31	1.22	TRINITY_DN253637_c0_g1	0.9	0	0	3.64	2.17	1.03
TRINITY_DN101501_c0_g1	0	0	0	0	0	0	TRINITY_DN253646_c0_g1	0	0	0	0	0	0
TRINITY_DN101502_c0_g1	0	0	0	0	0	0	TRINITY_DN253650_c0_g1	1.64	1.12	0	3.25	0	3.81
TRINITY_DN101503_c0_g1	41.8	106.91	26.94	11.65	15.18	0	TRINITY_DN253651_c0_g1	0	0	0	0	0	0
TRINITY_DN101504_c0_g1	2.24	0	0	0	0	0	TRINITY_DN253653_c0_g1	0	0	0	0	0	0
TRINITY_DN101509_c0_g1	0	0	1.58	1.43	0	0	TRINITY_DN253654_c0_g1	2.85	0.5	1.6	2.19	0.87	2.44
TRINITY_DN101512_c1_g1	0	1.57	0	2.28	0	10.99	TRINITY_DN253655_c0_g1	0	2.68	0	0	0	0
TRINITY_DN10152_c0_g2	11.06	12.52	9.75	13.08	12.1	11.01	TRINITY_DN253662_c0_g1	0	0	0	20.55	5.18	5.29
TRINITY_DN10152_c1_g1	0.85	0.6	2.86	6.09	5.18	1.96	TRINITY_DN253665_c0_g1	0	0	0	0	0	0
TRINITY_DN10152_c2_g1	4.53	2.96	0	0	0	0	TRINITY_DN253666_c0_g1	0	0	0	0	0	0
TRINITY_DN101520_c0_g1	0	0	9.23	12.2	5.12	10.45	TRINITY_DN25367_c0_g1	0.93	0.65	1.31	0	0	0
TRINITY_DN101523_c0_g1	21.78	6.99	10.75	0	0	26.08	TRINITY_DN253670_c0_g1	0.94	0.66	1.05	0.95	2.28	0
TRINITY_DN101523_c1_g1	0	0	0	0	0	0	TRINITY_DN253674_c0_g1	0	0	0	0	0	0
TRINITY_DN101526_c0_g1	11.63	0	12.04	10.54	0	6.96	TRINITY_DN253675_c0_g1	2.43	3.26	0	0	0	2.86
TRINITY_DN101527_c0_g1	0	7.6	0	0	0	0	TRINITY_DN253676_c0_g1	1.73	0	1.63	3.9	1.76	2.29
TRINITY_DN10153_c0_g2	14.16	7.56	15.27	14.59	14.27	14.57	TRINITY_DN253688_c0_g1	4.64	0	0	0	5.42	0
TRINITY_DN101532_c0_g1	0	0	0	0	0	0	TRINITY_DN253689_c0_g1	0	0	2.88	0	0	0
TRINITY_DN101534_c0_g1	2.7	0.54	2.32	1.95	2.04	2.21	TRINITY_DN25369_c0_g3	0	1.04	0	0	0	0
TRINITY_DN101536_c0_g1	0	0	0	39.66	90	83.71	TRINITY_DN253691_c0_g1	0	0	0	0	0	0
TRINITY_DN101536_c4_g1	0	2.24	0	6.42	0	8.04	TRINITY_DN253695_c0_g1	0	0	0	0	0	26.97
TRINITY_DN101537_c0_g1	0	0	0	1.64	0.32	0.59	TRINITY_DN2537_c1_g1	2.91	5.19	4.59	10.85	5.66	9.21
TRINITY_DN10154_c0_g1	11.19	11.07	10.39	15.48	5.18	6.42	TRINITY_DN25370_c0_g1	13.67	1.36	26.59	13.2	7.1	20.11
TRINITY_DN101554_c0_g1	0	0	0	0	0	0	TRINITY_DN25370_c2_g1	0	0	0	0	0	0
TRINITY_DN101555_c1_g1	0	0	0	0	0	0	TRINITY_DN25370_c3_g1	0	3.57	0.95	0.87	0	0.97
TRINITY_DN10156_c0_g2	56.89	42.48	56.96	62.56	68.05	60.85	TRINITY_DN253701_c0_g1	1.1	0.39	1.86	1.13	2.68	0.63
TRINITY_DN101560_c0_g1	0	0	0	0	0	0	TRINITY_DN253709_c0_g1	4.23	0	0	3.94	0	0
TRINITY_DN101564_c0_g1	0.29	0	0.33	1.81	2.48	1.65	TRINITY_DN25371_c1_g1	1.97	0	0.98	3.96	0	1.1
TRINITY_DN101566_c0_g1	0	7.22	0	2.61	3.23	6.4	TRINITY_DN253711_c0_g1	0	0	0	0	0	0
TRINITY_DN101567_c0_g1	0	0	0	0	0	0	TRINITY_DN253715_c0_g1	0	6.33	0	8.52	0	0
TRINITY_DN101569_c1_g1	0	0	0	0	0	0	TRINITY_DN253718_c0_g1	0	4.62	0.82	0.75	0	0
TRINITY_DN10157_c0_g1	36.88	30.22	40.09	37.44	30.63	35.98	TRINITY_DN253722_c0_g1	1.09	0	4.84	0	1.32	1.25
TRINITY_DN101570_c0_g1	0	0	1.16	1.06	0	0	TRINITY_DN253723_c0_g1	0	0	2.66	0	0	0
TRINITY_DN101572_c0_g1	1.06	0.38	1.79	2.2	3.22	0.9	TRINITY_DN253728_c0_g1	0	0	0	29.35	0	0
TRINITY_DN101574_c0_g1	5.91	7.81	6.68	3.5	2.72	3.25	TRINITY_DN25373_c0_g1	27.96	23.87	25.64	26.37	26.98	27.2
TRINITY_DN10158_c1_g1	0	0	0	0	0	0	TRINITY_DN253733_c0_g1	4.99	0	8.11	0	0	0
TRINITY_DN10158_c2_g1	5.18	2.2	6.45	5.53	6.01	5.04	TRINITY_DN25374_c0_g1	0	0	0	1.03	0	1.17
TRINITY_DN10158_c2_g2	0	0	0	0	7.52	0	TRINITY_DN253748_c0_g1	0	0	0	0	0	29.45
TRINITY_DN10158_c3_g1	0	0	112.1	0	0	155.58	TRINITY_DN253749_c0_g1	0	0	0	63.75	66.14	68.9
TRINITY_DN101581_c0_g1	12.95	0	6.65	0	0	0	TRINITY_DN253753_c0_g1	0	0	0	6.71	8.6	0
TRINITY_DN101585_c0_g1	0	0	0	0	0	0	TRINITY_DN253754_c0_g1	0	0	0	0	0	0
TRINITY_DN101588_c0_g1	2.52	0	0.7	3.23	3.06	1.43	TRINITY_DN253756_c0_g1	0	0	0	0	0	0
TRINITY_DN101588_c1_g1	0	0	0	1.43	3.47	0	TRINITY_DN253758_c0_g1	6.15	0	0	0	0	0
TRINITY_DN10159_c0_g1	60.59	78.18	52.12	58.6	52.16	42.2	TRINITY_DN253760_c0_g1	0	0	0	0	11.08	0
TRINITY_DN101590_c0_g2	1.59	1.43	0.75	3.88	3.72	4.64	TRINITY_DN253764_c0_g1	0	0	0	0	0	0
TRINITY_DN101597_c0_g1	0	0.44	0.34	0.32	1.11	0.35	TRINITY_DN253767_c0_g1	93.71	0	0	0	0	0
TRINITY_DN101599_c0_g1	0	0	0	1.6	0.75	0.7	TRINITY_DN253769_c0_g1	2.55	0	2.83	0	1.54	1.47
TRINITY_DN1016_c1_g1	48.4	77.83	49.16	49	52.29	54.31	TRINITY_DN25377_c0_g1	3.34	3.15	5.63	5.15	8.8	5.7
TRINITY_DN1016_c1_g3	94.65	121.11	96.63	178.27	181.42	191.98	TRINITY_DN253776_c0_g1	0	0	0	2.44	2.94	0
TRINITY_DN1016_c1_g4	14.62	18.06	16.13	4.27	5.87	4.23	TRINITY_DN253777_c0_g1	3.23	0	6.91	0	0	7.64
TRINITY_DN10160_c0_g2	0	10.49	0	0	0	0	TRINITY_DN253778_c0_g1	0	0	17.21	0	0	0
TRINITY_DN10160_c2_g1	0	0	0	0	0	0	TRINITY_DN25378_c0_g1	0	4.19	6.65	0	0	0
TRINITY_DN101601_c1_g1	0	0	0	7.7	0	0	TRINITY_DN253780_c0_g1	0	0.7	0.56	1.53	3.62	0.56
TRINITY_DN101602_c0_g1	0	0	0	34.76	46.61	0	TRINITY_DN253785_c0_g1	0	0	0	0	0	0
TRINITY_DN101606_c0_g1	0	0	0	1	1.2	0	TRINITY_DN253789_c0_g1	0	0	0	9.76	0	0
TRINITY_DN10161_c0_g1	1.68	4.77	1.41	3.89	3.57	8.56	TRINITY_DN253791_c0_g1	1.56	0.55	4.35	2.38	4.72	0.89
TRINITY_DN10161_c1_g1	0	28.55	0	0	0	0	TRINITY_DN253793_c0_g1	10.36	0	0	0	0	0
TRINITY_DN101611_c0_g1	1.64	0	0	0	1.97	0	TRINITY_DN2538_c0_g1	25.37	14.08	20.93	32.57	28.74	28.42
TRINITY_DN101611_c0_g2	0	0	0	0	0	0	TRINITY_DN25380_c0_g1	0	0	0	0	0	0
TRINITY_DN10162_c0_g2	17.6	10.24	15.64	25.55	25.79	22.73	TRINITY_DN253801_c0_g1	2.83	0	3.05	0	3.37	3.35
TRINITY_DN101626_c0_g1	4.81	0	10.09	4.43	5.6	17.25	TRINITY_DN253803_c0_g1	0	0	0	18.31	0	0
TRINITY_DN101628_c2_g1	0	0	0	0	0	0	TRINITY_DN253808_c0_g1	21.78	0	0	9.32	24.13	0
TRINITY_DN101629_c0_g1	0	0	0	2.53	0	0	TRINITY_DN253811_c0_g1	0	0	6.09	5.33	0	0
TRINITY_DN10163_c0_g3	10.88	15.04	13.41	7.3	11.7	22.31	TRINITY_DN253813_c0_g1	0	2.65	0	3.78	0	0
TRINITY_DN101635_c0_g1	13.44	17.19	0	0	0	0	TRINITY_DN253817_c0_g1	0	0	0	0	0	0
TRINITY_DN101637_c0_g1	2.11	0	0.72	1.1	2.06	3.11	TRINITY_DN253819_c0_g1	0	0	0	0	0	0
TRINITY_DN101639_c0_g1	0	0	0.78	1.42	0.84	0.79	TRINITY_DN25383_c0_g1	2.53	1.2	4.75	9.59	10.27	12.46
TRINITY_DN10164_c0_g1	2.12	0	4.63	2.08	0	0	TRINITY_DN253833_c0_g1	0	0	0	4.14	0.82	2.31
TRINITY_DN10164_c0_g2	50.41	22.8	53.43	38.54	40.63	36.51	TRINITY_DN253836_c0_g1	0.86	0	2.42	0	1.57	0.98
TRINITY_DN101641_c0_g1	1.77	0.63	1.5	3.66	0.54	1.01	TRINITY_DN253837_c0_g1	0	14.95	0	0	0	0
TRINITY_DN101644_c0_g1	1.28	0	0.71	1.31	0.77	1.45	TRINITY_DN253838_c0_g1	0	0	0	0.72	1.7	1.6
TRINITY_DN101648_c0_g1	5.05	0	5.28	0	0	0	TRINITY_DN25384_c0_g1	0	0	0	0	0	0
TRINITY_DN10165_c0_g1	40.74	38.58	35.05	57.89	56.67	71.28	TRINITY_DN253840_c0_g1	0	0	0	0	0	0
TRINITY_DN10165_c0_g2	101.18	125.9	102.6	108.45	108.35	115.85	TRINITY_DN253848_c0_g1	0	0	0	0	0	0
TRINITY_DN101658_c1_g1	0	0	0	0	0	0	TRINITY_DN25385_c0_g3	0	1.17	0	0.85	2.02	2.86
TRINITY_DN101659_c0_g1	6.05	19.61	6.25	16.4	0	21.75	TRINITY_DN253852_c0_g1	0.52	0	0.59	1.62	0.64	1.79
TRINITY_DN101662_c0_g1	5.56	2.13	6.25	3.53	2.6	3.4	TRINITY_DN253860_c0_g1	0	0	0	0	0	0
TRINITY_DN101664_c0_g1	1.9	0.19	2.45	0.56	2.64	0.31	TRINITY_DN253861_c0_g1	0	0	0	0	7.42	0
TRINITY_DN101666_c0_g2	0	0	2.79	0	0	3.03	TRINITY_DN253868_c0_g1	0	0	0	0	0	0
TRINITY_DN10167_c0_g1	9.63	7.24	13.51	4.45	5.55	6.31	TRINITY_DN25387_c0_g1	0.44	0	0	0	0.54	0.5
TRINITY_DN10167_c0_g2	26.42	24.81	23.36	3.7	0	1.04	TRINITY_DN25387_c1_g1	0.7	0.86	0.79	5.38	8.6	2.19
TRINITY_DN101672_c0_g1	0	0	2.11	0	0	4.5	TRINITY_DN253874_c0_g1	0	0	0	0	0	12.87
TRINITY_DN101676_c0_g1	0	0	0	0	0	0	TRINITY_DN253878_c0_g1	0	0	0	0	0	0
TRINITY_DN101682_c0_g1	5.38	0	5.6	0	12.45	0	TRINITY_DN253881_c0_g1	0	0	0	0	0	0
TRINITY_DN101683_c0_g1	0	73.04	0	0	0	0	TRINITY_DN253882_c0_g1	0	0	1.11	1.02	3.01	0.56
TRINITY_DN101685_c1_g1	0	0	0	0	18.7	0	TRINITY_DN253886_c0_g1	0	0	0	0	0	40.81
TRINITY_DN101686_c0_g1	0	0	0	0	43.37	7.55	TRINITY_DN253888_c0_g1	0	4.14	0	0	0	0
TRINITY_DN10169_c0_g1	26.04	24.2	28.73	24.66	29.21	28.5	TRINITY_DN25389_c0_g1	0	0	0	8.77	0	12.21
TRINITY_DN101691_c0_g1	0	0	0	0	0	0	TRINITY_DN253890_c0_g1	0	0	0	0	0	0
TRINITY_DN101693_c0_g1	6.86	9.21	4.97	13.36	5.48	2.68	TRINITY_DN253891_c0_g1	0	0	0	29.19	0	0
TRINITY_DN101693_c0_g2	2.29	11.88	11.42	6.92	8.31	1.32	TRINITY_DN253897_c0_g1	0	0	0	0	0	0
TRINITY_DN101695_c0_g1	11.28	6.79	10.55	8.39	1.91	0	TRINITY_DN2539_c0_g1	0	0	0	0	0	0
TRINITY_DN101697_c0_g1	0	0	0	0	0	0	TRINITY_DN2539_c1_g1	0	0	0	38.37	32.48	31.06
TRINITY_DN101698_c0_g1	0	0	0	53.64	0	0	TRINITY_DN253902_c0_g1	0	0	26.94	0	0	0
TRINITY_DN101699_c0_g1	1.23	0.58	0.92	0.42	0.5	2.32	TRINITY_DN253908_c0_g1	3.85	1.3	2.11	0	0	0
TRINITY_DN1017_c0_g1	0	0	0	10.56	0	0	TRINITY_DN253909_c0_g1	10.19	0	0	0	0	12.21
TRINITY_DN1017_c1_g1	29.76	42.07	30.13	26.03	22.11	23.38	TRINITY_DN253910_c0_g1	0	0	0	5.47	0	7.25
TRINITY_DN1017_c1_g2	17.44	16.73	11.52	12.15	9.97	6.41	TRINITY_DN253915_c0_g1	4.1	0.83	1.97	0.6	2.85	1.33
TRINITY_DN1017_c3_g1	0	6.23	0	16.78	0	0	TRINITY_DN253917_c0_g1	0	0	0	0	0	0
TRINITY_DN1017_c4_g1	0	0	0	0	0	0	TRINITY_DN25392_c1_g1	10.36	0	10.27	8.91	0	0
TRINITY_DN101702_c0_g1	0	88.22	0	0	0	0	TRINITY_DN253923_c0_g1	0	0	0	0	0	0
TRINITY_DN101707_c0_g1	2.21	0.78	1.24	2.28	1.35	1.89	TRINITY_DN253925_c0_g1	0	0	0	0	0	0
TRINITY_DN10171_c0_g1	21.25	22.28	18.56	35.48	32.03	36.91	TRINITY_DN253926_c0_g1	4	7.88	4.24	7.49	0	9.53
TRINITY_DN10171_c0_g2	2.2	2.17	0.62	3.72	4.36	4.36	TRINITY_DN253927_c0_g1	0	0	0	0	6.87	0
TRINITY_DN10171_c1_g1	0.81	1.13	0.9	1.65	1.64	1.85	TRINITY_DN253929_c0_g1	0	27.04	0	0	0	0
TRINITY_DN10171_c1_g2	1.38	0.49	1.55	2.12	3.36	0.79	TRINITY_DN253930_c1_g1	0	0	0	2.99	3.72	7.42
TRINITY_DN101715_c0_g1	0.44	0	0.5	1.83	2.16	0.5	TRINITY_DN253931_c0_g1	0	0	0	4.18	2.57	0
TRINITY_DN10172_c0_g1	25.16	30.3	30.21	31.7	30.09	34.85	TRINITY_DN253934_c0_g1	0	0	0	0	0	0
TRINITY_DN10172_c1_g1	0	5.14	0	0	4.61	0	TRINITY_DN253936_c0_g1	0	0	0	10.73	0	0
TRINITY_DN101724_c0_g1	0	0	0	0	0	0	TRINITY_DN253937_c0_g1	0	0	0	0	5.3	0
TRINITY_DN101725_c0_g1	2.46	0.57	2.75	3.34	1	0	TRINITY_DN253938_c0_g1	0	0	0	0	0	0
TRINITY_DN101728_c0_g1	0	0	0	0	0	0	TRINITY_DN253941_c0_g1	0	0	0	0	0	0
TRINITY_DN101729_c0_g1	0	0	0	9.94	0	0	TRINITY_DN253942_c0_g1	18.99	0	0	15.42	0	0
TRINITY_DN10173_c0_g1	9.3	8	9.39	54.71	55.86	61.15	TRINITY_DN253945_c0_g1	0	0	0	0	0	0
TRINITY_DN10173_c1_g1	1.29	0.89	1.43	0	0	2.99	TRINITY_DN253948_c0_g1	0	0	0	0	2.23	0
TRINITY_DN10173_c4_g1	3.31	4.52	1.82	0	2	1.93	TRINITY_DN25395_c0_g1	16.66	13.91	15.67	24.09	27.53	22.6
TRINITY_DN101730_c0_g1	1.18	0.42	0	0.61	0	0	TRINITY_DN253951_c0_g1	0	0	0	0	12.45	0
TRINITY_DN101733_c0_g1	0	0	3.08	0	6.8	0	TRINITY_DN253961_c0_g1	6.67	27.23	1.06	6.76	2.31	8.74
TRINITY_DN101734_c0_g1	3.31	2.9	1.85	0	0	0	TRINITY_DN253965_c0_g1	0	0	0	0	1.89	1.82
TRINITY_DN101735_c0_g1	0	0	0	0	0	0	TRINITY_DN253966_c0_g1	2.03	3.14	2.29	0	0.82	0.38
TRINITY_DN101737_c1_g1	0	0	0	0	0	0	TRINITY_DN253968_c0_g1	2.86	0	1.58	0	1.73	0
TRINITY_DN101738_c0_g2	6.66	4.31	0	0	7.61	7.98	TRINITY_DN253971_c0_g1	3.71	0	3.95	0	0	0
TRINITY_DN101738_c1_g1	84.18	0	0	0	0	0	TRINITY_DN253974_c0_g1	0	0	0	4.43	0	0
TRINITY_DN10174_c0_g1	17.42	18.02	17.53	18.69	20.8	23.81	TRINITY_DN253975_c0_g1	12.38	0	0	4.04	0	4.83
TRINITY_DN10174_c3_g1	0	0	0	0	0	0	TRINITY_DN253978_c0_g1	0	0	130.69	0	0	0
TRINITY_DN101742_c0_g1	7.92	0	0	0	0	0	TRINITY_DN253980_c0_g1	1.88	0	1.05	0	0	1.08
TRINITY_DN101744_c0_g1	7.58	0	7.7	0	17.19	0	TRINITY_DN253981_c0_g1	0	0	0	0	0	0
TRINITY_DN101746_c0_g1	0	0	0	0	0	0	TRINITY_DN253987_c0_g1	0	6.22	0	8.96	0	0
TRINITY_DN101749_c0_g1	0.63	0	0	0.65	0	2.89	TRINITY_DN253989_c0_g1	4.48	2.93	0	0	0	0
TRINITY_DN10175_c1_g1	51.52	54.31	53.46	57.31	67.51	61.49	TRINITY_DN253993_c0_g1	0	0	0	0	0	0
TRINITY_DN10175_c1_g3	13.6	32.59	28.62	29.4	26.48	11.29	TRINITY_DN253994_c0_g1	0	0	0	28.67	0	0
TRINITY_DN101752_c0_g1	0.69	0.74	0	0.72	0.84	0.78	TRINITY_DN253997_c0_g1	0	0	0	0	0	0
TRINITY_DN101759_c0_g1	0.54	0.39	0.31	4.23	3.3	1.54	TRINITY_DN254_c0_g1	1923.45	1930.03	1961.75	2166.4	2237.57	2421.63
TRINITY_DN10176_c0_g1	138.44	170.07	143	92.35	104.23	105.28	TRINITY_DN254_c0_g4	384.52	426.55	369.83	540.14	541.18	592.43
TRINITY_DN101762_c0_g1	1.52	0.72	0.57	4.16	0.61	1.15	TRINITY_DN254_c1_g1	27.89	31.58	23.6	85.3	70.37	73.66
TRINITY_DN10177_c0_g2	17.82	24.4	20.88	18.08	15.17	14.94	TRINITY_DN2540_c0_g1	7.65	4.87	8.06	9.78	10.59	4.52
TRINITY_DN101772_c0_g1	3.02	0.83	1.84	3.87	2.27	3.68	TRINITY_DN254004_c0_g1	0	0	0	0	0	0
TRINITY_DN101777_c0_g1	0	0	0	0	0.7	0.66	TRINITY_DN254006_c0_g1	1.66	0	0	3.38	2.01	0.95
TRINITY_DN101777_c1_g1	0	0	0	0	0	0	TRINITY_DN254012_c0_g1	0	0	0	0	0	0
TRINITY_DN101779_c1_g1	3.18	2.12	5.14	1.42	1.38	0	TRINITY_DN254014_c0_g1	0	0	0	0	0	0
TRINITY_DN101780_c1_g1	0	0	1.08	2.48	0	0	TRINITY_DN254015_c0_g1	0	1.67	0	2.42	2.98	0
TRINITY_DN101782_c0_g1	15.84	10.21	8.02	0	0	0	TRINITY_DN254018_c0_g1	0	0	0	6.7	4.61	5.55
TRINITY_DN101785_c0_g1	2.83	0	0	1.41	1.71	0	TRINITY_DN254021_c0_g1	0	0	0	0	0	0
TRINITY_DN101787_c0_g1	0	4.89	7.7	0	0	9.09	TRINITY_DN254022_c0_g1	0	3.37	5.4	0	0	0
TRINITY_DN101789_c0_g1	0	0	1.5	0	1.62	0.76	TRINITY_DN254023_c0_g1	0	1.58	0	0	0	0
TRINITY_DN10179_c0_g1	13.58	15.61	12.17	5.6	5.25	11.69	TRINITY_DN254030_c0_g1	1.75	0	0	2.66	1.06	2
TRINITY_DN101790_c0_g1	0	0	0	0	0	0	TRINITY_DN254033_c0_g1	15.84	0	8.02	0	0	0
TRINITY_DN101791_c0_g1	0	0	0	0	0	0	TRINITY_DN254034_c0_g1	2.2	1.03	4.1	0	0	0
TRINITY_DN101798_c0_g1	6.69	8.76	11.56	9.54	12.51	8.78	TRINITY_DN254036_c0_g1	0	0	0	0	0	0
TRINITY_DN101799_c2_g1	0	1.78	0	0	0	0	TRINITY_DN254039_c0_g1	0	0	16.27	0	0	0
TRINITY_DN10180_c0_g1	6.24	5.72	8.38	10.8	9.66	9.14	TRINITY_DN254043_c0_g1	0	11.01	0	0	0	0
TRINITY_DN10180_c0_g3	2.7	2.49	1.74	1.2	1.17	3.92	TRINITY_DN25405_c0_g1	0	3.47	0	17.63	6.2	3.06
TRINITY_DN10180_c1_g1	0	0	0	0	0	0	TRINITY_DN254050_c0_g1	3.31	0	0	0	0	0
TRINITY_DN101806_c0_g1	2.14	0	0	0	2.57	0	TRINITY_DN254052_c0_g1	0	1.78	0	0	0	0
TRINITY_DN101808_c0_g1	0.73	1.03	1.64	3.75	0.89	0.84	TRINITY_DN254054_c0_g1	0	0	0	0	0	0
TRINITY_DN101810_c0_g1	0	0	0	0	22.74	0	TRINITY_DN254055_c0_g1	0	0	0	0	0	0
TRINITY_DN101814_c0_g1	0	0	0	0	0	0	TRINITY_DN254057_c0_g1	0	2.49	0	1.21	0	0
TRINITY_DN10182_c0_g2	23.55	25.57	21.32	20.42	24.25	24.29	TRINITY_DN254058_c0_g1	0	0.48	3.05	1.39	2.48	3.88
TRINITY_DN101820_c0_g1	2.34	0	0	0	0	2.75	TRINITY_DN254063_c0_g1	0	4.89	0	0	0	0
TRINITY_DN101823_c0_g1	0	0	0.68	0.62	0.73	1.38	TRINITY_DN254064_c0_g1	0	0	0	9.46	0	0
TRINITY_DN101826_c0_g1	0	87.87	0	0	0	0	TRINITY_DN254065_c0_g1	0	0	0	0	0	0
TRINITY_DN101834_c0_g1	0	0	0	0	0	0	TRINITY_DN254068_c0_g1	0	2.04	1.64	0	0	1.73
TRINITY_DN101837_c0_g1	6.78	0	0	6.42	0	0	TRINITY_DN25407_c0_g1	0	0	0	0	0	7.55
TRINITY_DN101841_c0_g1	3.29	2.17	7.04	0	0	0	TRINITY_DN254070_c0_g1	2.05	0	0.92	4.23	1.49	0.46
TRINITY_DN101843_c0_g1	11.78	0	0	0	0	0	TRINITY_DN254071_c0_g1	0	0	0	0	0	12.62
TRINITY_DN101845_c0_g1	0.39	0	0.44	1.22	0	0	TRINITY_DN254074_c0_g1	0	0	0	0	0	0
TRINITY_DN10185_c0_g1	5.32	8.2	7.98	5.03	4.31	2.52	TRINITY_DN254074_c1_g1	0	0	0	0	0	0
TRINITY_DN101857_c0_g1	1.11	0.48	0.5	0.69	1.08	2.26	TRINITY_DN254076_c0_g1	5.81	11.32	12.04	0	0	0
TRINITY_DN10186_c3_g1	0	0	0	0	0	0	TRINITY_DN254081_c0_g1	11.66	0	0	0	0	0
TRINITY_DN10186_c3_g2	0	0	0	37.51	50.39	0	TRINITY_DN254087_c0_g1	0	0	0	0	0	0
TRINITY_DN101860_c1_g1	0	0	0	0	12.86	0	TRINITY_DN254094_c0_g1	2.31	0	0.86	5.5	0	1.76
TRINITY_DN101863_c0_g1	0.49	0	0.28	2.71	3.06	2.01	TRINITY_DN254095_c0_g1	0	0	0	0	0	0
TRINITY_DN101864_c0_g1	0	0	0	4.27	0	5.12	TRINITY_DN254097_c0_g1	0	0	0	5.53	0	0
TRINITY_DN101866_c0_g1	5.82	1.93	3.13	0	0	0	TRINITY_DN25410_c0_g1	126.42	171.37	125.98	150.92	141.36	148.66
TRINITY_DN101867_c0_g1	0	0	0	0	0	0	TRINITY_DN254109_c0_g1	0	0	0	0	0	0
TRINITY_DN10187_c0_g2	4.71	2.07	5.71	5.62	5.29	4.1	TRINITY_DN25411_c0_g1	22.78	6.01	29.28	18	13.47	13.99
TRINITY_DN101871_c0_g1	0	0	3.31	1	0	1.14	TRINITY_DN254111_c0_g1	0	140.8	0	0	0	0
TRINITY_DN101874_c0_g1	0.93	5.61	4.18	1.44	1.69	0.53	TRINITY_DN254112_c0_g1	0	0	0	0	0	0
TRINITY_DN101876_c0_g1	1.19	0.83	0	1.2	2.89	1.38	TRINITY_DN254113_c0_g1	2.94	0	2.18	2.98	0	1.12
TRINITY_DN101882_c0_g1	1.14	0	0	3.46	0	0	TRINITY_DN254115_c0_g1	10.02	0	0	0	0	0
TRINITY_DN101883_c0_g2	0	0	0	0	0	198.24	TRINITY_DN254117_c0_g1	0	0	21.65	0	0	0
TRINITY_DN101884_c0_g1	0	0	0	0	0	0	TRINITY_DN254118_c0_g1	0	0	32.61	0	0	0
TRINITY_DN101896_c0_g1	0.86	0.21	0.82	2.1	2.28	2.44	TRINITY_DN254119_c0_g1	0	0	0	0	0	0
TRINITY_DN101899_c0_g1	0	0	0	4.14	1.67	3.19	TRINITY_DN254123_c0_g1	2.4	0	0	2.33	2.87	0
TRINITY_DN1019_c0_g1	121.73	143.77	115.1	69.44	69.97	59.11	TRINITY_DN254124_c0_g1	0	3.59	0	5.03	0	0
TRINITY_DN101900_c0_g1	0	0	0	0	0	0	TRINITY_DN254131_c0_g1	1.18	0	0	1.19	1.43	1.36
TRINITY_DN101901_c0_g1	0	0.92	1.46	3.33	4.74	2.96	TRINITY_DN254134_c0_g1	17.67	11.47	0	0	0	0
TRINITY_DN101902_c0_g1	50.98	55.54	43.01	56.21	57.01	55.89	TRINITY_DN254138_c0_g1	0	0	0	0	0	0
TRINITY_DN101908_c0_g1	1.86	0	0	0.48	1.13	0	TRINITY_DN25414_c0_g1	3.54	3.06	3.04	2.36	2.76	3.04
TRINITY_DN10191_c0_g2	124.11	79.24	121.38	124.5	120.9	125	TRINITY_DN25414_c0_g2	0	0	0	0	0	0
TRINITY_DN101911_c0_g1	0	0	0	3.46	0	0	TRINITY_DN254141_c0_g1	12.51	0	0	0	0	0
TRINITY_DN101912_c0_g1	0	0	0	0	0	0	TRINITY_DN254146_c0_g1	6.21	0	0	0	0	3.67
TRINITY_DN101914_c0_g1	6.95	0	2.57	2.33	0	0	TRINITY_DN254147_c0_g1	0	0	0	0	118.59	0
TRINITY_DN101916_c0_g1	0	0	0	0	0	0	TRINITY_DN254156_c0_g1	0	0	4.72	0	0	0
TRINITY_DN101919_c0_g1	4.18	4.22	5.49	1.8	2.12	3.16	TRINITY_DN25416_c0_g1	2.68	5.32	3.02	1.24	0.72	1.69
TRINITY_DN101920_c0_g1	6.63	4.52	7.29	1.64	7.99	1.93	TRINITY_DN254162_c0_g1	0	0	8.98	0	10.05	0
TRINITY_DN101923_c0_g1	1.82	1.23	3.98	1.79	0	0	TRINITY_DN254167_c0_g1	0	0	0	0	0	0
TRINITY_DN101926_c0_g1	0	0	0	0	0	0	TRINITY_DN254168_c0_g1	6.39	0	6.57	0	7.32	0
TRINITY_DN101928_c0_g1	0	3.75	3.02	0	0	0	TRINITY_DN254169_c0_g1	0	0	0	0	0	0
TRINITY_DN10193_c0_g1	10.62	11.19	6.79	7.75	9.21	12.14	TRINITY_DN254172_c0_g1	0	0.68	0	7.95	4.75	1.12
TRINITY_DN10193_c0_g2	0	0	0	0	90.62	0	TRINITY_DN254174_c0_g1	0	0	0	0	0	0
TRINITY_DN101930_c0_g1	0	15.2	0	0	0	0	TRINITY_DN254185_c0_g1	0	0	0	2.06	2.53	2.47
TRINITY_DN101932_c0_g1	0	14.96	4.03	0	0	0	TRINITY_DN254187_c0_g1	0	0	0	3.82	0	0
TRINITY_DN101933_c0_g1	0	0	0	3.22	4.79	1.81	TRINITY_DN254188_c0_g1	6.37	0	2.32	0	7.64	0
TRINITY_DN10194_c0_g1	71.16	53.87	69.7	67.4	69.25	61.78	TRINITY_DN25419_c0_g2	8.12	12.95	9.17	13.5	12.55	10.71
TRINITY_DN101947_c0_g1	1.68	0	5.63	6.85	4.08	6.74	TRINITY_DN254191_c0_g1	0	61.87	0	0	0	0
TRINITY_DN10195_c0_g1	0	2.96	4.77	4.2	0	0	TRINITY_DN254198_c0_g1	2.36	1.1	1.75	3.2	0.95	0.9
TRINITY_DN101950_c0_g1	0	0	0	0	0	0	TRINITY_DN254200_c0_g1	0	0.88	1.41	3.85	0	0
TRINITY_DN101950_c0_g2	0	0	87.54	0	0	0	TRINITY_DN254202_c0_g1	0	0	0	0	71.29	0
TRINITY_DN101952_c0_g1	0	0	0	0	0	0	TRINITY_DN254203_c0_g1	3.16	0	0	3.01	0	0
TRINITY_DN101957_c0_g1	0	0	0	0	0	0	TRINITY_DN254205_c0_g1	2.09	2.82	2.28	2.05	0	0
TRINITY_DN10196_c0_g1	6.96	11.8	10.93	21.75	19.32	18.36	TRINITY_DN254211_c0_g1	0	0	0	0	4.96	0
TRINITY_DN101960_c0_g1	0.63	0.45	0	0.65	0	0.72	TRINITY_DN254216_c0_g1	0.45	0	0	1.38	1.09	0.51
TRINITY_DN101960_c2_g1	0	0	0	1.22	2.94	1.4	TRINITY_DN25422_c0_g2	25.61	16.27	0	0	0	0
TRINITY_DN101961_c0_g2	0	0	0	1.84	3.25	3.54	TRINITY_DN254226_c0_g1	0	0	0	0	10.66	0
TRINITY_DN101962_c0_g1	1.56	0.42	0.66	2.23	0.95	0.66	TRINITY_DN254227_c0_g1	0.82	1.17	1.39	0.42	0	0.93
TRINITY_DN101963_c0_g1	0	0	0	0	0	0	TRINITY_DN25423_c0_g1	5.17	7.76	2.78	7.68	8.1	9.47
TRINITY_DN101965_c0_g1	9.39	0	9.38	0	0	0	TRINITY_DN25423_c1_g1	0	0	0	0	0	0
TRINITY_DN101966_c0_g1	0	0	0	0	0	0	TRINITY_DN254234_c0_g1	0	0	0	0	0	0
TRINITY_DN101967_c0_g1	0	0	0	5.96	7.61	15.97	TRINITY_DN254237_c0_g1	0	0	0	0	0	0
TRINITY_DN10197_c0_g1	0	0.35	2.23	1.53	2.41	2.25	TRINITY_DN254238_c0_g1	0	0	0	0	0	0
TRINITY_DN101979_c0_g1	0	0.39	0	0.57	0.67	0	TRINITY_DN254239_c0_g1	1.67	0	0.47	0	0.51	0.95
TRINITY_DN101979_c1_g1	0	0	0	0	0	0	TRINITY_DN254246_c0_g1	0	0	0	0	0	0
TRINITY_DN10198_c0_g2	2.46	1.37	3.39	2.84	2.33	2.78	TRINITY_DN254249_c0_g1	1.92	0	0.54	1.48	3.5	0
TRINITY_DN101981_c0_g1	0	4.63	2.97	4.04	1.63	1.56	TRINITY_DN25425_c1_g1	0	0	0	0	0	0
TRINITY_DN101983_c0_g1	0	4.96	0	0	0	0	TRINITY_DN254259_c0_g1	2.01	0.9	3.4	2.61	1.83	1.99
TRINITY_DN101984_c0_g1	21.52	0	0	0	0	0	TRINITY_DN254260_c0_g1	0	27.72	0	0	0	0
TRINITY_DN101985_c0_g1	0.93	0	0	1.89	3.38	2.13	TRINITY_DN254265_c0_g1	0	0	0	0	0	0
TRINITY_DN101986_c0_g1	9.28	10.04	4.71	1.72	3.07	0.97	TRINITY_DN254269_c0_g1	3.05	0	0	0	0	0
TRINITY_DN101989_c0_g1	0	0	0	4.58	0	0	TRINITY_DN254278_c0_g1	0	0	0	0	0	0
TRINITY_DN10199_c0_g1	11.74	9.85	12.97	12.39	10.39	11.04	TRINITY_DN254279_c0_g1	0	26.25	0	0	0	0
TRINITY_DN101991_c0_g1	0	0	0	0	0	0	TRINITY_DN25428_c1_g1	5.89	0	0	0	0	0
TRINITY_DN101991_c0_g2	0	0	0	0	0	0	TRINITY_DN254282_c0_g1	0	3.1	0	0	0	0
TRINITY_DN101992_c0_g1	0	0	0	0	14.19	0	TRINITY_DN254284_c0_g1	0	0	0	0	0	0
TRINITY_DN102_c0_g1	0	0.61	0	0	2.12	0	TRINITY_DN254285_c0_g1	0	0	0	0	0	0
TRINITY_DN102_c1_g2	40.33	33.6	27.2	82.43	26.94	0.81	TRINITY_DN254289_c0_g1	0	0	0	0	0	0
TRINITY_DN102_c2_g1	171.16	142.58	168.84	63.96	66.62	59.52	TRINITY_DN254295_c0_g1	0	0	0	53.53	0	0
TRINITY_DN102_c3_g1	0	0	0	3.01	3.75	0	TRINITY_DN254296_c0_g1	0	0	0	2.99	3.72	0
TRINITY_DN10200_c0_g2	12.01	14	13.19	17.37	16.54	14.68	TRINITY_DN254299_c0_g1	0	31.62	0	0	0	0
TRINITY_DN102003_c0_g1	0	1.35	1.07	0.98	1.74	0	TRINITY_DN2543_c0_g1	9.38	31.65	18.22	8.27	24.13	10.82
TRINITY_DN102003_c1_g1	4.08	3.2	2.3	3.37	1.49	3.24	TRINITY_DN25430_c0_g1	34.18	35.16	30.94	17.57	18.3	20.01
TRINITY_DN102008_c0_g1	0	0	0	0	0	0	TRINITY_DN254301_c0_g1	0	0	0	2.17	1.92	2.4
TRINITY_DN102009_c0_g1	0	0	10.92	0	0	0	TRINITY_DN25431_c0_g1	8.11	0	0	2.09	2.03	0
TRINITY_DN10201_c0_g2	40.05	60.65	34.83	19.28	26.5	23.09	TRINITY_DN254313_c0_g1	0	0	0	0	0	10.21
TRINITY_DN102010_c0_g1	1.52	0.36	0.57	1.57	2.47	2.31	TRINITY_DN254315_c0_g1	1.28	0.88	2.84	0	1.55	0
TRINITY_DN102015_c0_g1	3.53	0	3.76	0	4.17	0	TRINITY_DN254318_c0_g1	0	0	0	0	0	0
TRINITY_DN102016_c0_g1	0	0.89	0	2.6	1.54	0.72	TRINITY_DN254319_c0_g1	0	0	0	0	8.36	0
TRINITY_DN102017_c0_g1	15.89	0	0	13.12	0	0	TRINITY_DN254323_c0_g1	0	0	0	0	0	1.78
TRINITY_DN102018_c0_g1	0	0	0	0	0	0	TRINITY_DN254328_c0_g1	0	0	0	0	0	0
TRINITY_DN10202_c0_g1	0	3.26	1.75	4.75	5.76	0	TRINITY_DN254332_c0_g1	0	0	0	0	0	0
TRINITY_DN10202_c0_g2	41.74	29.71	44.97	80.65	81.32	79.73	TRINITY_DN254338_c0_g1	0	0	0	0	0	0
TRINITY_DN10202_c1_g1	6.31	8.92	8.36	11.19	10.45	13.71	TRINITY_DN254342_c0_g1	0	3.26	0	0	0	2.86
TRINITY_DN102023_c1_g1	0	0	0	2.96	3.5	1.31	TRINITY_DN254348_c0_g1	0	0	0	0	0	0
TRINITY_DN102023_c1_g2	3.04	0	0	4.55	3.67	7.06	TRINITY_DN254350_c0_g1	0	0	0	0	7.24	0
TRINITY_DN102026_c0_g1	0	0	2.39	3.08	1.55	0.97	TRINITY_DN254351_c0_g1	12.73	0	0	10.73	0	0
TRINITY_DN10203_c1_g1	0	0	0	0	0	0	TRINITY_DN254352_c0_g1	0	0	0	1.79	2.19	6.35
TRINITY_DN102030_c1_g1	0	0	0	0	0	0	TRINITY_DN254353_c0_g1	0	0	3.95	3.5	0	0
TRINITY_DN102031_c1_g1	0.59	0	3.97	1.82	0	0	TRINITY_DN254355_c0_g1	0	2.67	0	0	0	0
TRINITY_DN102032_c0_g1	0.7	0	1.18	1.27	2.33	0.59	TRINITY_DN254359_c0_g1	3.56	2.35	0	0	4.21	0
TRINITY_DN102033_c1_g1	0	0	117.01	0	0	0	TRINITY_DN25436_c0_g1	3.01	5.94	1.91	1.37	2.29	3.4
TRINITY_DN102037_c0_g1	0.4	0	0.45	1.24	0.97	2.71	TRINITY_DN25436_c1_g1	5.47	6.25	2.38	5.26	4.95	8.06
TRINITY_DN10204_c0_g1	0	0	0	4.13	2.53	2.47	TRINITY_DN254364_c0_g1	0	1.97	0	1.43	1.73	0
TRINITY_DN102041_c1_g1	0	0	0	0	0	0	TRINITY_DN254370_c0_g1	0	0	0	0	0	0
TRINITY_DN102044_c0_g1	0	0	0	26.71	0	0	TRINITY_DN254372_c0_g1	0	0	0	0	0	0
TRINITY_DN102048_c1_g1	4.38	2.86	0	0	0	0	TRINITY_DN254374_c0_g1	0	2.28	0	0	4.09	0
TRINITY_DN102049_c0_g1	0	0	0	0	0	0	TRINITY_DN254375_c0_g1	0	0	0	0	0	0
TRINITY_DN102049_c0_g2	3.37	0	5.56	3.34	0	3.93	TRINITY_DN254376_c0_g1	0	3.68	0	0	0	0
TRINITY_DN102049_c1_g2	1.2	0	4	6.06	1.46	2.78	TRINITY_DN25438_c1_g1	14.93	16.7	11.47	9.26	13.9	13.23
TRINITY_DN102049_c1_g3	0	0	0	0	0	0	TRINITY_DN254381_c0_g1	0	0	0	0	0	0
TRINITY_DN10205_c0_g1	22.34	25.18	18.82	20.19	19.33	19.04	TRINITY_DN254382_c0_g1	0.86	1.39	0.97	2.23	3.14	3.4
TRINITY_DN102052_c0_g1	1.36	0.48	0.76	2.09	0.83	2.33	TRINITY_DN254386_c0_g1	0	0	0	0	0	0
TRINITY_DN102055_c0_g1	1.18	1.63	2.61	3.56	5.7	0	TRINITY_DN25439_c0_g1	12.04	6.77	2.19	1.97	2.41	0
TRINITY_DN102055_c0_g2	0.36	0.26	0.41	1.49	0.88	0	TRINITY_DN254390_c0_g1	6.21	0	0	0	3.68	0
TRINITY_DN102056_c0_g1	0	0	0	0	0	0	TRINITY_DN254391_c0_g1	0	0	0	49.17	0	0
TRINITY_DN102057_c0_g1	0	0	33.8	0	0	0	TRINITY_DN254396_c0_g1	0	0	0	0	0	0
TRINITY_DN10206_c0_g1	2.53	15.24	5.49	4.9	3.03	0	TRINITY_DN254397_c0_g1	0	0	0	0	0	0
TRINITY_DN102060_c0_g1	0	4.85	1.56	1.41	3.42	1.64	TRINITY_DN254401_c0_g1	0	0	0	0	0	0
TRINITY_DN102063_c0_g1	1.18	0.81	0	1.19	0	1.36	TRINITY_DN254404_c0_g1	1.04	0.37	0.58	0	0.63	0.59
TRINITY_DN102064_c0_g1	0	0	11.2	0	6.23	0	TRINITY_DN254407_c0_g1	0	0	23.95	0	0	0
TRINITY_DN102065_c1_g1	0.72	0	1.62	3.69	3.51	4.95	TRINITY_DN254408_c0_g1	10.11	0	5.28	4.64	0	0
TRINITY_DN10208_c0_g1	7.21	3.93	8.05	10.62	6.8	7.33	TRINITY_DN254410_c0_g1	2.23	3.65	1.66	3.03	8.11	3.39
TRINITY_DN10208_c1_g2	0	0	0	8.05	5.07	0	TRINITY_DN254414_c0_g1	0	0	0	3.52	4.29	12.46
TRINITY_DN10208_c1_g3	1.71	1.2	4.78	0.87	2.08	0.98	TRINITY_DN254416_c0_g1	0	0	0	0	0	0
TRINITY_DN102082_c0_g1	0	0	0	0	0	6.04	TRINITY_DN25442_c0_g1	2.53	0	5.49	0	0	0
TRINITY_DN102085_c0_g1	0	0	0.92	1.68	1	0	TRINITY_DN254422_c0_g1	2.69	0	0	0	0	0
TRINITY_DN102086_c1_g1	0	0	0	9.46	0	13.26	TRINITY_DN254423_c0_g1	0	0	2.24	5.11	0	1.16
TRINITY_DN10209_c0_g1	106.24	85.96	108.75	103	106.6	110.45	TRINITY_DN254429_c0_g1	0	0	0	0	133.78	0
TRINITY_DN102091_c0_g1	0.25	0.9	0.56	1.82	2.43	2.26	TRINITY_DN25443_c0_g1	3.62	2.61	3.19	9.24	10.38	10.51
TRINITY_DN102093_c0_g1	0	0.52	0	0	0	0	TRINITY_DN254433_c0_g1	0	0	0	0	0	0
TRINITY_DN102095_c0_g1	0	0	0	0	0	1.85	TRINITY_DN254434_c0_g1	4.14	0	0	3.86	4.85	0
TRINITY_DN102097_c0_g1	1.8	1.26	2.01	0.92	0	1.03	TRINITY_DN254437_c0_g1	0	0	0	0	0	0
TRINITY_DN102097_c0_g3	2.92	0	0	0	0	0	TRINITY_DN254438_c0_g1	0	6.99	0	9.32	0	0
TRINITY_DN102097_c1_g3	0	0	0	6.92	0	8.74	TRINITY_DN254439_c0_g1	0	0	0	0	0	0
TRINITY_DN102098_c0_g1	0	0	0	0	0	0	TRINITY_DN25444_c0_g2	0	10.54	15.74	0	0	19.64
TRINITY_DN1021_c1_g1	0	0	0	0	0	0	TRINITY_DN254440_c0_g1	0	0	6.74	0	0	7.87
TRINITY_DN1021_c2_g1	0	0	0	0	0	2.49	TRINITY_DN254441_c0_g1	44.2	0	0	12.25	0	17.56
TRINITY_DN102101_c0_g1	0	0	0	0	0	0	TRINITY_DN254443_c0_g1	0	0	29.34	0	0	0
TRINITY_DN102101_c1_g1	0	0	11.2	0	0	0	TRINITY_DN254450_c0_g1	0	0	0	0	0	0
TRINITY_DN102105_c0_g1	2.17	5.66	3.53	1.38	1.27	1.07	TRINITY_DN254459_c0_g1	0	0	0	0	0	0
TRINITY_DN10211_c0_g1	26.6	14.59	29.22	32.26	31.83	29.98	TRINITY_DN254461_c0_g1	4.38	0	0	0	0	0
TRINITY_DN10212_c0_g1	14.03	13.63	10.87	14.35	13.46	9.37	TRINITY_DN254466_c0_g1	0	0	0	0	0	0
TRINITY_DN102120_c0_g1	0	1.36	0	1.98	9.71	7.09	TRINITY_DN254469_c0_g1	0	5.09	0	0	0	4.61
TRINITY_DN102122_c0_g1	0	0	6.25	5.47	0	0	TRINITY_DN254473_c0_g1	0	0	0	0	0	0
TRINITY_DN102124_c1_g1	0	0	0	0	0	0	TRINITY_DN254476_c0_g1	0	0	0	37.51	0	0
TRINITY_DN10213_c0_g1	21.63	9.55	30.43	31.86	24.3	30.24	TRINITY_DN254477_c0_g1	0	0	0	0	0	0
TRINITY_DN102132_c0_g1	1.43	1.13	1.29	1.34	1.05	1.94	TRINITY_DN254478_c0_g1	0	8.94	0	3.21	0	12.06
TRINITY_DN102133_c0_g1	1.08	3.76	0	8.77	13.14	16.22	TRINITY_DN254479_c0_g1	7.15	0	0	0	0	0
TRINITY_DN102138_c0_g1	0	0	0	0	0	0	TRINITY_DN25449_c0_g1	4.81	4.7	7.49	8.17	4.93	6.09
TRINITY_DN10214_c1_g1	10.05	6.5	11.23	12.08	12.25	11.05	TRINITY_DN254492_c0_g1	0	0	0	0	0	0
TRINITY_DN102142_c0_g1	0	0	0	0	0	0	TRINITY_DN254497_c0_g1	0	0	0	0	0	0
TRINITY_DN102144_c0_g1	0	0	0	0	0	0	TRINITY_DN254499_c0_g1	2.08	0	0	0	0	0
TRINITY_DN102145_c0_g1	0	0	0	0	0	0	TRINITY_DN2545_c0_g2	105.28	197.87	107.61	75.87	82.91	84.2
TRINITY_DN102145_c1_g1	2.03	0	0.65	1.8	1.06	0.33	TRINITY_DN254501_c0_g1	0	5.67	0	0	0	5.16
TRINITY_DN102147_c0_g1	1.27	3.14	2.14	2.61	0.77	2.18	TRINITY_DN254505_c0_g1	0	0	0	2.68	1.62	0
TRINITY_DN102153_c0_g1	0	0	0	0	0	0	TRINITY_DN25451_c1_g1	0.99	1.4	1.67	0.51	0.6	0
TRINITY_DN102155_c0_g1	1.45	1.02	0	0.74	5.26	3.3	TRINITY_DN254511_c0_g1	0	1.1	1.77	0	0	1.87
TRINITY_DN102156_c1_g1	0	0	0	0	0	0	TRINITY_DN254513_c0_g1	1.62	1.1	1.78	0	0	0
TRINITY_DN102159_c0_g1	0	0	3.12	2.83	0	0	TRINITY_DN254517_c0_g1	0	0	4.11	0	4.56	0
TRINITY_DN102162_c0_g1	5.42	0	2.93	5.22	9.7	0	TRINITY_DN254518_c0_g1	0	0	0	0	4.09	4.1
TRINITY_DN102163_c1_g1	0	0	0	0	0	0	TRINITY_DN254530_c0_g1	0	0	0	0	0	0
TRINITY_DN102166_c0_g1	1.48	2.59	0.83	0	2.69	0.84	TRINITY_DN254534_c0_g1	0	0	0	13.97	8.96	0
TRINITY_DN102166_c1_g1	0	0	1.61	2.95	0.87	1.21	TRINITY_DN254540_c0_g1	0.86	0.31	0.97	0.89	0	0.98
TRINITY_DN102170_c0_g1	4.83	0	0	3.2	3.88	0	TRINITY_DN254544_c0_g1	0	0	0	0	0	0
TRINITY_DN102173_c0_g1	3.39	2.24	3.62	3.21	4.01	0	TRINITY_DN254546_c0_g1	0	0	0	0	14.19	0
TRINITY_DN102175_c0_g1	1.29	2.68	0	2.6	0	2.99	TRINITY_DN254548_c0_g1	1.71	0	0.96	1.33	0.78	1.69
TRINITY_DN102177_c0_g1	0	0	0	0	0	0	TRINITY_DN25455_c0_g1	10.51	0	2.91	11.85	4.76	1.52
TRINITY_DN102185_c1_g1	0	0	0	0	0	9.94	TRINITY_DN254557_c0_g1	0	0	0	8.87	0	5.75
TRINITY_DN102189_c0_g1	1.43	0	1.35	1.24	0.87	1.35	TRINITY_DN254559_c0_g1	0	0	0	42.79	0	0
TRINITY_DN102189_c1_g1	0.64	0	2.14	0.65	0	1.45	TRINITY_DN25456_c0_g1	0	0	0	0	0	0
TRINITY_DN102189_c2_g1	0	0	0	0	0	0	TRINITY_DN25456_c1_g1	4.69	2.9	4.6	0.6	1.42	0
TRINITY_DN102190_c0_g1	0.38	0	0	0	0.92	0	TRINITY_DN254570_c0_g1	0	0	0	6.42	4.01	0
TRINITY_DN102194_c0_g1	1.22	0	0	2.45	1.48	0	TRINITY_DN254573_c0_g1	0	0	11.33	4.97	6.3	0
TRINITY_DN102196_c0_g1	0	6.44	0	0	0	24.02	TRINITY_DN254574_c0_g1	0	0	15.82	0	0	0
TRINITY_DN102198_c1_g1	0	0	0	0	6.69	3.31	TRINITY_DN254575_c0_g1	0.86	0	1.92	2.63	2.09	0
TRINITY_DN1022_c0_g1	15.79	28.84	16.81	32.61	24.91	26.16	TRINITY_DN254577_c0_g1	15.84	0	0	0	8.96	0
TRINITY_DN10220_c0_g2	0	0	0	5.67	0	15.1	TRINITY_DN254578_c0_g1	4.43	2.9	4.67	0	0	0
TRINITY_DN102200_c0_g1	4	0	4.24	0	0	0	TRINITY_DN25458_c0_g1	19.72	0	0	45.34	22.93	17.68
TRINITY_DN102204_c0_g1	12.19	2.02	0	5.82	3.62	0	TRINITY_DN254581_c0_g1	2.64	0	0	0	3.15	6.23
TRINITY_DN102205_c0_g1	0.55	0	0	2.81	0.66	1.24	TRINITY_DN254584_c0_g1	5.89	0	0	0	0	0
TRINITY_DN102207_c0_g1	0.81	0	2.2	0	0.99	0	TRINITY_DN254587_c0_g1	6.39	0	0	0	0	0
TRINITY_DN102207_c1_g2	0	11.35	0	0	0	0	TRINITY_DN25459_c0_g1	5.67	1.88	6.11	5.44	10.12	3.35
TRINITY_DN102207_c4_g1	2.09	0	0	2.85	1.69	0.8	TRINITY_DN254594_c0_g1	0	0	0	0	0	0
TRINITY_DN102207_c5_g1	0	2.42	3.89	1.18	2.83	1.35	TRINITY_DN254596_c0_g1	0	0	0	0	0	0
TRINITY_DN102211_c0_g1	1	0	8.95	0	0	0	TRINITY_DN254599_c0_g1	0	0	0	0	0	0
TRINITY_DN102218_c0_g1	0	0	0	0	0	0	TRINITY_DN2546_c0_g1	11.23	8.94	15.75	22.08	22.54	23.07
TRINITY_DN102219_c0_g1	0	0	0	0	0	0	TRINITY_DN25460_c0_g1	1.19	2.85	1.57	2.89	3.15	1.8
TRINITY_DN102220_c0_g1	0.75	0.53	0	2.3	0.91	1.71	TRINITY_DN25460_c0_g2	2.83	3.46	2.72	5.45	6.2	5.11
TRINITY_DN102221_c0_g1	1.01	0	1.12	1.02	1.22	0	TRINITY_DN254601_c0_g1	0	0	0	0	0	3.17
TRINITY_DN102228_c0_g1	0	0	0	0	0	0	TRINITY_DN254602_c0_g1	0	0	0	0	6.46	0
TRINITY_DN10223_c0_g1	5.89	9.18	7.62	9.16	7.33	9.77	TRINITY_DN254606_c0_g1	0	0	0	5.6	0	7.45
TRINITY_DN102233_c0_g2	0	0	0.28	2.31	1.2	1.68	TRINITY_DN254607_c0_g1	0	0	0	0	0	0
TRINITY_DN102233_c1_g1	0	0	0	0	14.67	0	TRINITY_DN254608_c0_g1	1.97	10.63	2.15	0	0	0
TRINITY_DN102239_c0_g1	0	0	0	0	0	0	TRINITY_DN254609_c0_g1	0	0	0	0	1.02	0.97
TRINITY_DN10224_c0_g1	4.28	25.22	0	19.92	0	20.42	TRINITY_DN25461_c0_g1	60.91	33.56	52.54	29	31.93	41.85
TRINITY_DN102242_c1_g1	0	11.62	0	14.86	38.99	0	TRINITY_DN25461_c1_g1	3.88	3.19	3.62	8.62	6.29	10.33
TRINITY_DN102244_c0_g1	0	0	2.07	0	0	0	TRINITY_DN25461_c1_g2	18.84	7.03	15.89	2.43	2.86	1.61
TRINITY_DN102246_c0_g1	4.57	0	2.49	0	8.22	8.05	TRINITY_DN254611_c0_g1	0	0	0	5.72	3.55	7.07
TRINITY_DN102249_c0_g1	1.45	2.22	1.4	5.37	4.28	3.27	TRINITY_DN254613_c0_g1	0	0	0	0	0	0
TRINITY_DN10225_c0_g1	0	0	0	0	0	0	TRINITY_DN254614_c0_g1	0	0	0	0	0	0
TRINITY_DN102250_c0_g1	0	0	0	0	0	0	TRINITY_DN254623_c0_g1	10.89	0	0	0	0	0
TRINITY_DN102251_c0_g2	4.09	0	4.33	0	0	9.75	TRINITY_DN254624_c0_g1	5.38	0	0	4.91	0	0
TRINITY_DN102253_c0_g1	0	0.88	0.7	0	0	0	TRINITY_DN254625_c0_g1	0	0	0	8.87	0	0
TRINITY_DN10226_c0_g1	23.66	15.78	25.09	26.12	28.53	27.82	TRINITY_DN254627_c0_g1	0	0	0	0	0	0
TRINITY_DN102261_c0_g1	0	0	0	14.6	0	0	TRINITY_DN254628_c0_g1	0	0	0	0	0	0
TRINITY_DN102263_c0_g1	0	0	6.25	0	6.96	0	TRINITY_DN254629_c0_g1	0	0	0	0	0	0
TRINITY_DN102269_c0_g1	3.88	0	0	0	0	0	TRINITY_DN25463_c0_g1	0	2.3	0	0	0	0
TRINITY_DN102271_c1_g1	9.86	0	0	0	0	0	TRINITY_DN254639_c0_g1	0	0	0	47.13	0	0
TRINITY_DN102272_c0_g1	1.82	0	0	1.79	10.93	2.12	TRINITY_DN254647_c0_g1	0	4.74	2.56	0	0	0
TRINITY_DN102276_c0_g1	1.15	0.33	0.78	0.48	0.56	0.26	TRINITY_DN254649_c0_g1	0	0	1.65	0	1.81	1.74
TRINITY_DN102277_c0_g1	2.8	1.13	4.07	7.18	4.13	3.2	TRINITY_DN25465_c0_g1	0	0	0	0	0	4.1
TRINITY_DN102278_c0_g1	0	0	0	0	0	0	TRINITY_DN254652_c0_g1	0	1.69	0	0	0	0
TRINITY_DN10228_c0_g1	31.2	31.66	27.43	29.48	33.31	37.21	TRINITY_DN254653_c0_g1	0	0	0	0	0	0
TRINITY_DN102282_c0_g1	0	7.85	6.25	5.47	0	0	TRINITY_DN25466_c0_g1	0	0	0	6.19	0	0
TRINITY_DN102287_c0_g1	0	3.18	0	0	0	5.82	TRINITY_DN254660_c0_g1	1.36	0	0	0	0	0.78
TRINITY_DN102289_c1_g1	0	0	4.55	1.66	0.99	0	TRINITY_DN254663_c0_g1	0	0	0	0	0	0
TRINITY_DN10229_c0_g1	118.79	100.41	121.95	147.56	156.58	148.4	TRINITY_DN254666_c0_g1	0	0	0	0	0	0
TRINITY_DN102291_c0_g1	1.74	0.62	2.95	4.52	2.83	4.6	TRINITY_DN254667_c0_g1	0	0.54	1.72	0.79	3.73	3.52
TRINITY_DN102294_c0_g1	0	0	0	1.23	1.48	0	TRINITY_DN25467_c0_g1	0.95	1.98	0	0	1.15	3.25
TRINITY_DN102295_c0_g1	0	38.19	0	0	0	0	TRINITY_DN254672_c0_g1	0	0	0	0	0	0
TRINITY_DN102299_c1_g1	0	0	11.63	10.07	0	0	TRINITY_DN254677_c0_g1	0	0	0	0	0	0
TRINITY_DN1023_c0_g1	8.77	0	5.55	11.33	7.58	7.23	TRINITY_DN254680_c0_g1	0	0	0	0	0	14.11
TRINITY_DN1023_c1_g1	3.26	5.05	1.84	5.35	2.31	3.68	TRINITY_DN254685_c0_g1	0	0	45.99	0	0	0
TRINITY_DN10230_c0_g1	8.19	5.37	8.66	11.47	0	0	TRINITY_DN254686_c0_g1	8.29	0	0	7.28	0	0
TRINITY_DN102300_c0_g1	32.29	32.32	35.12	55.33	58.73	60.04	TRINITY_DN254687_c0_g1	0	0	0	0	0	0
TRINITY_DN102303_c0_g1	0.94	1.06	1.37	2.24	1.8	1.21	TRINITY_DN25469_c0_g2	0	0	0	10	0	0
TRINITY_DN102305_c0_g1	0	0	0	7.19	0	0	TRINITY_DN254690_c0_g1	0	0	0	0	0	0
TRINITY_DN102307_c1_g1	1.65	0	0	3.27	0	0	TRINITY_DN254691_c0_g1	5.74	3.72	0	0	6.62	0
TRINITY_DN102310_c0_g1	4.7	0	0	4.34	0	5.61	TRINITY_DN254693_c0_g1	3.56	0	3.8	0	0	0
TRINITY_DN102311_c0_g1	0.72	2.53	3.22	3.67	2.62	3.28	TRINITY_DN254695_c0_g1	0	0	0	2.33	5.73	0
TRINITY_DN102317_c0_g1	0	0	0	0	0	0	TRINITY_DN25470_c0_g1	8.4	3.25	11.43	0	0	0
TRINITY_DN10232_c0_g1	24.78	19.91	24.62	31.74	30.43	31.04	TRINITY_DN254700_c0_g1	0	0	0	0	2.91	0
TRINITY_DN102322_c0_g1	0	0	0	0	0	10.58	TRINITY_DN254701_c0_g1	0	0	0	0	12.45	0
TRINITY_DN102326_c0_g1	0	0	0	10.17	0	0	TRINITY_DN254705_c0_g1	6.05	0	0	21.86	0	7.25
TRINITY_DN102327_c0_g1	0	0	0	0	0	0	TRINITY_DN254707_c0_g1	0	4.82	0	0	0	0
TRINITY_DN102328_c0_g1	1.39	1.42	1.12	3.3	4.34	1.12	TRINITY_DN254709_c0_g1	0	1.64	0	7.14	2.93	0
TRINITY_DN10233_c0_g1	42.08	62.2	37.74	36.74	33.67	37.79	TRINITY_DN25471_c0_g1	3.99	3.22	4.47	2.34	0	1.95
TRINITY_DN102331_c0_g1	0	0	0	2.42	0	0	TRINITY_DN254711_c0_g1	0	0	0	0	0	0
TRINITY_DN102333_c0_g1	24.5	0	0	0	0	0	TRINITY_DN254717_c0_g1	0	0	1.69	1.52	0	0
TRINITY_DN102333_c1_g1	0	0	0	0	0	0	TRINITY_DN254719_c0_g1	0	0	0	2.96	3.68	0
TRINITY_DN102337_c0_g1	3.64	0.64	1.02	0	1.1	1.04	TRINITY_DN25472_c0_g1	81.46	59.23	80.3	112.6	111.82	112.64
TRINITY_DN10234_c0_g1	13.24	10.55	16.52	5.08	4.71	10.26	TRINITY_DN25472_c4_g1	0	0	0	0	0	0
TRINITY_DN102340_c0_g1	0	0	0	0	0	0	TRINITY_DN254720_c0_g1	0	2.42	0	3.46	8.67	0
TRINITY_DN102349_c0_g1	0	7.56	0	0	0	0	TRINITY_DN254725_c0_g1	0	0	0	0	0	0
TRINITY_DN10235_c0_g1	28.04	34.38	25.82	23.79	21.47	32.04	TRINITY_DN254729_c0_g1	2.56	0	5.54	2.47	0	3.01
TRINITY_DN102352_c0_g1	4.03	1.3	3.71	3.03	1.78	2.9	TRINITY_DN254730_c0_g1	0	0	0	0	0	0
TRINITY_DN102353_c1_g1	0	0	0	0	0	0	TRINITY_DN254733_c0_g1	1.34	1.2	1.89	1.39	2.86	4.19
TRINITY_DN102353_c2_g1	0	0	0	0	0	0	TRINITY_DN254735_c0_g1	0	0	0	0	0	0
TRINITY_DN102357_c0_g1	0	0	0	75.89	0	0	TRINITY_DN254736_c0_g1	0	0	0	27.67	0	0
TRINITY_DN102359_c1_g1	0	0	4.88	4.29	0	0	TRINITY_DN254743_c0_g1	0	0	0	60.71	0	0
TRINITY_DN102359_c2_g1	0	0	0	0	0	0	TRINITY_DN254745_c0_g1	0	0	4.73	0	0	0
TRINITY_DN102361_c0_g1	0	0	0	0	3.68	0	TRINITY_DN254748_c0_g1	0	1.12	2.68	0.81	0	0.91
TRINITY_DN102362_c0_g1	35.04	0	0	0	0	0	TRINITY_DN25475_c0_g3	7.82	7.81	4.38	40.74	34.02	35.66
TRINITY_DN102363_c0_g1	7.92	0	8.4	0	0	4.71	TRINITY_DN25475_c1_g2	26.76	56.19	25.94	12.68	0	18.22
TRINITY_DN102366_c1_g1	0	0	0	0	39.09	0	TRINITY_DN254756_c0_g1	0	0	0	0	5.54	17.04
TRINITY_DN102366_c2_g1	0	0	0	0	0	0	TRINITY_DN254758_c1_g1	0	0	0	0	0	0
TRINITY_DN10237_c0_g1	19.93	6.84	17.78	7.1	7.86	9.52	TRINITY_DN25476_c0_g1	3.03	5.44	4.4	3.6	4.22	2.69
TRINITY_DN102373_c0_g1	0	10.4	0	0	0	4.71	TRINITY_DN254762_c0_g1	0	0	5.66	1.7	2.07	0
TRINITY_DN102375_c0_g1	0	0	0	0	0	0	TRINITY_DN254767_c0_g1	0	0	0	0	0	0
TRINITY_DN102379_c0_g1	0	0	0	0	0	0	TRINITY_DN254768_c0_g1	0	0	0	0	0	0
TRINITY_DN10238_c1_g1	0	0	0	0	0	0	TRINITY_DN25478_c0_g2	1.66	0.78	1.86	3.41	0.67	0
TRINITY_DN102381_c0_g1	0	0	9.81	0	0	11.82	TRINITY_DN25478_c0_g3	2.12	0.43	6.5	6.92	6.28	4.12
TRINITY_DN102388_c0_g1	1.8	0	0	0	0	0	TRINITY_DN254780_c0_g1	0	0	0	0	0	0
TRINITY_DN10239_c0_g1	1.11	0.8	2.29	1.54	1.35	1.46	TRINITY_DN254786_c0_g1	0	0	0	15.08	0	0
TRINITY_DN102390_c0_g1	2.07	0	4.63	2.12	1.67	0	TRINITY_DN25479_c0_g1	10.58	16.27	7.53	3.33	0	16.75
TRINITY_DN102391_c0_g1	8.16	0	0	0	0	0	TRINITY_DN254790_c0_g1	0	0	0	0	2.94	2.8
TRINITY_DN102393_c0_g1	1.47	1.04	1.1	4.53	1.19	3.89	TRINITY_DN254792_c0_g1	0	0	0	10.29	0	0
TRINITY_DN102394_c0_g2	0	1.65	1.33	4.79	1.3	4.16	TRINITY_DN254796_c0_g1	0	0	7.24	0	0	0
TRINITY_DN102394_c0_g3	6.45	0	3.46	12.27	11.47	3.82	TRINITY_DN254799_c0_g1	3.35	2.21	0	3.18	3.97	3.98
TRINITY_DN102394_c1_g1	0	0.7	0.55	0	0	1.12	TRINITY_DN2548_c0_g1	22.82	17.93	21.7	19.93	23.93	26.78
TRINITY_DN102394_c3_g1	0	0	0	0	0	0	TRINITY_DN25480_c0_g2	53.7	74.99	57.71	80.72	81.27	91.4
TRINITY_DN102395_c0_g1	0	20.02	0	0	0	0	TRINITY_DN254801_c0_g1	2.45	4.92	0	4.76	0	0
TRINITY_DN102398_c0_g1	0	0	0	1.64	0	1.93	TRINITY_DN254802_c0_g1	0	0	0	17.27	0	0
TRINITY_DN10240_c0_g1	23.78	21.71	26.75	26.25	23.55	29.34	TRINITY_DN254808_c0_g1	0	0	0	9.04	0	0
TRINITY_DN102404_c0_g1	0	0	0	0	0	0	TRINITY_DN254810_c0_g1	1.85	0	3.12	0	0.56	1.58
TRINITY_DN102407_c0_g1	0	0	0	0	0	15.97	TRINITY_DN254812_c0_g1	0.81	0	0.91	2.09	2.96	1.84
TRINITY_DN10241_c0_g1	6.45	8.53	3.46	0	0	0	TRINITY_DN25482_c0_g1	19.32	23.1	14.15	18.21	24.56	30.23
TRINITY_DN10241_c0_g2	23.94	30.58	23.96	31.8	32.45	32.37	TRINITY_DN25482_c0_g3	1.45	1.18	1.23	3.98	3.99	4.31
TRINITY_DN102410_c0_g1	0	0	0	6.25	0	0	TRINITY_DN25483_c0_g2	3.09	2.8	3.34	6.02	4.58	7.58
TRINITY_DN102412_c0_g1	0	0	1.51	0	0	0	TRINITY_DN25483_c1_g1	0.28	0.4	1.91	1.46	2.4	0
TRINITY_DN102415_c0_g1	2.55	4.16	2.87	7.17	5.76	4.54	TRINITY_DN254831_c0_g1	2.74	0	0	0	1.66	1.59
TRINITY_DN102419_c0_g1	0	0	0	0	0	0	TRINITY_DN254832_c0_g1	0	0	0	0	8.14	8.57
TRINITY_DN10242_c0_g1	1.2	1.66	2.67	27.87	33.5	38.87	TRINITY_DN254833_c0_g1	6.3	0	0	5.67	0	0
TRINITY_DN102420_c0_g1	0	0	3.69	4.99	6.06	0	TRINITY_DN254838_c0_g1	0	0	0	0	0	26.48
TRINITY_DN102422_c0_g1	2.12	1.43	2.32	2.08	0	9.94	TRINITY_DN25484_c0_g1	2.32	0.33	2.88	5.02	3.97	5
TRINITY_DN102426_c0_g1	1.07	0.38	2.4	1.1	2.6	1.21	TRINITY_DN254844_c0_g1	0	0	0	4.2	5.3	5.41
TRINITY_DN102429_c0_g1	2.29	0	1.71	0	3.7	0.87	TRINITY_DN254846_c0_g1	0	0	20.02	0	0	0
TRINITY_DN102429_c1_g1	0	0	0	0	0	0	TRINITY_DN254847_c0_g1	4.07	1.93	4.07	2.8	4.4	6.68
TRINITY_DN10243_c0_g2	9.21	11.17	9.33	48.1	54.61	52.31	TRINITY_DN25485_c0_g1	0.62	2.19	1.39	0	0	0
TRINITY_DN102432_c0_g1	0.84	2.8	1.26	2.03	1.7	1.9	TRINITY_DN254853_c0_g1	9.25	0	9.25	0	0	0
TRINITY_DN102434_c0_g1	0	0	11.44	0	12.86	13.95	TRINITY_DN254855_c0_g1	0	0	16.02	0	0	0
TRINITY_DN102439_c0_g1	1.35	3.8	0.75	0	0	0	TRINITY_DN254856_c0_g1	158.39	0	0	0	0	0
TRINITY_DN102443_c0_g1	0.52	0.37	1.46	1.08	0.32	0.88	TRINITY_DN254857_c0_g1	0	0	0	0	0	0
TRINITY_DN102444_c0_g1	0	0.38	1.2	1.65	0	0	TRINITY_DN254859_c0_g1	0	0	0	5.09	0	0
TRINITY_DN102445_c1_g1	1.23	0.22	0.7	3.21	3.19	1.74	TRINITY_DN25486_c0_g1	0	0.64	1.03	0	1.12	0
TRINITY_DN102445_c2_g1	69.61	0	0	0	0	0	TRINITY_DN254865_c0_g1	1.39	1.95	3.1	0	0	0
TRINITY_DN102447_c0_g1	0	0	1.38	2.51	1.51	5.76	TRINITY_DN254868_c0_g1	1.65	2.25	1.81	0	0	0
TRINITY_DN102447_c1_g1	0	0	0	0	0	4.32	TRINITY_DN254877_c0_g1	0	0	0	0	0	0
TRINITY_DN102450_c0_g1	11.87	9.91	13.09	2.71	0	4.57	TRINITY_DN25488_c0_g1	4.24	2.89	4.83	4.96	3.11	2.37
TRINITY_DN102450_c1_g1	2.89	0.8	1.27	0	0	0	TRINITY_DN254881_c0_g1	0	0	0	2.7	0	0
TRINITY_DN102451_c0_g1	16.19	0	0	11.35	0	0	TRINITY_DN254883_c0_g1	0	0	0	0	18.78	20.8
TRINITY_DN102455_c0_g1	2.5	0	0.93	0	1.01	0.95	TRINITY_DN254885_c0_g1	0	0	0	7.38	0	0
TRINITY_DN102456_c0_g1	0	0	0	0	0	0	TRINITY_DN254886_c0_g1	1.49	0	0	4.46	1.8	1.73
TRINITY_DN102458_c0_g1	0	5.7	0	0	3.4	0	TRINITY_DN25489_c0_g1	18.24	0	0	0	38.99	0
TRINITY_DN10246_c1_g1	1.74	0.41	1.3	1.19	2.12	0	TRINITY_DN254892_c0_g1	3.44	0	0	0	0	0
TRINITY_DN102460_c0_g1	3.93	0	6.45	1.93	4.72	2.3	TRINITY_DN254898_c0_g1	0	0	0	7.59	0	31.24
TRINITY_DN102464_c0_g1	1.99	1.4	4.46	2.72	0.81	3.03	TRINITY_DN254899_c0_g1	0	0	0	0	0	1.43
TRINITY_DN102465_c0_g1	1.44	0.69	2.04	0.88	1.9	0.14	TRINITY_DN2549_c0_g1	33.11	36.23	29.98	38.45	40.79	44.69
TRINITY_DN10247_c0_g1	6.89	11.31	10.1	9.87	7.81	7.31	TRINITY_DN254905_c0_g1	0	0	0	0	0	0
TRINITY_DN102472_c0_g1	0	0	0	4.29	0	0	TRINITY_DN25491_c3_g1	72.22	22.18	71.97	80.65	81.46	73.37
TRINITY_DN10248_c0_g1	16.36	13.91	15.3	22.56	25.53	29.74	TRINITY_DN254912_c0_g1	2.02	0.7	2.24	0	0	2.32
TRINITY_DN102489_c0_g1	0	3.37	5.4	28.46	18.02	0	TRINITY_DN254913_c0_g1	0	0	0	0	0	0
TRINITY_DN1025_c0_g1	7.33	2.67	7.22	13.39	12.51	12.13	TRINITY_DN254918_c0_g1	0	0	0	7.49	0	0
TRINITY_DN1025_c3_g1	2.91	1.26	2.96	10.32	7.62	5.09	TRINITY_DN25492_c0_g2	6.75	2.35	5.85	5.5	6.94	6.42
TRINITY_DN102503_c0_g1	0.51	0	1.15	0.88	0.82	0.19	TRINITY_DN254922_c0_g1	0	0	0	7.06	0	4.46
TRINITY_DN102506_c0_g1	0	0	1.67	0	0	0	TRINITY_DN254927_c0_g1	0	17.41	0	0	28.52	0
TRINITY_DN102507_c0_g1	0	3.44	0	0	0	6.07	TRINITY_DN254928_c0_g1	0	0	0	0	0	0
TRINITY_DN10251_c0_g2	25.81	19.15	28.65	26.37	26.47	27.22	TRINITY_DN254929_c0_g1	0	7.64	6.09	0	0	7.06
TRINITY_DN102513_c0_g1	0	0	1.28	0	0.46	1.29	TRINITY_DN254936_c0_g1	0	3.21	10.32	0	0	0
TRINITY_DN102514_c0_g2	0	0	0	5.14	3.18	6.28	TRINITY_DN254938_c0_g1	0	3.82	0	5.33	0	0
TRINITY_DN102515_c0_g1	0	0	2.77	0	6.1	0	TRINITY_DN254939_c0_g1	7.35	4.84	0	0	0	0
TRINITY_DN102518_c0_g1	0	0	0	3.01	0	3.75	TRINITY_DN25494_c0_g1	0	0	80.54	34.76	0	0
TRINITY_DN10252_c0_g1	8.66	7.38	6.43	1.95	4.67	3.31	TRINITY_DN254940_c0_g1	4.16	0	0	0	0	2.43
TRINITY_DN10252_c0_g2	27.05	22.07	20.45	22.89	23.73	25.68	TRINITY_DN254941_c0_g1	0	0	0	0	0	9.09
TRINITY_DN102521_c0_g1	9.51	0	3.95	2.39	2.88	2.74	TRINITY_DN254943_c0_g1	7.36	4.75	0	0	0	0
TRINITY_DN102521_c0_g2	0	0	0	0	0	0	TRINITY_DN254944_c0_g1	0	3.59	0	5.03	0	0
TRINITY_DN102521_c1_g1	0	0	0	0	0	0	TRINITY_DN254947_c0_g1	0	0	0	0	0	0
TRINITY_DN102521_c2_g1	0	0	0	0	0	0	TRINITY_DN25495_c0_g1	1.05	0.75	0.59	4.63	4.15	2.08
TRINITY_DN102524_c0_g1	0	0	0	2.45	1.48	0	TRINITY_DN254950_c0_g1	0	0	0	0	0	0
TRINITY_DN102525_c0_g1	0.5	0	0.57	2.07	0	0.57	TRINITY_DN254952_c0_g1	0	0	0	0	0	58.89
TRINITY_DN102526_c0_g2	0	0	0	0	0	0	TRINITY_DN254954_c0_g1	1.02	0	1.13	0	1.24	2.34
TRINITY_DN10253_c0_g1	35.91	23.78	37.82	57.68	59.61	61.87	TRINITY_DN254955_c0_g1	2.78	0	0	2.68	9.95	3.28
TRINITY_DN102530_c0_g1	31.52	21.85	28.83	31.3	27.51	30.66	TRINITY_DN254956_c0_g1	0	0	0	4.69	0	0
TRINITY_DN102531_c0_g1	0.3	0	0	0.93	0.36	1.02	TRINITY_DN254960_c0_g1	0	4.89	0	3.5	0	0
TRINITY_DN102532_c0_g1	48.53	75.02	45.37	33.49	36.68	48.9	TRINITY_DN254962_c0_g1	0.5	0.35	0	2.04	1.81	1.69
TRINITY_DN102538_c0_g1	0.84	0	2.81	1.71	0	0	TRINITY_DN254968_c0_g1	0	0	0	0	0	0
TRINITY_DN10254_c0_g1	2.2	3.5	3.02	11.12	11.09	11.34	TRINITY_DN254971_c0_g1	0	0	0	0	0	0
TRINITY_DN102542_c0_g1	0	13.3	10.27	0	11.51	0	TRINITY_DN254972_c0_g1	0	0	1.65	2.99	1.81	3.47
TRINITY_DN102546_c0_g1	0	0	0	3.9	0	4.99	TRINITY_DN254973_c0_g1	7.8	0	0	0	17.68	0
TRINITY_DN102550_c0_g1	0	0	0	0	0	0	TRINITY_DN254978_c0_g1	0	0	6.25	5.47	0	0
TRINITY_DN102551_c0_g1	5.25	3.41	0	0	0	0	TRINITY_DN25498_c0_g1	1.19	0.42	0.67	0	0	0.68
TRINITY_DN102554_c0_g1	12.73	8.15	0	0	0	0	TRINITY_DN25498_c1_g1	0	0	0	50.6	0	0
TRINITY_DN102556_c1_g1	0	0	0	0	11.88	0	TRINITY_DN254983_c0_g1	1.13	0	1.25	1.14	2.73	0
TRINITY_DN102561_c0_g1	0	0	0	0	0	0	TRINITY_DN254987_c0_g1	0	0	0	0	0	0
TRINITY_DN102563_c0_g1	0	0	28.84	0	0	0	TRINITY_DN254994_c0_g1	0	0	0	0	11.34	0
TRINITY_DN102565_c0_g1	0	0	0	24.09	0	0	TRINITY_DN254996_c0_g1	0	2.3	0	0	0	0
TRINITY_DN102566_c0_g1	0.54	0.58	0	1.11	0.65	0.91	TRINITY_DN255_c0_g1	1.35	0.95	0	0.69	0.82	0
TRINITY_DN102568_c1_g1	0	0	0	0	0	0	TRINITY_DN2550_c0_g1	1.68	0.59	0.95	1.73	2.54	0
TRINITY_DN10257_c0_g1	196.91	163.38	184.8	126.1	126.19	125.01	TRINITY_DN2550_c1_g1	1.12	1.59	1.68	4.62	2.71	2.11
TRINITY_DN102571_c0_g1	1.39	3.45	0.7	1.13	1.13	1.4	TRINITY_DN25500_c0_g1	94.06	121.19	114.17	50.06	43.86	49.78
TRINITY_DN102574_c0_g1	0	0	0	0	0	0	TRINITY_DN255000_c0_g1	4	0	0	7.49	4.7	9.53
TRINITY_DN102576_c0_g1	0.62	0.88	0	0	2.3	0.71	TRINITY_DN255001_c0_g1	0	0	0	0	0	0
TRINITY_DN102576_c0_g2	0	0	0.41	1.9	1.79	0.83	TRINITY_DN25501_c0_g1	6.07	1.99	6	12.09	7.39	9.16
TRINITY_DN10258_c0_g2	7.66	7.92	7.07	5.13	9.26	5.9	TRINITY_DN255010_c0_g1	0	0	0	0	0	0
TRINITY_DN10258_c0_g3	0	0	0	2.99	8.34	4.52	TRINITY_DN255011_c0_g1	0	5.85	0	0	20.41	0
TRINITY_DN102581_c0_g1	0	2.12	3.41	0	0	0	TRINITY_DN255021_c0_g1	0	0	0	0	0	0
TRINITY_DN102582_c0_g1	0	0	0	0	0	0	TRINITY_DN255023_c0_g1	0	0	0	0	0	4.06
TRINITY_DN102586_c0_g1	0	0	0	0	0	0	TRINITY_DN255024_c0_g1	0	0.56	0	7.29	1.93	0.91
TRINITY_DN102587_c0_g1	0	0	0	0	0	0	TRINITY_DN255027_c0_g1	4.33	0	0	4.03	0	0
TRINITY_DN102588_c0_g1	2.09	0	2.28	2.05	2.51	4.9	TRINITY_DN255033_c0_g1	0	0.7	0	1.02	2.44	2.31
TRINITY_DN102590_c0_g1	0	0	0	0	0	0	TRINITY_DN255035_c0_g1	0	0	2.98	0	0	0
TRINITY_DN102595_c0_g1	0	0	0	0	0	0	TRINITY_DN255037_c0_g1	0	0	0	21.09	0	31.44
TRINITY_DN1026_c0_g2	10.02	20.36	12.19	8.33	12.15	12.53	TRINITY_DN25504_c0_g1	4.87	0	0	0	0	0
TRINITY_DN102605_c0_g1	0	0	0	0	0	0	TRINITY_DN25504_c1_g1	0	0	0	5.03	12.76	0
TRINITY_DN102606_c0_g1	0	0	0	0	0	0	TRINITY_DN255040_c0_g1	0	42.01	0	0	0	0
TRINITY_DN102607_c0_g2	0.46	1	0.79	0.48	0.57	0.26	TRINITY_DN255041_c0_g1	0	2.09	0	0	0	0
TRINITY_DN102608_c0_g1	0	4.08	0	0	0	0	TRINITY_DN255042_c0_g1	0	0	52.09	0	0	0
TRINITY_DN102609_c0_g1	3.29	0.33	1.06	2.42	2.29	1.07	TRINITY_DN255045_c0_g1	0	0	0	0	0	0
TRINITY_DN10261_c0_g2	0	0	0	0	0	0	TRINITY_DN255049_c0_g1	0	0	0	0	0	0
TRINITY_DN10261_c1_g1	0	57.02	0	0	0	0	TRINITY_DN25505_c0_g1	0	0	0	0	0	0
TRINITY_DN102611_c0_g1	5.69	0	1.26	1.15	4.14	0	TRINITY_DN25505_c0_g2	18.05	5.52	19.09	28.59	29.13	30.07
TRINITY_DN102612_c0_g1	4	0	0	0	0	0	TRINITY_DN255051_c0_g1	0	0	0	19.52	12.65	0
TRINITY_DN102613_c0_g1	0	1.02	1.08	0.5	1.17	0.55	TRINITY_DN255053_c0_g1	2.44	2.42	1.1	0	0	0
TRINITY_DN102613_c1_g1	0	1.33	0	2.9	1.15	4.37	TRINITY_DN255056_c0_g1	0	0	0	0	0	0
TRINITY_DN102618_c0_g1	0.82	1.16	0	8.01	12.91	5.09	TRINITY_DN255059_c0_g1	0	0	1.54	2.79	1.68	1.61
TRINITY_DN102618_c0_g2	4.44	1.24	8.91	0.9	1.08	0	TRINITY_DN25506_c0_g1	1.07	0	0	1.08	1.3	2.47
TRINITY_DN10262_c0_g1	5.14	8.99	7.65	3.49	5.19	2.94	TRINITY_DN255065_c0_g1	2.5	1.48	0.94	0	0	0
TRINITY_DN102623_c0_g1	0	0	0	1.52	0	1.77	TRINITY_DN25507_c0_g1	93.09	107.53	87.2	93.61	109.13	107.76
TRINITY_DN102626_c0_g1	1.09	0.13	1.23	1.7	1.55	0.21	TRINITY_DN255071_c0_g1	4.13	0.58	0.92	0	2	0.94
TRINITY_DN102627_c0_g1	0	0	0	0.71	1.7	0.8	TRINITY_DN255072_c0_g1	0	0	5.28	4.72	0	0
TRINITY_DN102631_c0_g1	0	0	0	31.52	0	0	TRINITY_DN255077_c0_g1	0	32.54	0	0	0	0
TRINITY_DN102633_c1_g1	0	0	0	0	0	0	TRINITY_DN255078_c0_g1	0	0	0	0	0	0
TRINITY_DN10264_c0_g1	9.03	12.56	7.22	10.24	12.01	11.87	TRINITY_DN25508_c0_g1	0	0	0	32.29	0	0
TRINITY_DN102640_c0_g1	0	0	1.48	0	1.62	1.55	TRINITY_DN255082_c0_g1	0	0	13.47	0	15.18	0
TRINITY_DN102642_c1_g1	0.51	0	0.57	2.08	1.84	2.87	TRINITY_DN255087_c0_g1	0	0	0	0	11.88	0
TRINITY_DN102643_c2_g1	0	0	0	0	0	0	TRINITY_DN25509_c0_g3	0	0	0	0	27.9	0
TRINITY_DN102645_c0_g1	0.61	0	1.36	2.49	2.21	0.69	TRINITY_DN255094_c0_g1	0	0	0	0	0	0
TRINITY_DN102647_c0_g1	0	3.68	5.87	0	0	0	TRINITY_DN255098_c0_g1	0	0	0	0	0	0
TRINITY_DN102650_c0_g1	2.66	0.94	0	6.14	1.62	6.84	TRINITY_DN2551_c0_g1	68.17	113.04	81.65	17.55	22.11	26.99
TRINITY_DN102654_c0_g1	0	0	0	5.33	6.78	14.11	TRINITY_DN25510_c1_g2	19.98	40.66	25.89	17.93	0	16.94
TRINITY_DN102656_c0_g1	0	0	0	3	0	0	TRINITY_DN255101_c0_g1	0	0	0	0	0	0
TRINITY_DN10266_c0_g1	3.18	4.46	3.41	2.44	5.1	3.59	TRINITY_DN255103_c0_g1	0	0	0	0	0	0
TRINITY_DN102664_c0_g1	0	0	0	0	0	0	TRINITY_DN255109_c0_g1	0	0	0	0	0	0
TRINITY_DN10267_c0_g1	111.45	108.69	129.68	129.63	130.32	130.4	TRINITY_DN255116_c0_g1	0.54	0.38	0.6	1.65	2.61	1.22
TRINITY_DN102677_c0_g1	13.32	0	0	0	0	0	TRINITY_DN25512_c0_g1	0	0	0	0	0	0
TRINITY_DN102679_c0_g1	0	0	0	1.44	0	3.34	TRINITY_DN255120_c0_g1	0	0	3.11	2.77	0	0
TRINITY_DN10268_c0_g1	123.04	112.26	124.71	104.08	113.66	127.8	TRINITY_DN25513_c0_g1	3.16	0.62	1.95	4.18	4.9	2.6
TRINITY_DN102681_c0_g1	0.55	0.39	0	0.57	0	0.63	TRINITY_DN255131_c0_g1	0	0	0	0	0	0
TRINITY_DN10269_c0_g1	18.31	19.46	15.03	2.3	2.36	0.94	TRINITY_DN255138_c0_g1	0	0	0	0	0	0
TRINITY_DN102692_c0_g1	0	0	4.38	0	0	0	TRINITY_DN255140_c0_g1	0	0	0	0	0	0
TRINITY_DN102694_c0_g1	3.53	2.44	2.61	20.17	24.24	25.8	TRINITY_DN255141_c0_g1	6.13	0	0	0	0	7.35
TRINITY_DN102698_c0_g1	0	0	0	0	0	0	TRINITY_DN255143_c0_g1	7.15	0	7.29	6.36	0	0
TRINITY_DN1027_c0_g1	92.55	93.38	90.41	96.6	97.32	99.05	TRINITY_DN255149_c0_g1	0	0	0	0	0	0
TRINITY_DN10270_c0_g1	38.68	39.35	41.62	62.39	59.32	60.81	TRINITY_DN255150_c0_g1	0	0	0	0	0	10.41
TRINITY_DN102700_c0_g1	5.11	1.71	0	2.47	0	0	TRINITY_DN255157_c0_g1	20.38	0	0	8.77	0	0
TRINITY_DN102704_c0_g1	0	0	5.96	0	0	3.26	TRINITY_DN25516_c0_g1	7.92	5.11	0	41.91	26.89	28.51
TRINITY_DN10271_c0_g1	92.71	120.21	81.86	89.56	100.59	101.13	TRINITY_DN255162_c0_g1	0	0	0	0.89	3.2	2.01
TRINITY_DN102715_c0_g1	0	0	0	0	0	0	TRINITY_DN25517_c0_g1	1.42	0.67	1.59	1.95	0.57	2.14
TRINITY_DN10272_c0_g1	7.72	10.86	4.09	20.84	23.98	22.15	TRINITY_DN255171_c0_g1	0	2.6	0	0	4.65	4.71
TRINITY_DN10272_c5_g1	0	0	0	0	0	0	TRINITY_DN255172_c0_g1	0	0	0	8.77	0	0
TRINITY_DN102720_c0_g1	2.29	0.27	1.72	2.76	1.86	3.89	TRINITY_DN255173_c0_g1	0	0	0	42.79	0	0
TRINITY_DN102726_c0_g1	0	0	0	28.67	0	0	TRINITY_DN255176_c0_g1	0	0	0	78.51	0	0
TRINITY_DN102729_c0_g1	0	0	0	0	0	0	TRINITY_DN255179_c0_g1	0	0	0	0	6.23	0
TRINITY_DN10273_c0_g1	218.71	271.09	212.43	220.49	191.7	263.05	TRINITY_DN25518_c1_g1	0	0	0	0	0	0
TRINITY_DN102730_c1_g1	6.22	8.05	6.41	16.81	7.14	7.45	TRINITY_DN255180_c0_g1	2.51	0	0	7.3	3	8.88
TRINITY_DN102733_c0_g1	1.14	0.54	1.28	0.39	1.38	0.86	TRINITY_DN255181_c0_g1	0	0	5.1	4.48	0	0
TRINITY_DN102734_c0_g1	17.44	0	0	0	0	6.96	TRINITY_DN255183_c0_g1	0	13.08	0	0	0	0
TRINITY_DN102736_c0_g1	0	1.47	2.38	0	0	0	TRINITY_DN255185_c0_g1	4.87	3.18	0	0	0	0
TRINITY_DN102737_c1_g1	0	0	0	5.27	0	0	TRINITY_DN255188_c0_g1	0	4.31	0	0	0	3.86
TRINITY_DN10274_c0_g2	53.71	57.64	54.92	59.75	63.69	61.1	TRINITY_DN255190_c0_g1	0	0	0	0	0	0
TRINITY_DN102741_c0_g1	0	0	0	0	0	0	TRINITY_DN255191_c0_g1	7.67	0	0	0	0	0
TRINITY_DN10275_c0_g1	10.91	21	15.76	17.66	24.63	24.23	TRINITY_DN255194_c0_g1	0	0	0	0	0	19.64
TRINITY_DN102763_c0_g1	1.84	0.33	0	2.37	2.24	2.61	TRINITY_DN255196_c0_g1	0	0	0	0	0	0
TRINITY_DN102765_c0_g1	0.93	2.6	3.12	0.95	2.26	2.14	TRINITY_DN255198_c0_g1	0	36.29	0	0	0	0
TRINITY_DN102767_c1_g1	4.48	0	9.44	0	0	5.35	TRINITY_DN2552_c0_g1	25.98	38.46	22.09	27.15	39.12	25.48
TRINITY_DN102769_c0_g1	0	0	0	0	0	0	TRINITY_DN2552_c1_g1	25.71	15.39	23.53	19.45	20.96	14.65
TRINITY_DN10277_c0_g1	32.33	18.64	31.1	37.09	37.78	38.99	TRINITY_DN2552_c2_g1	136.51	237.12	150.69	184.48	142.54	153.43
TRINITY_DN102775_c0_g1	3.61	1.93	3.87	3.77	2.52	3.84	TRINITY_DN2552_c2_g2	0	0	0	0	0	0
TRINITY_DN102779_c0_g1	0	0	0	0	0	0	TRINITY_DN25520_c1_g1	0	3.87	12.34	10.8	6.87	0
TRINITY_DN10278_c0_g1	1.79	6.09	0	1.77	2.16	0	TRINITY_DN255206_c0_g1	4.75	0	4.99	0	0	0
TRINITY_DN102781_c0_g1	7.25	0	14.78	0	8.25	0	TRINITY_DN255208_c0_g1	0	0	0	0	0	144.53
TRINITY_DN102786_c0_g1	0	0	0	0	0	0	TRINITY_DN255209_c0_g1	3.19	0	0	3.04	3.79	7.57
TRINITY_DN102788_c0_g1	1.43	1.37	1.62	2.73	1.45	2.97	TRINITY_DN25521_c0_g1	0.44	1.25	0.49	1.36	1.6	1.99
TRINITY_DN10279_c0_g1	0	0	0	0	0	0	TRINITY_DN255210_c0_g1	0	5.51	0	0	0	0
TRINITY_DN102796_c0_g1	1.94	0.46	0	0.66	0	0.74	TRINITY_DN255213_c0_g1	0	0	0	0	0	0
TRINITY_DN1028_c0_g1	6.06	3.11	1.67	1.51	0	0	TRINITY_DN255215_c0_g1	0	6.28	0	0	0	0
TRINITY_DN10280_c0_g1	80.54	92.27	84.11	60.47	79.99	82.9	TRINITY_DN255217_c0_g1	0	0	16.02	0	0	0
TRINITY_DN102800_c0_g1	0	0	16.31	0	18.44	0	TRINITY_DN255222_c0_g1	0	0	5.24	2.34	0	2.84
TRINITY_DN102801_c0_g1	0	0	8.25	0	0	0	TRINITY_DN255224_c0_g1	5.48	0	4.01	0	0	2.13
TRINITY_DN102808_c0_g1	0	0	0	0	0	0	TRINITY_DN255235_c0_g1	0	0	0	0	0	0
TRINITY_DN102809_c0_g1	0	0	0	3.3	4.13	4.14	TRINITY_DN255242_c0_g1	0	0	0	0	0	0
TRINITY_DN10281_c0_g1	7.45	15.3	23	7.43	12.59	13.82	TRINITY_DN255249_c0_g1	0	0	0	0	0	0
TRINITY_DN102813_c0_g1	0	0	45.07	0	25.67	28.82	TRINITY_DN25525_c0_g1	7.41	1.31	2.77	5.07	3	2.81
TRINITY_DN102819_c0_g1	1.84	0	2.02	0	0	0	TRINITY_DN255251_c0_g1	0	0	0	0	0	0
TRINITY_DN102822_c0_g1	0	0	0	0	0	0	TRINITY_DN255252_c0_g1	0	0	4.73	0	0	0
TRINITY_DN102827_c0_g1	0	0	0	2.91	3.62	0	TRINITY_DN255254_c0_g1	0	0	0	0	0	0
TRINITY_DN10283_c0_g1	29.91	28.63	25.86	19.92	26.74	25.36	TRINITY_DN255255_c0_g1	9.74	6.35	10.2	17.93	0	0
TRINITY_DN102832_c0_g1	3.35	0	3.72	0	1.35	2.57	TRINITY_DN255256_c0_g1	0	0	0	0	0	0
TRINITY_DN10284_c0_g1	9.49	10.69	8.83	12.59	9.97	8.82	TRINITY_DN255257_c0_g1	0	0	0	0	0	0
TRINITY_DN102840_c0_g1	0	0	0	2.6	4.13	1.95	TRINITY_DN25526_c1_g1	0	0.8	0	0	0	0
TRINITY_DN102841_c0_g1	1.05	0.25	1.58	2.9	1.28	1.99	TRINITY_DN255260_c0_g1	0	0	12.61	0	0	15.48
TRINITY_DN102843_c0_g1	1.28	0.88	9.94	5.15	4.65	5.93	TRINITY_DN255266_c0_g1	7.25	0	0	6.45	0	0
TRINITY_DN102844_c0_g1	1.47	4.04	0	2.94	0	1.71	TRINITY_DN255267_c0_g1	0	0	0	0	0	0
TRINITY_DN102848_c0_g1	0	0	0	0	0	0	TRINITY_DN255269_c0_g1	0	0	0	0	0	0
TRINITY_DN10285_c1_g1	4.35	5.54	5.81	13.18	12.53	13.18	TRINITY_DN25527_c0_g1	3.48	3.88	3.15	4.54	5.09	4.33
TRINITY_DN102854_c0_g1	1.76	4.16	1.32	1.81	2.14	6.7	TRINITY_DN255271_c0_g1	0	0	0	0	0	0
TRINITY_DN10286_c0_g1	18.27	10.13	21.23	31.09	33.31	30.45	TRINITY_DN255273_c0_g1	0	0	0	0	14.92	0
TRINITY_DN102861_c0_g1	0.47	0.23	0.18	0.82	1.53	1.42	TRINITY_DN255274_c0_g1	0	0	0	0	8.01	4.02
TRINITY_DN102862_c0_g1	0	0	0.75	0.68	0	0.76	TRINITY_DN255276_c0_g1	3.26	0	0	0	3.86	3.86
TRINITY_DN102863_c0_g1	0	0	0	7.08	9.09	0	TRINITY_DN255277_c0_g1	0	0	0	0	0	0
TRINITY_DN102864_c0_g1	0	0	0	3.07	0	0	TRINITY_DN255283_c0_g1	7.25	0	0	0	0	0
TRINITY_DN102866_c0_g1	1.99	0	6.53	7.83	0	0	TRINITY_DN255285_c0_g1	0.78	0	0	3.18	3.78	0
TRINITY_DN102867_c0_g1	0.98	0.35	1.11	1.02	0.79	0.92	TRINITY_DN255293_c0_g1	0	0	0	0	0	0
TRINITY_DN102876_c0_g1	0	0	52.29	0	0	0	TRINITY_DN255294_c0_g1	0	8.59	0	0	0	0
TRINITY_DN102879_c0_g2	2.58	0	1.43	0	0	0	TRINITY_DN255296_c0_g1	0.58	0.41	2.61	1.79	1.41	0.66
TRINITY_DN10288_c0_g1	22.34	14.39	22.21	35.16	36.09	40.51	TRINITY_DN255299_c0_g1	0	0	0	0	149.86	0
TRINITY_DN102885_c0_g2	0	0	0	6.45	0	0	TRINITY_DN255302_c0_g1	0	5.03	0	0	0	0
TRINITY_DN102886_c0_g1	0	6.11	3.3	0	0	3.64	TRINITY_DN255303_c0_g1	0	0	0	1.79	0	0
TRINITY_DN102887_c0_g1	0	0	0	13.78	0	0	TRINITY_DN255304_c0_g1	0	0	0	0	0	0
TRINITY_DN102888_c1_g1	0	0	0	0	0	0	TRINITY_DN255306_c0_g1	0	0	0	0	0	0
TRINITY_DN10289_c0_g1	26.06	19.2	26.84	22.9	27.68	26.39	TRINITY_DN255308_c0_g1	5.29	0	8.57	0	0	0
TRINITY_DN102891_c0_g1	0	0	0	0	0	0	TRINITY_DN255311_c0_g1	0	1.63	0	2.36	0	0
TRINITY_DN102893_c0_g1	1.67	0.39	1.87	4	2.7	2.53	TRINITY_DN255312_c0_g1	8.55	0	0	0	0	0
TRINITY_DN102897_c0_g1	1.61	1.52	1.2	0	1.3	0	TRINITY_DN255313_c0_g1	5.87	0	0	0	3.49	0
TRINITY_DN102899_c0_g1	0	11.89	0	0	0	0	TRINITY_DN255317_c0_g1	0	0	0	22.18	0	0
TRINITY_DN10290_c1_g1	11.63	27.35	14.25	11.97	16.71	14.43	TRINITY_DN255319_c0_g1	0	0	0	0	0	0
TRINITY_DN10290_c2_g1	14.59	22.83	18.32	12.44	21.23	14.88	TRINITY_DN255320_c0_g1	0	0	7.8	0	0	0
TRINITY_DN10290_c3_g1	2.62	0	2.83	2.53	3.13	3.09	TRINITY_DN255323_c0_g1	0	0	0	0	0	0
TRINITY_DN102901_c0_g1	0	0	0	3.13	6.25	3.56	TRINITY_DN255324_c0_g1	0	140.8	0	0	0	0
TRINITY_DN102906_c0_g1	0	0	0	4.32	2.19	2.74	TRINITY_DN255327_c0_g1	0	0	0	0	0	0
TRINITY_DN102907_c0_g1	1.67	1.14	1.83	4.96	2.01	3.88	TRINITY_DN255328_c0_g1	0	0	0	0	98.16	0
TRINITY_DN10291_c0_g1	2.62	3.5	4.01	4.1	4.41	3.38	TRINITY_DN255331_c0_g1	1.2	0	2.66	1.21	0	1.38
TRINITY_DN10291_c0_g2	8.9	7.01	7.04	3.83	3.07	11.74	TRINITY_DN255338_c0_g1	1.82	0	0	0.93	0	0
TRINITY_DN102911_c0_g2	0.93	0.67	1.26	0.19	0.23	0.63	TRINITY_DN255339_c0_g1	0	0	0	0	0	0
TRINITY_DN102919_c0_g1	6.19	2.19	5.79	5.84	5.64	4.69	TRINITY_DN255343_c0_g1	0	0	13.03	0	0	0
TRINITY_DN102919_c1_g1	0	0	0	0	0	0	TRINITY_DN255346_c0_g1	0	0	0	281.29	0	0
TRINITY_DN10292_c0_g2	19.03	20.19	18.02	22.71	21.17	20.21	TRINITY_DN255349_c0_g1	0	0	0	0	7.44	0
TRINITY_DN102920_c0_g1	24.96	28.64	28.17	21.24	16.7	21.8	TRINITY_DN255350_c0_g1	0	9.78	0	6.71	0	0
TRINITY_DN102922_c0_g1	1.18	0.82	1.31	0	0	0	TRINITY_DN255351_c0_g1	0	0	0	0	0	0
TRINITY_DN102933_c0_g1	0.51	0.36	1.14	1.57	1.85	0	TRINITY_DN255354_c0_g1	0	0	0	0	0	0
TRINITY_DN102936_c0_g1	0.77	0	0.86	1.57	1.87	0	TRINITY_DN255355_c0_g1	0	0	0	0	0	0
TRINITY_DN102939_c0_g1	1.48	1.4	0	2.04	0	1.69	TRINITY_DN25536_c0_g1	1.75	1.68	2.9	6.28	6.67	5.25
TRINITY_DN10294_c0_g1	163.71	182.06	176.69	156.48	168.69	188.62	TRINITY_DN255372_c0_g1	0	0	0	0	6.08	0
TRINITY_DN102940_c0_g1	15.59	9.95	0	0	0	0	TRINITY_DN255374_c0_g1	2.52	1.74	0	5.06	1.52	1.45
TRINITY_DN102945_c1_g1	2.08	1.99	2.35	1.88	2.19	1.25	TRINITY_DN25538_c0_g1	10.36	0	41.06	0	34.54	12.41
TRINITY_DN102949_c0_g1	0	0	0	0	0	0	TRINITY_DN255382_c0_g1	1.51	1.43	0	0.52	1.22	2.28
TRINITY_DN10295_c0_g1	11.44	9.1	8.84	3.73	3.58	4.07	TRINITY_DN255389_c0_g1	0	0	0	0	0	0
TRINITY_DN102950_c0_g1	0	0	0	0	0	0	TRINITY_DN25539_c0_g1	0	0.88	2.83	1.28	6.18	5.9
TRINITY_DN102951_c0_g1	0	0	0	0	0	0	TRINITY_DN255395_c0_g1	0	0	0	0	0	0
TRINITY_DN102952_c0_g1	10.71	0	10.59	0	0	0	TRINITY_DN255398_c0_g1	0	0	0	0	0	0
TRINITY_DN10296_c0_g1	0	0	0	0	0	0	TRINITY_DN25540_c0_g1	1.08	2.17	0.73	4.49	4.73	5.37
TRINITY_DN10296_c1_g1	0	0	61.57	40.25	8.6	9.09	TRINITY_DN255403_c0_g1	0	0	0	4.58	0	0
TRINITY_DN102960_c0_g1	0	0	0	0	0	0	TRINITY_DN255410_c0_g1	0	0	0	0	0	0
TRINITY_DN102963_c0_g1	0	0	0	0	0	0	TRINITY_DN255414_c0_g1	0	0	0	0	0	0
TRINITY_DN102964_c0_g1	4.95	0	1.37	2.49	1.5	1.43	TRINITY_DN255415_c0_g1	0	0	26.04	0	0	0
TRINITY_DN102965_c0_g1	9.68	0	0	0	0	0	TRINITY_DN255417_c0_g1	0	0	4.99	4.39	0	0
TRINITY_DN102967_c0_g1	0	0	0	0	0	0	TRINITY_DN255418_c0_g1	0	0	0	11.46	0	2.77
TRINITY_DN10297_c0_g1	34.54	45.54	37.23	21.9	20.78	18.95	TRINITY_DN25542_c0_g2	7.39	0.64	5.15	14.07	11.19	14.82
TRINITY_DN102971_c0_g1	0	0	10.92	0	0	0	TRINITY_DN255421_c0_g1	3.05	2.02	0	2.91	0	10.81
TRINITY_DN102973_c0_g1	0	0	0	0	0	0	TRINITY_DN255422_c0_g1	0	0	0	1.85	4.51	6.57
TRINITY_DN102982_c0_g1	0.94	0.27	1.49	2.35	2.06	0.85	TRINITY_DN255425_c0_g1	0	0	0	5.18	0	3.17
TRINITY_DN102986_c0_g1	0	0	0	0	0	0	TRINITY_DN255427_c0_g1	0	4	3.25	2.89	0	3.57
TRINITY_DN102987_c0_g1	2.72	15.79	4.56	6.26	4.12	3.87	TRINITY_DN255429_c0_g1	0	0	0	0	0	0
TRINITY_DN102987_c1_g1	0	0	11.21	2.9	3.5	0	TRINITY_DN25543_c0_g1	13.82	12.6	13.99	18.42	20.92	22.23
TRINITY_DN102988_c0_g1	0.74	0.53	0.84	0.38	1.81	0.42	TRINITY_DN255431_c0_g1	0	6.52	0	0	0	0
TRINITY_DN102989_c0_g1	0	0	3.25	0	3.59	0	TRINITY_DN255435_c0_g1	0	0	0	5.74	0	7.66
TRINITY_DN10299_c0_g1	27.64	32.46	19.96	24.84	27.89	28.45	TRINITY_DN255439_c0_g1	0	0	0	5.4	6.87	0
TRINITY_DN102991_c0_g1	2.29	0	0	4.45	0	5.37	TRINITY_DN255442_c0_g1	0	0	5.67	1.48	0	0
TRINITY_DN102993_c0_g1	0.5	0	0.56	0.52	0.61	0.57	TRINITY_DN255445_c0_g1	2.03	0	0	2.06	1.23	2.33
TRINITY_DN1030_c0_g1	0.87	5.57	1.95	2.99	1.75	2.94	TRINITY_DN255448_c0_g1	7.2	0	0	0	0	12.83
TRINITY_DN10300_c4_g1	0	0	0	0	3.32	3.28	TRINITY_DN255453_c0_g1	0	0	0	0	0	0
TRINITY_DN103003_c0_g1	0	0	0	0	0	110.52	TRINITY_DN255454_c0_g1	0	0	0	5.67	7.23	0
TRINITY_DN103007_c0_g1	0	0	0	0	0	0	TRINITY_DN255457_c0_g1	0	0	0	5.47	0	7.25
TRINITY_DN103009_c0_g1	2.56	0	0	4.94	0	0	TRINITY_DN255458_c0_g1	0	0	0	0	0	0
TRINITY_DN10301_c0_g1	0	0	0	0	0	0	TRINITY_DN25546_c0_g1	2.99	7.57	3.11	2.87	2.52	2.34
TRINITY_DN103010_c0_g1	0	0	1.1	0	1.2	0	TRINITY_DN25546_c0_g2	11.92	22.47	13.92	6.15	3.9	7.29
TRINITY_DN103016_c0_g1	2.6	0	4.84	0	0	0	TRINITY_DN255461_c0_g1	0	0	0	4.11	0	0
TRINITY_DN103017_c0_g1	0.41	0.59	0.7	1.72	2.27	2.11	TRINITY_DN255462_c0_g1	0	0	0	0	0	0
TRINITY_DN103019_c0_g1	0	0	0	0	0	0	TRINITY_DN255468_c0_g1	0	0	0	0	0	0
TRINITY_DN103021_c0_g1	0	0	0	2.55	3.15	0	TRINITY_DN25547_c0_g1	0	0	0	0	0	0
TRINITY_DN103027_c0_g1	0	1.84	0	0	0	0	TRINITY_DN255471_c0_g1	0	0	62.06	0	0	0
TRINITY_DN103029_c1_g1	0	0	0	0	0	0	TRINITY_DN255475_c0_g1	0	6.76	0	9.04	0	0
TRINITY_DN103033_c0_g1	1.22	0.58	1.38	3.79	7.44	5.09	TRINITY_DN255476_c0_g1	0	0	6.49	0	0	0
TRINITY_DN103034_c1_g1	0	0	0	0	0	0	TRINITY_DN255481_c0_g1	0	0	1.59	2.87	0	0
TRINITY_DN103035_c0_g1	0	1.33	2.15	0	0	0	TRINITY_DN255483_c0_g1	0	6.28	0	0	0	0
TRINITY_DN103036_c0_g1	14.22	1	8.75	16	17.27	7.31	TRINITY_DN255484_c0_g1	0	1.9	3.08	0	3.4	0
TRINITY_DN103038_c0_g1	1.87	1.96	1.04	1.9	6.81	2.15	TRINITY_DN255493_c0_g1	0	0	0	6.89	0	0
TRINITY_DN103039_c0_g1	0.59	4.42	1.66	0.61	1.79	2.33	TRINITY_DN255495_c0_g1	3.18	0	0	0	1.92	0
TRINITY_DN10304_c0_g2	10.44	4.59	8.37	8.77	6.54	6.22	TRINITY_DN2555_c0_g1	44.54	54.86	45.54	35.55	32.63	30.44
TRINITY_DN103040_c1_g1	0	1.13	0	1.65	0	0.61	TRINITY_DN255504_c0_g1	0	0	0	4.69	0	0
TRINITY_DN103046_c0_g1	2.64	0	1.46	3.97	0	1.52	TRINITY_DN255507_c0_g1	2.64	0	0	0	0	3.11
TRINITY_DN103047_c0_g1	0	0	0	6.53	8.36	0	TRINITY_DN255509_c0_g1	0	0	0	4.75	0	0
TRINITY_DN103048_c0_g1	0	0	0	5.62	3.31	1.32	TRINITY_DN255510_c0_g1	0	0	0	0	0	9.94
TRINITY_DN103049_c0_g2	2.19	4.07	2.07	3.81	4.01	3.31	TRINITY_DN255512_c0_g1	0	0	0	10.07	0	0
TRINITY_DN10305_c0_g1	6.23	7.61	7.3	7.92	9.28	11.74	TRINITY_DN255513_c0_g1	0	3.83	0	0	6.86	0
TRINITY_DN103050_c0_g1	0	0	0	3.67	0	4.66	TRINITY_DN255515_c0_g1	0.51	0.36	1.14	2.62	1.85	3.47
TRINITY_DN103050_c0_g2	0	0	0	7.07	5.44	4.3	TRINITY_DN255522_c0_g1	0	9.24	0	0	0	17.24
TRINITY_DN103052_c0_g1	0	0	0	0	0	3.63	TRINITY_DN255523_c0_g1	0	0	0	10.73	0	0
TRINITY_DN103056_c2_g1	0	0	0	0	0	0	TRINITY_DN255524_c0_g1	0	0	0	0	0	9.36
TRINITY_DN103056_c3_g1	0	0	0	0	0	0	TRINITY_DN255525_c0_g1	0	0	0	0	0	14.69
TRINITY_DN103059_c0_g1	0.72	0	0	0	0	0	TRINITY_DN255530_c0_g1	0	1.65	0	0	2.96	0
TRINITY_DN10306_c0_g2	35.17	32.66	35.67	48.08	42.51	44.12	TRINITY_DN255532_c0_g1	0	7.08	0	0	0	0
TRINITY_DN103060_c1_g1	21.06	13.52	20.85	9.04	0	12.62	TRINITY_DN255535_c0_g1	0	0	6.41	0	7.14	0
TRINITY_DN103062_c1_g1	0	0	0	0	0	0	TRINITY_DN255539_c0_g1	0	0	0	3.36	4.21	4.23
TRINITY_DN103068_c0_g1	0.29	0.61	0.65	0.89	0.35	1.29	TRINITY_DN25554_c0_g1	2.74	3.88	6.15	2.82	2.66	3.74
TRINITY_DN10307_c0_g1	57.39	46.38	45.26	25.91	20.81	17.47	TRINITY_DN255546_c0_g1	0	16.88	0	0	0	0
TRINITY_DN10307_c2_g1	4.54	9.32	10.01	6.03	5.48	3.51	TRINITY_DN255551_c0_g1	0	9.11	0	0	0	0
TRINITY_DN103070_c0_g1	0	0	0	2.76	3.47	2.07	TRINITY_DN255552_c0_g1	0	0	0	7.42	0	0
TRINITY_DN103074_c0_g1	32.4	0	0	0	0	0	TRINITY_DN255556_c0_g1	0	0	0	0	0	0
TRINITY_DN103078_c1_g1	0	0	0	0	0	0	TRINITY_DN255557_c0_g1	0	0	0	0	0	0
TRINITY_DN103079_c0_g1	0	0	2.38	0.55	3.22	0	TRINITY_DN25556_c0_g1	9.1	15.65	10.66	3.07	2.33	1.64
TRINITY_DN103080_c0_g1	0	0	0	0	0	0	TRINITY_DN255563_c0_g1	0	35.57	0	15.14	0	0
TRINITY_DN103081_c0_g1	3.11	2.95	2.33	0.36	3.36	0.78	TRINITY_DN25557_c0_g2	4.64	0	5.05	13.56	30.58	8.18
TRINITY_DN103082_c0_g1	0	0	51	0	0	0	TRINITY_DN255576_c0_g1	0	0	0	0	0	0
TRINITY_DN103083_c0_g1	1.81	0	1.02	0.47	1.65	0.51	TRINITY_DN255577_c0_g1	4.65	0	2.76	0	0	0
TRINITY_DN103085_c0_g1	2.71	0	2.93	0	0	3.2	TRINITY_DN255578_c0_g1	0	0	0	0	19.25	0
TRINITY_DN103087_c0_g1	1.17	0	1	2.14	1.07	0.83	TRINITY_DN255579_c0_g1	0	0	6.33	11.07	0	0
TRINITY_DN10309_c1_g1	36.4	32.58	38.49	33.24	34.43	34.57	TRINITY_DN25558_c0_g1	73.68	105.16	75.11	4.79	7.19	9.59
TRINITY_DN103090_c1_g1	0	0	0	0	0	0	TRINITY_DN255588_c0_g1	0	0	0	7.13	0	4.51
TRINITY_DN103091_c0_g1	0	0	0	5.98	0	0	TRINITY_DN255589_c0_g1	4.87	1.63	0	2.36	0	0
TRINITY_DN103092_c0_g1	4.81	1.89	3.6	7.14	10.38	4.25	TRINITY_DN25559_c0_g1	9.44	4.6	9.04	10.45	14.16	7.87
TRINITY_DN103092_c0_g2	1.71	0	0.55	2.03	3.27	1.92	TRINITY_DN255591_c0_g1	10.53	0	0	0	0	0
TRINITY_DN103096_c0_g1	0	0	3.33	0	0	0	TRINITY_DN255597_c0_g1	1.95	1.32	2.14	3.84	0	0
TRINITY_DN103098_c0_g1	0	1.03	0.54	2.49	1.17	2.19	TRINITY_DN255599_c0_g1	6.66	0	0	0	0	0
TRINITY_DN1031_c0_g1	16.62	11.13	15.87	24.38	21.62	20.94	TRINITY_DN2556_c0_g1	0	0	0	0	0	0
TRINITY_DN1031_c1_g1	0	0	0	0	0	0	TRINITY_DN2556_c1_g1	1.07	1.79	1.21	2.97	2.18	4.06
TRINITY_DN1031_c2_g1	0	0	0	0	0	0	TRINITY_DN25560_c0_g1	0	0	0	0	0	0
TRINITY_DN10310_c0_g1	14.08	10.97	14.39	7.9	9.86	9.95	TRINITY_DN255601_c0_g1	4.25	2.22	4.73	3.23	5.15	2.45
TRINITY_DN103101_c0_g1	0	2.24	0	0	4.01	12.06	TRINITY_DN255602_c0_g1	0	0	3.82	1.16	0	1.32
TRINITY_DN103102_c0_g1	1.73	2.06	1.04	1.81	1.49	1.84	TRINITY_DN255603_c0_g1	0	0	0	0	3.21	3.17
TRINITY_DN103104_c0_g1	2.08	0.99	0.78	3.36	2.53	0.78	TRINITY_DN255614_c0_g1	0	0	0	6.86	0	0
TRINITY_DN103106_c1_g1	1.76	2.87	2.55	1.82	0.61	1.42	TRINITY_DN255615_c0_g1	0	92.16	0	0	0	0
TRINITY_DN10311_c0_g1	5.29	18.16	5.7	22.15	12.51	20.46	TRINITY_DN255618_c0_g1	0	13.3	0	0	0	0
TRINITY_DN10311_c0_g2	2.23	1.58	0.63	0.57	2.03	3.17	TRINITY_DN25562_c0_g1	26.84	15.25	26.12	34.75	33	32.92
TRINITY_DN103114_c0_g1	1.23	0	0	0.96	1.5	2.09	TRINITY_DN25562_c0_g3	4.06	1.43	4.54	1.38	2.46	0.77
TRINITY_DN103115_c1_g1	0	0	0	0	3.89	7.8	TRINITY_DN255623_c0_g1	0	0	0	0	0	0
TRINITY_DN103116_c0_g1	0.5	0	0.56	0	0	0	TRINITY_DN255624_c0_g1	0	0	0	0	0	0
TRINITY_DN103116_c0_g2	0.76	0	0	0.77	0.92	0	TRINITY_DN255625_c0_g1	0	0	116.38	0	0	0
TRINITY_DN103117_c0_g1	0.31	0.44	0.23	3.1	4.49	3.81	TRINITY_DN255629_c0_g1	0	8.38	0	0	0	0
TRINITY_DN103123_c0_g1	1.51	0.81	1.71	1.18	0.92	0	TRINITY_DN25563_c0_g1	0	0	0	0	0	0
TRINITY_DN103124_c0_g1	2.63	0.16	2.98	2.02	6.44	2.23	TRINITY_DN255636_c0_g1	0	0	0	4.04	0	0
TRINITY_DN103126_c0_g1	3.26	0	1.79	0	0	0	TRINITY_DN255638_c0_g1	0	0	2.38	8.54	0	0
TRINITY_DN103128_c0_g1	1.81	1.51	1.7	3.13	5.14	6.14	TRINITY_DN25564_c0_g1	6.52	7.54	3.67	3.37	5.95	6.47
TRINITY_DN103129_c0_g1	0	0	0.88	2.02	1.42	2.21	TRINITY_DN255640_c0_g1	0	1.43	0	2.08	0	2.49
TRINITY_DN103130_c1_g1	0	0	0	0	0	0	TRINITY_DN255646_c0_g1	0	0	0	0	0	36.84
TRINITY_DN103130_c3_g1	0	0	0	0	0	0	TRINITY_DN255650_c0_g1	0	4.43	0	0	0	0
TRINITY_DN103131_c0_g1	0	0	0	0	0	7.25	TRINITY_DN255654_c0_g1	0	7.51	2.43	2.18	0	0
TRINITY_DN103132_c0_g1	0.52	0	1.18	1.08	0.64	0.6	TRINITY_DN255657_c0_g1	0	0	0	0	0	0
TRINITY_DN103136_c1_g1	0	0	0	0	0	0	TRINITY_DN25566_c0_g1	2.47	0.98	3.1	2.28	3.01	0.93
TRINITY_DN103138_c0_g1	0.71	0.5	0.79	1.44	3.43	0.81	TRINITY_DN25566_c0_g2	2.86	0.44	3.92	7.86	9.7	5.31
TRINITY_DN103139_c0_g1	0.48	0.17	1.36	2.75	2.05	1.36	TRINITY_DN255661_c0_g1	0	20.5	0	0	0	0
TRINITY_DN10314_c0_g1	31.02	26.35	32.68	37.4	36.49	33.81	TRINITY_DN255666_c0_g1	0	0	0.95	2.59	1.03	1.94
TRINITY_DN103143_c0_g1	3.67	0.79	4.55	1.14	0.89	2.08	TRINITY_DN255670_c0_g1	0	0	0	0	0	0
TRINITY_DN103144_c0_g1	0	0.59	1.87	4.26	0	0	TRINITY_DN255674_c0_g1	0	0	7.2	0	0	8.45
TRINITY_DN103148_c0_g2	1.9	2.46	2.72	2.64	1.54	2.43	TRINITY_DN255676_c0_g1	0	0	0	0	0	0
TRINITY_DN10315_c0_g1	1.69	5.19	3.8	1.74	1.37	1.93	TRINITY_DN255677_c0_g1	0	3.29	0	0	0	0
TRINITY_DN103151_c0_g1	0	0	0	0	0	0	TRINITY_DN25568_c0_g3	28.83	52.59	22.13	13.09	15.66	17.12
TRINITY_DN103153_c1_g1	0	0	0	0	0	0	TRINITY_DN255686_c0_g1	0	0	0	8.27	0	0
TRINITY_DN103155_c0_g1	0	0	0	12.1	10.55	15.04	TRINITY_DN25569_c0_g1	0	0	0	4.64	0	0
TRINITY_DN103156_c0_g1	0	0	0	6.6	12.38	4.14	TRINITY_DN255690_c0_g1	0	3.23	0	0	0	0
TRINITY_DN103157_c0_g1	0	0	0	0	0	0	TRINITY_DN255692_c0_g1	1.9	0	0.71	1.3	0.77	1.45
TRINITY_DN103158_c0_g1	0	1.53	7.46	0	5.48	0	TRINITY_DN255694_c0_g1	0	85.2	0	0	0	0
TRINITY_DN10316_c0_g1	0	0	0	0	0	0	TRINITY_DN2557_c2_g1	3.56	0	2.92	7.71	2.75	1.46
TRINITY_DN103166_c0_g1	0	0	0	0	0	0	TRINITY_DN2557_c3_g1	0	0	0	0	0	2.05
TRINITY_DN103167_c0_g1	1.65	0	0	1.68	1	1.89	TRINITY_DN2557_c5_g1	0	0	0	0	0	0
TRINITY_DN103169_c0_g1	2.32	0	1.49	1.03	0.81	1.88	TRINITY_DN2557_c9_g1	0	0	0	34.76	0	0
TRINITY_DN103171_c0_g1	0	0.85	0	0	0	0	TRINITY_DN255705_c0_g1	5.89	0	0	0	0	0
TRINITY_DN103171_c1_g1	1.55	1.11	1.05	0.64	0.38	1.05	TRINITY_DN255713_c0_g1	0	1.02	0	0	0.88	0
TRINITY_DN103172_c0_g1	2.19	0	0.35	1.62	0.76	2.12	TRINITY_DN255719_c0_g1	2.57	0	4.26	1.29	1.55	2.96
TRINITY_DN103173_c0_g1	0	0	0	2.29	2.82	2.77	TRINITY_DN25572_c0_g1	2.31	0.66	1.71	12.4	10.12	9.6
TRINITY_DN103179_c0_g1	0	0	0	14.36	0	0	TRINITY_DN25572_c0_g2	1.08	2.24	0	2.18	1.3	2.48
TRINITY_DN103182_c0_g1	1.53	0.22	1.38	1.27	1.12	1.74	TRINITY_DN255722_c0_g1	0	0	0	0	0	0
TRINITY_DN103188_c0_g1	0	7.08	0	4.97	0	0	TRINITY_DN255723_c0_g1	0	0	0	0	0	0
TRINITY_DN103192_c0_g1	0	0	0	0	0	0	TRINITY_DN255724_c0_g1	0	0	0	0	18.11	0
TRINITY_DN103193_c0_g1	6.48	0	0	0	0	0	TRINITY_DN255729_c0_g1	2.43	0.57	2.72	5.79	2.95	0
TRINITY_DN103197_c0_g1	3.96	4.52	3.57	3.69	4.82	1.35	TRINITY_DN255739_c0_g1	0	0	0	0	0	0
TRINITY_DN103198_c0_g1	2.99	0.54	3.66	3.63	2.13	3.39	TRINITY_DN255740_c0_g1	0	0	0	0	0	0
TRINITY_DN1032_c0_g1	17.51	20.28	18.69	34.65	34.75	35.52	TRINITY_DN255742_c0_g1	0	0	0	0	0	0
TRINITY_DN1032_c0_g4	18.35	5.99	4.82	25.47	5.35	10.95	TRINITY_DN255743_c0_g1	4.75	0	2.58	2.31	0	2.79
TRINITY_DN10320_c0_g1	17.43	16.41	15.23	13.01	14.51	13.92	TRINITY_DN255744_c0_g1	0	8.16	0	0	0	7.55
TRINITY_DN103200_c1_g1	2.17	5.09	1.62	0	0	2.48	TRINITY_DN255746_c0_g1	0	0	0	0	35.65	40.48
TRINITY_DN103202_c0_g1	0.95	0.66	1.05	0.96	2.29	0	TRINITY_DN255747_c0_g1	0	0	0	5.95	0	4.72
TRINITY_DN103204_c0_g1	0	0	0	0	5.18	5.29	TRINITY_DN255748_c0_g1	0	0	0	0	0	0
TRINITY_DN103204_c0_g2	0	0	0	0	0	0	TRINITY_DN255749_c0_g1	0	0	9.97	0	0	0
TRINITY_DN103205_c0_g1	0.33	0	0.37	3.73	1.59	1.86	TRINITY_DN25575_c0_g1	8.08	4.42	10.47	9.56	11.03	10.97
TRINITY_DN10321_c0_g1	21.1	22.57	20.48	14.02	16.39	19.7	TRINITY_DN255751_c0_g1	0	0	0	0	0	0
TRINITY_DN103210_c0_g1	0	0	0	0	0	0	TRINITY_DN255752_c0_g1	11.63	0	0	0	0	0
TRINITY_DN103215_c0_g1	0	0	0	0	0	4.32	TRINITY_DN255757_c0_g1	0	0	10.59	0	0	0
TRINITY_DN103216_c1_g1	0	0	0	0	0	0	TRINITY_DN255758_c0_g1	0	0	14.93	0	0	0
TRINITY_DN103218_c0_g1	2.11	0.69	1.08	1.2	1.64	0.65	TRINITY_DN255767_c0_g1	0	0	9.97	0	0	0
TRINITY_DN10322_c0_g1	3.79	2.95	4.81	1.27	2.59	1.71	TRINITY_DN255774_c0_g1	35.68	0	0	0	0	0
TRINITY_DN103222_c0_g1	0.74	0	0	0	2.68	0.84	TRINITY_DN255775_c0_g1	2.96	0	1.1	1	2.39	2.27
TRINITY_DN103228_c0_g1	0	0	0	0	0	0	TRINITY_DN25578_c0_g2	2.26	0.8	1.27	0	1.37	0
TRINITY_DN103229_c0_g1	0	0	0	6.03	11.26	3.75	TRINITY_DN25578_c1_g1	3.53	2.32	7.53	0	4.17	0
TRINITY_DN10323_c0_g1	25.38	25.29	21.01	8.38	9.79	12.31	TRINITY_DN255786_c0_g1	0	2.39	1.93	5.22	0	2.05
TRINITY_DN103231_c0_g1	0	3.31	0	1.61	0	0	TRINITY_DN255789_c0_g1	2.35	1.62	0	0	0	1.35
TRINITY_DN103233_c0_g1	0	0	0	0	0	23.89	TRINITY_DN25579_c0_g1	4.69	1.33	4.22	7.75	4.57	6.94
TRINITY_DN103234_c0_g1	0	0	0	0	0	0	TRINITY_DN255790_c0_g1	0	0	0	0	0	0
TRINITY_DN103235_c0_g1	0.73	0.35	1.65	0.76	1.48	0.82	TRINITY_DN2558_c0_g1	5.26	0.46	4.42	2.7	7.99	6.75
TRINITY_DN103239_c0_g1	0	0	0.63	1.16	1.37	0.64	TRINITY_DN2558_c3_g1	0	0	0	0.31	0	0
TRINITY_DN103240_c0_g1	1.74	0	0	0	1.05	2.98	TRINITY_DN255802_c0_g1	0	0	0	0	0	0
TRINITY_DN103242_c0_g1	0	0	0	0	2.46	0	TRINITY_DN255806_c0_g1	0	0	0	7.28	0	0
TRINITY_DN103245_c0_g1	1.16	0.14	1.31	0.8	0.94	0.44	TRINITY_DN255809_c0_g1	2.94	0	0	2.81	0	6.94
TRINITY_DN103248_c0_g1	0.25	0	0.29	0.53	2.17	0.58	TRINITY_DN25581_c0_g1	3.55	2	0.79	0.73	0	0
TRINITY_DN103249_c0_g1	0	2.3	0.61	0.56	0.66	2.46	TRINITY_DN255811_c0_g1	0	0	0	0	0	0
TRINITY_DN10325_c0_g1	22.32	23.09	19.4	26.79	25.62	23.05	TRINITY_DN255818_c0_g1	0	0	0	78.51	0	0
TRINITY_DN10325_c1_g1	0	1.22	0.64	2.36	0	1.96	TRINITY_DN255819_c0_g1	0	2.96	0	0	0	5.41
TRINITY_DN103250_c0_g1	0	0	0	0	0	0	TRINITY_DN25582_c0_g1	4.31	1.21	4.87	5.85	2.74	5.5
TRINITY_DN103251_c0_g1	0	0	0	0	0	0	TRINITY_DN25583_c0_g1	23.07	0	0	6.8	0	0
TRINITY_DN103253_c0_g1	0.4	0	0	0	0	0.46	TRINITY_DN255831_c0_g1	0	0	0	4.34	0	0
TRINITY_DN103259_c0_g1	5.62	6.7	6.34	0	0	0	TRINITY_DN255832_c0_g1	0	0	0	0	6.7	0
TRINITY_DN103260_c0_g1	0.51	0	0	0	0	0	TRINITY_DN255834_c0_g1	0	0	16.73	0	0	0
TRINITY_DN103261_c0_g1	0	0	0	9.17	5.8	11.93	TRINITY_DN255835_c0_g1	0	0	0	0	0	12.56
TRINITY_DN103262_c0_g1	6.27	1.65	7.07	1.03	2.41	1.87	TRINITY_DN255836_c0_g1	0	0	0	0	7.44	0
TRINITY_DN103265_c0_g1	0	0	0	0	0	0	TRINITY_DN255839_c0_g1	0	0	0	0	0	0
TRINITY_DN103267_c0_g1	0	0	0	14.86	0	0	TRINITY_DN255843_c0_g1	1.21	0.43	1.35	1.24	2.2	0.69
TRINITY_DN10327_c0_g1	238.2	313.5	225.68	289.25	277.39	329.34	TRINITY_DN255844_c0_g1	6.95	0	0	0	0	0
TRINITY_DN103270_c0_g1	0.67	0	0	1.75	0.82	0.38	TRINITY_DN255855_c0_g1	1.31	0	1.45	0	0	0
TRINITY_DN103271_c0_g1	0.68	0	3.06	0.7	0.83	0.78	TRINITY_DN255858_c0_g1	16.52	0	0	0	0	39.28
TRINITY_DN103275_c0_g1	0	11.35	0	0	0	0	TRINITY_DN255860_c0_g1	0	4.68	0	12.89	0	0
TRINITY_DN103275_c3_g1	2.2	0	7.32	0	0	0	TRINITY_DN255861_c0_g1	0	0	0	0	0	0
TRINITY_DN103276_c0_g1	1.49	1.05	0.83	2.29	0.91	4.26	TRINITY_DN255862_c0_g1	12.96	0	0	0	0	0
TRINITY_DN103280_c0_g1	0.4	0	0	0	0	0	TRINITY_DN255864_c0_g1	0	0	0	0	0	0
TRINITY_DN103289_c0_g1	17.36	0	0	53.13	9.76	31.24	TRINITY_DN255872_c0_g1	0	0	0	2.99	0	0
TRINITY_DN103290_c0_g1	0.78	0	1.32	1.62	1.9	1.32	TRINITY_DN255874_c0_g1	0	0	0	0	0	0
TRINITY_DN103293_c0_g1	2.12	0.22	1.71	1.57	2.95	2.75	TRINITY_DN25588_c0_g1	36.59	0	0	28.02	37.36	0
TRINITY_DN103296_c0_g1	5.18	1.78	4.3	1.3	3.13	5.98	TRINITY_DN255883_c0_g1	43.89	0	0	0	0	0
TRINITY_DN103296_c2_g1	0	0	0	0	0	0	TRINITY_DN255885_c0_g1	0	0	0	0	0	0
TRINITY_DN103298_c0_g1	3.05	0.24	1.53	1.05	1.65	2.3	TRINITY_DN255886_c0_g1	0	0	0	0	5.42	0
TRINITY_DN1033_c0_g1	170.56	172.04	181.19	241.71	252.61	247.96	TRINITY_DN255889_c0_g1	0	0	0	0	0	0
TRINITY_DN103305_c0_g1	10.53	0	0	0	0	0	TRINITY_DN255891_c0_g1	1.52	2.08	1.68	1.52	3.67	1.77
TRINITY_DN103308_c0_g1	0	5.67	0	0	10.14	0	TRINITY_DN255895_c0_g1	1.75	0	0	5.19	0	4.07
TRINITY_DN10331_c0_g1	78.87	56.23	78.04	43.25	40.32	42.92	TRINITY_DN255896_c0_g1	0.65	0	1.45	2.65	1.57	1.47
TRINITY_DN103312_c0_g1	0	0	0	0	0	0	TRINITY_DN255898_c0_g1	0	0	0	0	0	0
TRINITY_DN103313_c1_g1	0	0	0	50.6	68.47	0	TRINITY_DN255899_c0_g1	0	0	0	0	0	0
TRINITY_DN103318_c0_g1	0	0	0	0	0	0	TRINITY_DN2559_c0_g2	7.33	10.05	9.71	10.24	15.93	15.29
TRINITY_DN103320_c0_g1	0.47	0	0.79	1.45	1.99	1.32	TRINITY_DN25590_c0_g1	2.32	3.52	3.92	2.71	6.7	3.28
TRINITY_DN103322_c0_g1	0	0	0	0	0	0	TRINITY_DN255913_c0_g1	0	0	0	0	0	0
TRINITY_DN103323_c0_g1	1.25	1.08	1.13	0	0.31	0	TRINITY_DN255916_c0_g1	0	0	0	1.8	2.2	2.13
TRINITY_DN103327_c0_g1	0	0	0	0	0	0	TRINITY_DN255917_c0_g1	31.57	0	0	0	0	0
TRINITY_DN10333_c0_g1	21.77	13.91	22.64	23.41	19.11	18.76	TRINITY_DN255928_c0_g1	3.13	0	0	0	1.89	5.45
TRINITY_DN103331_c0_g2	0	1.74	0.69	1.27	2.25	2.11	TRINITY_DN255940_c0_g1	0	0	4.03	0	0	0
TRINITY_DN103335_c0_g1	0	0	12.82	0	0	0	TRINITY_DN255942_c0_g1	0	0	0	0	4.37	2.12
TRINITY_DN10334_c0_g1	20.59	41.39	34.54	31.72	25.51	23.39	TRINITY_DN255943_c0_g1	8.96	0	0	0	0	0
TRINITY_DN10334_c0_g2	0	0	0	17.73	24.1	21.11	TRINITY_DN255945_c0_g1	0	0	0	0	0	0
TRINITY_DN103340_c2_g1	1.09	0	0	0	1.32	0	TRINITY_DN255946_c0_g1	0	0	0	0	0	0
TRINITY_DN103345_c0_g1	0.23	0.49	0.51	1.18	1.1	1.79	TRINITY_DN25595_c1_g1	26.83	15.99	25.81	13.3	30.32	13.65
TRINITY_DN103347_c0_g1	0.92	0	0	0.48	1.68	0	TRINITY_DN255954_c0_g1	0	0	0	1.52	1.8	0
TRINITY_DN103348_c0_g1	2.89	0	0	2.93	1.17	1.1	TRINITY_DN255960_c0_g1	0	0	0	0	6.23	0
TRINITY_DN103352_c0_g1	0.43	0.46	0.73	0.89	0.26	2.42	TRINITY_DN255961_c0_g1	2.68	0.47	0	2.75	4.07	0
TRINITY_DN103354_c0_g1	0	6.13	0	0	0	0	TRINITY_DN255966_c0_g1	0	0	0	5.96	0	0
TRINITY_DN103356_c0_g1	0	0	0	1.87	4.97	3.09	TRINITY_DN255969_c0_g1	0	0	0	0	0	0
TRINITY_DN103357_c0_g1	0	0	0	2.18	0	1.24	TRINITY_DN255971_c0_g1	12.07	0	0	0	0	0
TRINITY_DN103359_c1_g1	0.61	0	1.37	1.25	0.74	1.39	TRINITY_DN255975_c0_g1	0	0	19.26	0	0	0
TRINITY_DN103360_c0_g1	0	1.51	0	2.63	4.13	1.93	TRINITY_DN255979_c0_g1	71.37	0	0	0	0	0
TRINITY_DN103363_c0_g1	0	0	0	14.34	0	20.8	TRINITY_DN255985_c0_g1	0	0	0	12.33	0	0
TRINITY_DN103365_c0_g1	0	3.24	1.47	2.02	0.8	0	TRINITY_DN255990_c0_g1	0	0	0	0	0	0
TRINITY_DN103367_c0_g1	0	0	0	1.89	1.13	0	TRINITY_DN255991_c0_g1	0	0	0	0	0	0
TRINITY_DN103369_c0_g1	0	0	0	0	0	0	TRINITY_DN255992_c0_g1	0	0	0	52.09	0	0
TRINITY_DN10337_c0_g1	11.18	14.97	20.03	13.12	7.94	19.09	TRINITY_DN255995_c0_g1	0	0	0	0	11.51	0
TRINITY_DN103370_c0_g1	0	0	1.66	1.5	1.82	0	TRINITY_DN255996_c0_g1	0	0	0	0	0	0
TRINITY_DN103371_c2_g1	0	0	0	1.47	0.58	2.16	TRINITY_DN255997_c0_g1	0	1.98	0	1.92	2.29	1.08
TRINITY_DN103372_c0_g1	0	0	0	0.61	0.72	0.68	TRINITY_DN256_c0_g1	0.12	0.26	0.28	1.01	1.63	1.51
TRINITY_DN103375_c0_g1	0	0	0	3.03	0	1.77	TRINITY_DN2560_c0_g1	0	0	0	0.43	0	0.47
TRINITY_DN103375_c0_g2	0.34	0	0	3.21	0.42	0.39	TRINITY_DN2560_c1_g1	0.84	4.71	1.88	0	5.1	0.96
TRINITY_DN103376_c0_g1	0	0	0	0	0	0	TRINITY_DN256000_c0_g1	0	0	0	0	12.06	0
TRINITY_DN103379_c0_g1	0	0.35	0.55	0.51	1.19	0.56	TRINITY_DN256005_c0_g1	0	0	2.21	0	0	0
TRINITY_DN103381_c0_g1	16.33	0	0	7.18	0	9.79	TRINITY_DN256009_c0_g1	3.75	0	0	4.4	1.3	2.43
TRINITY_DN103386_c2_g1	1.89	0	2.07	1.86	4.54	0	TRINITY_DN25601_c0_g1	4.99	0	5.41	4.83	2.98	0
TRINITY_DN103388_c0_g1	1.74	0	0	1.79	1.41	2.64	TRINITY_DN256010_c0_g1	0	12.27	0	0	0	0
TRINITY_DN103388_c1_g1	12.51	0	0	0	0	0	TRINITY_DN256014_c0_g1	0	0	0	4.29	0	5.54
TRINITY_DN103389_c1_g1	4.28	2.8	0	0	0	10.21	TRINITY_DN256020_c0_g1	0	0	14.17	0	0	0
TRINITY_DN10339_c0_g1	15.77	8.27	15.82	17.41	13.26	14.97	TRINITY_DN256021_c0_g1	0	0	0	0	0	0
TRINITY_DN1034_c0_g1	81.77	117.7	75.75	139.51	120.96	117.65	TRINITY_DN256025_c0_g1	0	0	0	17.29	0	0
TRINITY_DN10340_c0_g1	13.56	8.72	14.69	17.12	14.15	13.42	TRINITY_DN256029_c0_g1	0	0	0	0	0	0
TRINITY_DN103402_c0_g1	0	0	0	0	0	0	TRINITY_DN25603_c0_g1	0	2.37	0	0	4.25	4.28
TRINITY_DN103403_c0_g1	2.08	1.4	2.27	0	0	2.43	TRINITY_DN256030_c0_g1	0	0	2.43	0	0	0
TRINITY_DN103404_c0_g1	5.25	1.39	5.88	2.02	3.98	2.25	TRINITY_DN256031_c0_g1	1.98	0	6.49	0	0	0
TRINITY_DN103405_c0_g1	0	0	0	0	0	0	TRINITY_DN256034_c0_g1	0	0	0	0	0	0
TRINITY_DN103406_c0_g1	1.14	0.27	0.85	0.78	0.46	2.15	TRINITY_DN25604_c0_g1	7.79	41.91	5.54	3.89	3.51	6.21
TRINITY_DN103407_c0_g1	0	0	4.78	0	0	1.67	TRINITY_DN256043_c0_g1	0	10.37	0	0	0	19.29
TRINITY_DN103409_c0_g1	2.51	1.77	1.41	1.93	0.76	0.72	TRINITY_DN25605_c1_g1	0	15.55	0	0	9.09	9.65
TRINITY_DN10341_c0_g1	7.11	3.47	10.36	10.94	9.39	7.88	TRINITY_DN256050_c0_g1	0	0	0	0	0	0
TRINITY_DN103414_c0_g1	0.71	0.99	1.58	1.44	0.86	0	TRINITY_DN256055_c0_g1	0	0.87	0	1.27	1.53	1.46
TRINITY_DN103416_c0_g1	2.38	1.26	2	1.22	0.72	2.72	TRINITY_DN256064_c0_g1	0	0	0	0	5.44	0
TRINITY_DN103418_c0_g1	17.1	0	17.21	7.48	9.62	0	TRINITY_DN256065_c0_g1	1.22	3.37	2.7	1.23	1.48	0
TRINITY_DN103419_c0_g1	1.37	0.94	0	0	1.65	0	TRINITY_DN256066_c0_g1	0	0	0	0	0	27.62
TRINITY_DN10342_c0_g1	5.2	8.59	10.38	5.94	7.73	10.53	TRINITY_DN25607_c0_g1	96.69	107.09	96.47	69.22	78.41	80.4
TRINITY_DN103422_c0_g1	0.59	1.13	2.89	0.41	0.72	0.67	TRINITY_DN256070_c0_g1	0	2.57	0	0	0	0
TRINITY_DN10343_c0_g1	3.04	9.3	3.43	4.88	5.05	2.82	TRINITY_DN256077_c0_g1	0	0	0	0	0	0
TRINITY_DN103431_c0_g1	0	0	0	0	0	0	TRINITY_DN256079_c0_g1	0	0	0	0	0	0
TRINITY_DN103437_c0_g1	0	0	2.98	0	0	0	TRINITY_DN256080_c0_g1	0	0	0	5.97	7.23	3.47
TRINITY_DN103438_c0_g1	0	0	0	0	4.22	0	TRINITY_DN256084_c0_g1	0	3.13	0	0	1.37	6.5
TRINITY_DN103439_c0_g1	3.08	0	0	11.74	7.3	3.64	TRINITY_DN256087_c0_g1	0	0	0	0	0	0
TRINITY_DN10344_c0_g1	1.16	0.82	1.3	0.8	0.94	1.62	TRINITY_DN25609_c1_g1	1.21	0.43	1.36	15.44	5.33	11
TRINITY_DN10344_c1_g1	0	0	0	62.43	0	0	TRINITY_DN25609_c6_g1	0	0	0	0	0	0
TRINITY_DN103440_c0_g1	0	0	0	0	0	0	TRINITY_DN256097_c0_g1	0	0	0	16.94	0	0
TRINITY_DN103444_c0_g1	0.59	0.21	1.33	1.84	0.36	1	TRINITY_DN2561_c0_g1	132.09	68.1	135.87	174.41	173.42	160.36
TRINITY_DN103446_c0_g1	0	0	0	13.83	0	0	TRINITY_DN25610_c0_g1	2.03	1.61	2.22	2.92	4.45	3.98
TRINITY_DN103447_c0_g1	5.58	0.77	1.24	0	2.7	0	TRINITY_DN256101_c0_g1	0	0	19.92	0	0	0
TRINITY_DN103448_c0_g1	0	0	0	0	0	0	TRINITY_DN256107_c0_g1	0	0	0	0	0	0
TRINITY_DN103449_c0_g1	0.9	0	2.52	1.39	3.27	2.03	TRINITY_DN256112_c0_g1	4.09	2.87	2.74	0	1.98	3.74
TRINITY_DN10345_c0_g1	38.4	40.27	36.08	19.68	18.56	17.73	TRINITY_DN256123_c0_g1	4.66	7.04	2.24	2.73	7.28	4.56
TRINITY_DN103453_c0_g1	2.45	0.88	0.83	2.8	2.39	1.66	TRINITY_DN256128_c0_g1	0	0	0	0	0	0
TRINITY_DN103461_c1_g1	1.58	1.86	1.77	3.25	3.83	4.19	TRINITY_DN25613_c0_g1	4.6	2.93	3.4	4.06	3.67	3.8
TRINITY_DN103463_c0_g1	0	0	2.02	0.92	2.19	3.11	TRINITY_DN256131_c0_g1	0	0	0	0	0	0
TRINITY_DN103464_c0_g1	0	0	0	0	0	0	TRINITY_DN256133_c0_g1	0	1.11	1.79	0	0	0
TRINITY_DN10347_c0_g1	28.42	32.61	24.03	27.77	28.25	26.64	TRINITY_DN256134_c0_g1	2.1	0	0	5.02	1.7	0.8
TRINITY_DN103470_c1_g1	0	0	0	0	0	0	TRINITY_DN256135_c0_g1	1.43	2.71	0.54	0	0	0
TRINITY_DN103473_c0_g1	0	0	0	0	4.85	0	TRINITY_DN256149_c0_g1	4.01	0	0	0	2.41	0
TRINITY_DN103479_c0_g2	0.83	0	0	0	0	0	TRINITY_DN256151_c0_g1	0	0	7.29	0	0	1.93
TRINITY_DN10348_c0_g2	42.84	30.79	43.7	31.63	30.22	28.7	TRINITY_DN256154_c0_g1	0	0	0	0	0	0
TRINITY_DN103483_c0_g1	4.14	0.97	3.86	2.82	6.7	6.3	TRINITY_DN25616_c0_g1	3.5	0	0	10.38	2.11	0
TRINITY_DN103485_c0_g1	0	0	3.2	2.9	0	0	TRINITY_DN256160_c0_g1	0	0	0	0	0	0
TRINITY_DN103487_c0_g1	0	0	0	0	0	0	TRINITY_DN256165_c0_g1	0	1.87	0	0	0	6.63
TRINITY_DN103489_c0_g1	0.27	0.77	0.61	5.04	2.62	4.27	TRINITY_DN256166_c0_g1	0	0	0	0	0	0
TRINITY_DN103490_c0_g1	1.16	1.6	0	0	0	0	TRINITY_DN256176_c0_g1	0	0	0	0	30.88	0
TRINITY_DN103493_c0_g1	0.79	3.3	1.75	1.6	0	2.69	TRINITY_DN256177_c0_g1	5.52	0	0	0	0	0
TRINITY_DN103495_c0_g1	7.72	8.89	4.71	6.46	3.41	2.4	TRINITY_DN256179_c0_g1	0	41.01	0	0	0	0
TRINITY_DN103497_c0_g1	0	0	0	0	0	0	TRINITY_DN256182_c0_g1	13.44	0	0	0	0	0
TRINITY_DN103498_c0_g1	1.46	0.15	0.71	1.3	0.51	1.18	TRINITY_DN256183_c0_g1	0	0	0	0	0	0
TRINITY_DN1035_c0_g3	21.69	19.35	21.61	36.66	39.06	35.63	TRINITY_DN256190_c0_g1	0.89	1.24	0.99	4.51	2.15	0
TRINITY_DN10350_c0_g1	9.35	12.55	11.29	12.47	16.21	14.84	TRINITY_DN256197_c0_g1	0	0	0	0	0	0
TRINITY_DN103504_c0_g1	0	0	9.25	0	0	0	TRINITY_DN2562_c0_g1	292.4	386.62	302.93	98.28	101.7	109.81
TRINITY_DN103506_c0_g1	1.68	2.68	0.47	0.87	3.57	1.43	TRINITY_DN2562_c1_g2	13.37	10.99	12.92	2.22	1.42	2.41
TRINITY_DN10351_c0_g1	0	0	0	0	0	0	TRINITY_DN2562_c2_g1	13.54	30.25	17.15	5.16	3.36	4.38
TRINITY_DN103512_c0_g1	0.6	0.42	0.67	0	0.73	1.37	TRINITY_DN2562_c6_g1	0	0	0	0	0	0
TRINITY_DN103513_c0_g1	1.24	0	4.11	6.21	1.5	1.43	TRINITY_DN25621_c1_g1	2.32	0.55	2.61	4.81	3.13	2.91
TRINITY_DN103516_c0_g1	1.77	1.2	0	1.75	2.13	0	TRINITY_DN25621_c3_g1	0	0	0	0	0	0
TRINITY_DN103517_c0_g1	0	0	0	0	0	0	TRINITY_DN256214_c0_g1	2.87	0	3.19	0	8.11	5.48
TRINITY_DN10352_c0_g1	41.64	33.97	39.79	22.66	23.05	28.22	TRINITY_DN256219_c0_g1	0	0	0	0	0	0
TRINITY_DN103522_c0_g1	5.42	0	0	2.61	0	6.4	TRINITY_DN256220_c0_g1	0.43	0	1.44	0	0.52	0.97
TRINITY_DN103523_c1_g1	0	0	0	0.93	0	0	TRINITY_DN256226_c0_g1	0	0	0	2.4	5.91	0
TRINITY_DN103525_c0_g1	0	0	0	0	1.69	0	TRINITY_DN256229_c0_g1	0.83	1.19	2.81	4.88	2.02	4.07
TRINITY_DN103526_c0_g1	0	0	12.75	2.84	0	0	TRINITY_DN256232_c0_g1	3.06	1.3	2.06	2.51	2.23	6.97
TRINITY_DN103527_c0_g1	73.18	0	0	0	0	84.97	TRINITY_DN256235_c0_g1	0	0	0	0	0	0
TRINITY_DN103528_c0_g1	0	0	0	0	1.21	0	TRINITY_DN256237_c0_g1	0	0	0	0	0	0
TRINITY_DN103533_c0_g1	0	0	0	0	0	3.38	TRINITY_DN256248_c0_g1	0	0	0	0	66.55	0
TRINITY_DN103534_c0_g1	170.31	220.17	112.75	81.02	104.74	51.21	TRINITY_DN25625_c0_g1	1.13	0	0.85	0	0.92	0
TRINITY_DN103534_c0_g3	0	9.2	9.86	0	5.48	11.22	TRINITY_DN25625_c1_g1	0	0	0.75	3.41	8.09	2.28
TRINITY_DN103534_c0_g4	0.58	0	1.31	2.11	1.77	1.98	TRINITY_DN256250_c0_g1	0	0	0	0	0	0
TRINITY_DN103534_c0_g5	2.21	1.93	0.55	0.77	1.49	1.11	TRINITY_DN256257_c0_g1	0	0	0	0.87	3.12	1.96
TRINITY_DN103534_c0_g6	0	1.73	0.92	3.36	4.01	2.83	TRINITY_DN256258_c0_g1	2.62	0	2.83	2.53	0	0
TRINITY_DN103534_c1_g1	0.14	0	0.82	0.9	0.7	0.98	TRINITY_DN256259_c0_g1	1.02	0	0	0	3.72	1.18
TRINITY_DN103534_c5_g1	2.15	4.6	2.42	0.44	1.05	0	TRINITY_DN256261_c0_g1	0	0	0	0	0	0
TRINITY_DN103534_c6_g1	0	0	0	0	0	0	TRINITY_DN256264_c0_g1	0	0	3.09	0	0	3.24
TRINITY_DN103537_c0_g1	0	0	0	0	0	0	TRINITY_DN256267_c0_g1	3.23	0.75	1.2	2.18	2.61	0
TRINITY_DN103538_c0_g1	1.95	0	1.38	1.27	0.59	0.55	TRINITY_DN256269_c0_g1	0	0	0	0	0	0
TRINITY_DN103540_c1_g1	0	0	0	0	0	0	TRINITY_DN256272_c0_g1	0	0	0	1.14	1.37	6.53
TRINITY_DN103545_c0_g1	0	0	0	3.56	0	0	TRINITY_DN25628_c0_g1	24.34	8.27	17.18	8.6	4.19	4.05
TRINITY_DN103549_c0_g1	0	0	6.83	5.96	0	0	TRINITY_DN256281_c0_g1	0	0	0	1.13	0	0
TRINITY_DN10355_c0_g1	9.63	9.41	10	9.44	10.51	9.87	TRINITY_DN256283_c0_g1	0	1.34	0	1.94	4.76	6.94
TRINITY_DN10355_c1_g1	49.1	42.01	42.82	55.32	46.67	51.59	TRINITY_DN256288_c0_g1	0	9.11	0	0	0	0
TRINITY_DN103551_c0_g1	0	0	0	0	0	1.14	TRINITY_DN256291_c0_g1	1.7	0	0	3.36	4.09	0
TRINITY_DN103553_c0_g1	0	0	0	0	4.47	0	TRINITY_DN256296_c0_g1	2.27	0	0	0	0	0
TRINITY_DN103557_c0_g1	2.9	3.37	0	5.88	2.34	3.33	TRINITY_DN256297_c0_g1	0	0	0	0	0	0
TRINITY_DN10356_c0_g1	0	2.97	1.19	0	0	0	TRINITY_DN2563_c0_g1	0	2.06	0	4.5	3.64	3.49
TRINITY_DN10356_c0_g2	0	0	0	0	0	0	TRINITY_DN25630_c0_g2	1.71	0	0	1.69	2.06	1.99
TRINITY_DN103565_c0_g1	1.15	0	0	0	0	0	TRINITY_DN256300_c0_g1	0	0	0	0	3.59	3.57
TRINITY_DN103567_c0_g1	0	0	0	0	0	0	TRINITY_DN256303_c0_g1	0	0	0	3.98	5.01	10.21
TRINITY_DN103567_c1_g1	2.08	0.72	0	3.15	1.26	4.78	TRINITY_DN256307_c0_g1	0	0	0	0	4.91	0
TRINITY_DN103571_c0_g1	0	0	0	14.74	18.09	10.09	TRINITY_DN256310_c0_g1	2.94	0	0	0	3.49	3.47
TRINITY_DN103572_c0_g1	0.99	0	1.67	0.51	1.2	1.13	TRINITY_DN256312_c0_g1	0	0	0	0	0	0
TRINITY_DN103577_c0_g1	0.64	0.23	1.44	0.99	1.55	1.44	TRINITY_DN25632_c0_g1	3.13	5	4.62	5.25	5.86	6.53
TRINITY_DN103577_c1_g2	2.76	0	2.98	0	0	0	TRINITY_DN25632_c0_g2	0	0	0	0	0	0
TRINITY_DN103578_c1_g1	0	0	0	0	40.14	0	TRINITY_DN256323_c0_g1	0	0	0	0	31.12	0
TRINITY_DN103579_c0_g1	0	4.35	0	3.12	11.68	0	TRINITY_DN256328_c0_g1	0	0	0	0	0	3.57
TRINITY_DN103583_c0_g1	0	0	0	0	0	0	TRINITY_DN256329_c0_g1	0	0.46	0	1.33	0	2.22
TRINITY_DN103583_c0_g2	0	0	2.8	1.47	1.3	0.81	TRINITY_DN25633_c0_g1	3.11	2.08	4.31	4.5	4.25	4.17
TRINITY_DN103586_c0_g1	0	0	0	0	0	0	TRINITY_DN256333_c0_g1	6.67	0	0	1.65	0	0
TRINITY_DN103587_c0_g1	0.77	0.54	1.72	0	0	1.76	TRINITY_DN256340_c0_g1	0	4.19	0	5.82	0	7.76
TRINITY_DN103588_c0_g1	0	1.37	0	0	1.19	0	TRINITY_DN256342_c0_g1	0	2.21	0	0	0	0
TRINITY_DN10359_c0_g1	1.36	0.95	2.28	0	1.65	0	TRINITY_DN25635_c0_g1	5.04	5.51	5.3	0.35	1.63	2.28
TRINITY_DN103590_c1_g1	0	0	0	0	0	0	TRINITY_DN25635_c1_g1	81.06	56.22	69.95	95.88	76.38	79.26
TRINITY_DN103592_c0_g1	2.09	2.91	0	0	3.81	0	TRINITY_DN256351_c0_g1	0	0	19.62	0	0	0
TRINITY_DN10360_c0_g1	28.98	20.59	21.3	25.08	27.33	27.55	TRINITY_DN256357_c0_g1	0	0	0	0	0	0
TRINITY_DN103600_c0_g1	0	15.57	0	0	0	0	TRINITY_DN256360_c0_g1	0	0	0	0	0	0
TRINITY_DN103608_c0_g1	0	0	0	0	0	0	TRINITY_DN256362_c0_g1	0	0	0	0	0	7.15
TRINITY_DN103609_c0_g1	0	0	3.22	5.72	0	0	TRINITY_DN256364_c0_g1	6.66	0	0	0	0	0
TRINITY_DN10361_c0_g2	7.58	0	0	6.71	8.6	0	TRINITY_DN256366_c0_g1	0	0	0	0	0	0
TRINITY_DN103611_c0_g1	0	0	0	0	0	0	TRINITY_DN256368_c0_g1	0	0	0	0	0	0
TRINITY_DN103612_c0_g1	2.19	1.47	4.76	2.13	0	0	TRINITY_DN256369_c0_g1	0	0	0	9.07	0	5.89
TRINITY_DN103614_c0_g2	0	0	0	0	0	0	TRINITY_DN256372_c0_g1	5.25	3.41	0	0	0	0
TRINITY_DN103616_c0_g1	0	0	0	0	0	0	TRINITY_DN256376_c0_g1	0.57	1.2	1.27	1.74	0.69	0
TRINITY_DN103616_c1_g1	0	0	0	0	0	0	TRINITY_DN256377_c0_g1	0	0	1.72	0	0	0
TRINITY_DN103619_c1_g1	3.69	0	4.09	2.48	0	0	TRINITY_DN256378_c0_g1	0	0	0	0	0	0
TRINITY_DN10362_c0_g1	2.53	3.44	3.99	6.04	4.92	4.57	TRINITY_DN256380_c0_g1	0	0	0	0	0	153.31
TRINITY_DN103621_c0_g1	1.55	1.09	2.59	5.53	0.94	0	TRINITY_DN256384_c0_g1	0	0	0	0	0	0
TRINITY_DN103622_c1_g1	0	0	0.47	1.29	1	1.16	TRINITY_DN256385_c0_g1	2.32	0.54	0	0	1.88	1.77
TRINITY_DN103625_c0_g1	1.78	0.84	2.66	1.22	0	0	TRINITY_DN256388_c0_g1	0	0	0	6.98	0	0
TRINITY_DN103625_c1_g1	0	0	0	0	0	0	TRINITY_DN25639_c0_g1	0.84	2.11	1.66	0.22	0.26	1.19
TRINITY_DN103626_c0_g1	2.35	0.52	1.43	1.32	3.08	1.84	TRINITY_DN256394_c0_g1	2.4	0.42	6.05	2.46	3.64	3.42
TRINITY_DN103627_c0_g1	0.79	0	0	0	0	0.9	TRINITY_DN256398_c0_g1	0	0	0	7.92	0	0
TRINITY_DN10363_c0_g1	19.5	34.17	20.85	11.19	9.06	11.61	TRINITY_DN2564_c0_g1	78.62	166.51	96.73	13.52	23.86	16.08
TRINITY_DN10363_c0_g2	32.17	34.27	31.83	31.47	34.35	41.23	TRINITY_DN25640_c0_g1	0	0	0	1.8	1.08	3.05
TRINITY_DN103631_c0_g1	0	0	27.4	0	0	0	TRINITY_DN256401_c0_g1	5.74	0	0	0	0	0
TRINITY_DN103632_c0_g1	0	0	0	0	0	0	TRINITY_DN256403_c0_g1	0	0	0	0	0	91.49
TRINITY_DN103633_c0_g1	0	0	0	2.62	1.24	1.74	TRINITY_DN256406_c0_g1	0	0	0	0	27.33	0
TRINITY_DN103635_c0_g2	1.99	0.35	0	0.51	0.61	1.13	TRINITY_DN25641_c0_g1	4.81	6.56	5.43	13.69	19.9	16.46
TRINITY_DN103636_c0_g1	1.92	0.67	0	0	3.49	5.5	TRINITY_DN256412_c0_g1	0	0	0	0	0	0
TRINITY_DN103643_c0_g1	0	0	1.9	5.13	2.08	2.01	TRINITY_DN256414_c0_g1	0	0	0	0	0	0
TRINITY_DN103646_c0_g1	5.72	0	0	0	0	0	TRINITY_DN25642_c0_g1	46	56.26	50.85	57.86	66	68.68
TRINITY_DN103647_c0_g1	0	0	0	4.29	0	0	TRINITY_DN256424_c0_g1	0	0	0	0	5.42	0
TRINITY_DN103653_c0_g1	0	0	0	0	0	2.91	TRINITY_DN256425_c0_g1	1.2	1.66	0	0	0	0
TRINITY_DN103654_c0_g1	0	0	0	6.31	0	3.94	TRINITY_DN256426_c0_g1	0	0	0	0	0	0
TRINITY_DN103659_c0_g1	0.42	0.3	2.34	1.72	5.55	4.24	TRINITY_DN256427_c0_g1	29.4	0	0	0	0	0
TRINITY_DN103659_c1_g1	2.83	1.6	1.91	5.24	2.06	4.51	TRINITY_DN256428_c0_g1	1.83	0	5.09	0	1.11	0
TRINITY_DN103660_c0_g1	0.37	0.27	1.26	0.77	1.82	2.12	TRINITY_DN256429_c0_g1	0	0	0	0.9	3.22	1.01
TRINITY_DN103661_c0_g1	0.24	0.87	0.55	0.75	0.59	1.09	TRINITY_DN25643_c0_g1	10.26	6.03	12.94	7.32	7.08	25.61
TRINITY_DN103664_c0_g1	2.82	1.33	1.65	1.02	0.59	0.66	TRINITY_DN256433_c0_g1	0	0	0	0	0	0
TRINITY_DN103667_c0_g1	1.96	0	2.18	0	3.56	0	TRINITY_DN256437_c0_g1	0	0	0	0	0	101.24
TRINITY_DN103669_c0_g1	0.41	0	0	1.71	1	2.34	TRINITY_DN256449_c0_g1	0	0	0	0	0	0
TRINITY_DN10367_c0_g1	2.82	2.59	2.06	2.84	8.99	1.06	TRINITY_DN256455_c0_g1	0	0	0	0	0	0
TRINITY_DN103671_c0_g1	1.26	1.13	1.07	0.98	1.92	1.43	TRINITY_DN256459_c0_g1	0	0	0	0	0	0
TRINITY_DN103672_c0_g1	0	0	0	0	0	0	TRINITY_DN256460_c0_g1	0	0	0	0	0	0
TRINITY_DN103674_c0_g1	0	0	23.95	0	0	0	TRINITY_DN256470_c0_g1	0	0	0	0	0	0
TRINITY_DN103678_c0_g1	0	0	0	0	1.32	0	TRINITY_DN256472_c0_g1	0	16.27	0	0	0	0
TRINITY_DN103679_c0_g1	2.71	2.83	2.37	1.55	0.85	1.87	TRINITY_DN256477_c0_g1	0	0	0	0	0	0
TRINITY_DN10368_c1_g1	4.23	2.77	4.47	0	4.96	0	TRINITY_DN256483_c0_g1	0	0	0	4.34	0	0
TRINITY_DN10368_c1_g3	5.99	5.85	7.04	4.28	3.39	4.53	TRINITY_DN256485_c0_g1	0.53	1.49	1.77	0.54	1.92	0
TRINITY_DN10368_c2_g1	0	0	0	0	0	0	TRINITY_DN256493_c0_g1	0	0	0	0	2.55	2.49
TRINITY_DN103680_c0_g1	0	0	14.98	0	8.36	8.83	TRINITY_DN256497_c0_g1	0	0	0	0.74	3.54	6.65
TRINITY_DN103681_c0_g1	1.81	1.55	1.23	1.88	0	1.23	TRINITY_DN2565_c0_g1	0	0	0	0	0	0
TRINITY_DN103684_c0_g1	1.39	0	1.54	0	0	0	TRINITY_DN256502_c0_g1	0	0	0	0	0	0
TRINITY_DN103684_c2_g1	0.9	0.32	1.53	1.4	1.1	1.03	TRINITY_DN256511_c0_g1	0	0	0	0	0	0
TRINITY_DN103684_c8_g1	0	3.97	0	2.86	3.55	0	TRINITY_DN256512_c0_g1	0	0	0	0	0	10.95
TRINITY_DN103685_c0_g1	6.19	1.39	2.25	0	0	2.41	TRINITY_DN256516_c0_g1	0	15.23	0	19.05	0	0
TRINITY_DN103687_c0_g1	0.08	0.12	0.09	5.52	6.34	4.56	TRINITY_DN256519_c0_g1	0	0	0	0	0	0
TRINITY_DN103689_c0_g1	0	0	0	0	0	0	TRINITY_DN256521_c0_g1	0	0	0	0	0	0
TRINITY_DN10369_c0_g1	11.36	7.81	10.02	12.42	12.72	11.83	TRINITY_DN256523_c0_g1	0	13.4	0	0	0	0
TRINITY_DN103691_c0_g1	0	0	52.29	0	0	0	TRINITY_DN256527_c0_g1	0	0	0	0	0	0
TRINITY_DN103693_c1_g1	61.65	0	0	0	0	70.2	TRINITY_DN256528_c0_g1	0	0	0	9.71	12.3	0
TRINITY_DN103695_c0_g2	0.44	0	0.5	1.82	1.07	0.5	TRINITY_DN256529_c0_g1	1.86	3.89	3.11	0.94	1.13	0
TRINITY_DN1037_c0_g1	10.9	3.69	11.45	13.41	8.42	9.86	TRINITY_DN256530_c0_g1	0	0	0	0	4.17	0
TRINITY_DN1037_c1_g1	6.97	4.88	7.82	6.48	6.79	5.34	TRINITY_DN256538_c0_g1	0	2.44	3.95	3.5	4.38	0
TRINITY_DN1037_c2_g1	337.67	452	319.28	167.48	183.36	186.11	TRINITY_DN256545_c0_g1	20.04	0	0	0	0	0
TRINITY_DN10370_c0_g1	9.86	5.28	8.33	13.86	11.14	12.77	TRINITY_DN256548_c0_g1	0	0	0	0	0	0
TRINITY_DN103701_c0_g1	0	0	0	0	0	0	TRINITY_DN256550_c0_g1	0	0	0	0	0	0
TRINITY_DN103701_c2_g1	0	0	0	5.4	0	0	TRINITY_DN256552_c0_g1	0	0	5.8	0	6.46	0
TRINITY_DN103702_c0_g1	0	0	0	0	0	0	TRINITY_DN256553_c0_g1	0	0	0	0	38.27	0
TRINITY_DN103704_c0_g1	0	0	1.63	0	1.79	0	TRINITY_DN256557_c0_g1	0	14.95	0	0	0	0
TRINITY_DN103706_c0_g1	0.98	1.41	1.48	1.7	1.6	2.6	TRINITY_DN256558_c0_g1	1.16	7.21	2.57	2.33	1.4	4
TRINITY_DN10371_c0_g1	11.95	10.27	12.99	12.11	5.08	9.9	TRINITY_DN25656_c1_g1	0	25.66	35.66	0	0	0
TRINITY_DN103710_c0_g1	0	0	0	38.49	0	0	TRINITY_DN256563_c0_g1	0	0	0	0	0	0
TRINITY_DN103712_c1_g1	0	0	0	0	4.75	4.82	TRINITY_DN256564_c0_g1	0	0	0	0	11.87	0
TRINITY_DN103715_c0_g1	0	0	0	0	0	0	TRINITY_DN256565_c0_g1	0	0	4.68	2.83	1.71	0
TRINITY_DN103720_c0_g1	0	0	0	0	6.32	0	TRINITY_DN256569_c0_g1	6.75	0	6.92	0	7.72	0
TRINITY_DN103721_c0_g1	0	0	0	3.71	4.65	4.71	TRINITY_DN256573_c0_g1	0	0	68.03	0	0	0
TRINITY_DN103724_c0_g1	4.53	2.96	4.77	0	5.3	0	TRINITY_DN256574_c0_g1	1.69	0.3	1.9	0.44	2.57	1.44
TRINITY_DN103724_c0_g2	4.59	1.71	2.82	4.7	5.07	2.18	TRINITY_DN256579_c0_g1	12.7	0	4.47	11.83	4.96	0
TRINITY_DN103729_c0_g1	0	0	0.88	3.23	0.96	0	TRINITY_DN25658_c0_g1	0	0	0	0	0	115.52
TRINITY_DN10373_c0_g2	40.94	22.7	39.21	26.6	26.59	23.75	TRINITY_DN256581_c0_g1	0	87.87	0	0	0	0
TRINITY_DN103736_c0_g1	0	19.91	14.93	0	0	0	TRINITY_DN256585_c0_g1	0	0	24.97	0	0	0
TRINITY_DN103740_c0_g1	0	0	0	0	0	0	TRINITY_DN256586_c0_g1	0	0	0	0	25.67	0
TRINITY_DN103741_c0_g1	0	0	0	0	0	0	TRINITY_DN256588_c0_g1	51.84	16.59	50.43	21.82	14.19	0
TRINITY_DN103743_c0_g1	1.39	0.27	2.2	0.97	0.79	0.42	TRINITY_DN25659_c0_g2	9.94	14.42	11.23	9.81	8.78	12.93
TRINITY_DN103743_c0_g2	1.9	0	1.32	0.46	0.89	0.5	TRINITY_DN256590_c0_g1	0	0	0	17.23	0	0
TRINITY_DN103745_c0_g1	0	0	0	0	0	0	TRINITY_DN256593_c0_g1	0	0	0	0	0	0
TRINITY_DN103746_c0_g1	0	0	3.39	1.53	0	3.57	TRINITY_DN256597_c0_g1	0	0	0	0	0	13.49
TRINITY_DN103748_c0_g1	1.55	0	6.82	0	0	0	TRINITY_DN256598_c0_g1	0	2.06	0	0	0	0
TRINITY_DN10375_c0_g1	4.43	6.33	2.69	10.6	7.89	10.05	TRINITY_DN2566_c0_g1	62.96	65.28	66.53	87.1	97.79	95.35
TRINITY_DN10375_c0_g2	29.1	32.32	22.27	45.92	41.6	44.08	TRINITY_DN2566_c0_g3	0	0	0	10.17	12.91	0
TRINITY_DN103750_c0_g1	1.04	0	3.47	0	0	0	TRINITY_DN2566_c1_g1	23.99	27.42	19.84	12.6	23.36	19.93
TRINITY_DN103755_c0_g1	0	14.59	0	0	0	27.04	TRINITY_DN25660_c0_g2	34.99	30.36	32.61	20.16	17.09	17.42
TRINITY_DN103757_c0_g1	1.08	0.75	1.2	5.44	1.3	1.24	TRINITY_DN25660_c0_g3	0	0	0	0	0	0
TRINITY_DN10376_c0_g1	1.01	1.21	0.76	0.7	2.05	0.38	TRINITY_DN256606_c0_g1	0	0	0	0	0	0
TRINITY_DN103761_c0_g1	0	8.75	0	0	0	0	TRINITY_DN256612_c0_g1	0	0	0	0	0	0
TRINITY_DN103762_c0_g1	0	0	0	0	0.82	0	TRINITY_DN256615_c0_g1	4.7	3.07	0	0	5.48	5.61
TRINITY_DN103763_c1_g1	0	0.72	0	0.52	1.23	1.15	TRINITY_DN256616_c0_g1	0	0	0	64.57	0	0
TRINITY_DN103767_c0_g1	2.19	0	0.49	0.45	0.53	0	TRINITY_DN256618_c0_g1	2.83	1.88	0	0	0	0
TRINITY_DN103767_c5_g1	0	0	0	2.36	0	0	TRINITY_DN256619_c0_g1	0	0	0	11.35	3.52	3.5
TRINITY_DN103768_c0_g1	0	0	34.44	0	0	0	TRINITY_DN25662_c0_g1	14.43	15.87	14.65	9.6	6.79	7.93
TRINITY_DN103769_c0_g1	0	0	0	1.84	0	0	TRINITY_DN256621_c0_g1	0	15.1	0	0	0	0
TRINITY_DN10377_c0_g1	2.95	2.53	3.33	3.67	3.23	3	TRINITY_DN256622_c0_g1	0	0	0	0	0	0
TRINITY_DN103770_c0_g2	0.72	0.51	0.41	1.86	0.44	3.27	TRINITY_DN256626_c0_g1	26.05	0	8.73	0	0	0
TRINITY_DN103772_c0_g1	5.89	0	0	0	6.78	0	TRINITY_DN256627_c0_g1	5.31	0	0	4.85	0	0
TRINITY_DN103772_c1_g1	0	0	0	6.31	0	0	TRINITY_DN256628_c0_g1	0	37.76	0	0	0	0
TRINITY_DN103773_c0_g1	0.82	0	1.84	2.34	1.49	1.38	TRINITY_DN25663_c0_g1	0	1.31	0	0	0	1.08
TRINITY_DN103774_c1_g1	0	0	6.32	0	0	3.47	TRINITY_DN25663_c1_g1	1.87	0.33	1.58	0.96	1.14	2.13
TRINITY_DN103778_c0_g1	2.53	2.84	3.67	0.75	0.44	1.23	TRINITY_DN256634_c0_g1	0	0	0	13.83	0	0
TRINITY_DN10378_c0_g1	19.46	19.16	24.25	30.91	46.2	36.94	TRINITY_DN25664_c0_g1	2.33	3.28	5.22	4.77	2.83	5.34
TRINITY_DN10378_c1_g1	0	0	13.7	16.1	0	20.65	TRINITY_DN25664_c1_g2	2.99	1.06	3.92	3.08	3.63	5.09
TRINITY_DN103784_c0_g1	2.59	0	2.87	1.3	0	2.99	TRINITY_DN256640_c0_g1	7.51	0	0	0	0	4.46
TRINITY_DN103786_c0_g1	13.44	0	0	0	0	16.04	TRINITY_DN256645_c0_g1	0	0	0	0	0	0
TRINITY_DN103787_c0_g1	0	0	0	0	0	0	TRINITY_DN256649_c0_g1	0	0	0	0	0	0
TRINITY_DN103788_c0_g1	2.39	0.51	0.27	0.99	1.45	1.89	TRINITY_DN256650_c0_g1	0	0	0	14.16	0	0
TRINITY_DN103789_c0_g1	0	0	0	2.91	0	0	TRINITY_DN256652_c0_g1	0	0	5.73	0	0	0
TRINITY_DN10379_c0_g1	2.59	1.01	2.26	3.44	2.92	2.81	TRINITY_DN256662_c0_g1	0	17.81	0	0	0	0
TRINITY_DN10379_c0_g2	2.26	2.64	2.52	3.07	0	0.86	TRINITY_DN256663_c0_g1	0	0	8.48	0	0	0
TRINITY_DN103791_c0_g1	1.75	0.41	0.66	0.6	0.71	0.67	TRINITY_DN256667_c0_g1	0	0	0	0	0	0
TRINITY_DN103793_c0_g1	1.81	0.63	0	1.84	1.1	0	TRINITY_DN256670_c0_g1	0	4.94	0	0	0	0
TRINITY_DN103798_c0_g1	0.39	0	0.88	2.03	0.48	1.78	TRINITY_DN256672_c0_g1	0.59	0.42	2	0.61	1.44	0
TRINITY_DN103799_c0_g1	0	0	1.1	2.01	1.2	0	TRINITY_DN256676_c0_g1	5.25	0	5.47	0	0	0
TRINITY_DN1038_c4_g1	0	0	0	0	0	0	TRINITY_DN256677_c0_g1	0	0	0	0	0	0
TRINITY_DN10380_c0_g1	7.73	4.58	3.38	19.51	13.06	24.86	TRINITY_DN25668_c0_g1	9.15	17.97	10.03	8.15	7	5.62
TRINITY_DN103800_c0_g1	1.58	1.11	1.77	4.04	2.88	2.72	TRINITY_DN256682_c0_g1	0	0.96	0	1.39	8.41	0
TRINITY_DN103801_c0_g1	0	0	0	0	15.98	17.56	TRINITY_DN256691_c0_g1	0	0	0	0	0	0
TRINITY_DN103804_c0_g1	0	0	0	0	0	9.5	TRINITY_DN256696_c0_g1	0	0	0	0	0	0
TRINITY_DN103806_c0_g1	5.56	0	4.06	0	2.23	0	TRINITY_DN256697_c0_g1	0	0	0	0	0	0
TRINITY_DN10381_c0_g1	18.88	61.26	25.99	25.04	26.58	12.79	TRINITY_DN2567_c0_g2	19.07	20.64	17.25	24.86	25.84	32.04
TRINITY_DN103811_c1_g1	0	0	0	1.31	0	0	TRINITY_DN2567_c2_g2	0	0	3.08	18.93	0	13.26
TRINITY_DN103816_c0_g1	0.79	0.28	0.89	0	0.96	0	TRINITY_DN2567_c4_g1	8.68	2.92	0	0	0	0
TRINITY_DN103817_c1_g1	0	0.64	3.06	1.86	0	0	TRINITY_DN2567_c4_g2	0	0	0	2.91	7.24	3.6
TRINITY_DN103818_c0_g1	1.14	0	0	0	0	0	TRINITY_DN2567_c6_g1	0	6.5	0	0	0	0
TRINITY_DN103819_c0_g1	0	24.38	0	0	0	0	TRINITY_DN256702_c0_g1	0	0	0	0	0	12.83
TRINITY_DN103822_c0_g1	0	0	0	0	0	0	TRINITY_DN256703_c0_g1	0	0	0	0	0	0
TRINITY_DN103822_c1_g1	0	0	0	0	0	0	TRINITY_DN256704_c0_g1	112.03	0	0	0	0	0
TRINITY_DN103822_c4_g1	0	0	0	0	0	0	TRINITY_DN256708_c0_g1	0	0	0	0	0	0
TRINITY_DN103825_c0_g1	3.46	0	0	0	4.09	0	TRINITY_DN256718_c0_g1	2.96	1.97	3.19	0	0	0
TRINITY_DN103826_c0_g1	0	0	0	0	0	0	TRINITY_DN25672_c0_g1	0	0	0	0	0	0
TRINITY_DN103827_c1_g1	0	0	0	13.16	11.08	0	TRINITY_DN256724_c0_g1	0	0	0	0	8.6	0
TRINITY_DN10383_c0_g1	51.97	85.02	52.8	58.99	64.66	70.52	TRINITY_DN256725_c0_g1	0	0.52	4.98	0.76	0	0
TRINITY_DN103830_c0_g1	0	3.39	3.25	1.97	2.36	3.35	TRINITY_DN256726_c0_g1	0.9	0	2.01	0.92	1.09	2.07
TRINITY_DN103839_c1_g1	0	0	0	4.38	2.6	4.07	TRINITY_DN256727_c0_g1	0	0	0	0	0	0
TRINITY_DN10384_c0_g1	7.06	7.28	5.48	8.49	5.37	5.73	TRINITY_DN256728_c0_g1	0	0	0	0	0	0
TRINITY_DN103840_c0_g1	5.4	4.5	3.6	0	0	0	TRINITY_DN256731_c0_g1	0	0	0	12.4	0	0
TRINITY_DN103841_c0_g1	0	0	0	0	0	0	TRINITY_DN256736_c0_g1	1.72	1.53	0.97	1.33	2.09	2.44
TRINITY_DN103842_c0_g1	0.84	0	0.47	1.3	0.51	0.95	TRINITY_DN256737_c0_g1	21.97	13.98	0	17.6	0	0
TRINITY_DN103842_c1_g1	0	0	0	1.35	2.39	1.5	TRINITY_DN256738_c0_g1	0	0	0	0	45.47	0
TRINITY_DN103848_c0_g1	0.43	0.31	0.49	2.24	0	0.49	TRINITY_DN25674_c0_g1	3.88	0	0	0	0	0
TRINITY_DN103849_c0_g1	0	16.27	0	0	26.76	0	TRINITY_DN256740_c0_g1	1.51	0	1.66	4.5	1.82	0
TRINITY_DN103852_c0_g1	0	0	0	0	0	0	TRINITY_DN256743_c0_g1	4.77	2.48	5.29	0	0	0
TRINITY_DN103853_c0_g1	0	1.02	0	0	0	0	TRINITY_DN256744_c0_g1	0	0	0	0	0	0
TRINITY_DN103858_c0_g1	0	0	0	0	0	0	TRINITY_DN256747_c0_g1	1.91	0	4.19	1.88	0	0
TRINITY_DN103858_c1_g3	5.15	4.07	4.58	1.69	1.65	1.53	TRINITY_DN256748_c0_g1	0	81.11	0	0	0	0
TRINITY_DN103861_c0_g1	0	0	0	0	0	0	TRINITY_DN256764_c0_g1	0	0	0	0	0	0
TRINITY_DN103868_c0_g1	25.7	59.24	24.28	13.88	13.74	16.62	TRINITY_DN256766_c0_g1	0	0	0	51.18	0	0
TRINITY_DN103871_c0_g1	4.38	14.32	0	0	0	5.22	TRINITY_DN25677_c0_g1	0	0	0	0	0	0
TRINITY_DN103872_c0_g2	0	0	0	12.68	0	0	TRINITY_DN256770_c0_g1	0	0	4.62	12.2	0	5.22
TRINITY_DN103873_c1_g1	0	0	0	32.01	21.03	0	TRINITY_DN256773_c0_g1	4.19	2.74	0	7.8	0	0
TRINITY_DN103874_c1_g1	0	0	0	0	0	0	TRINITY_DN256780_c1_g1	0	0	0	0	0	0
TRINITY_DN10388_c0_g1	3.14	2.21	3.52	5.15	3.81	5.01	TRINITY_DN256781_c0_g1	0	0	0	0	0	5.89
TRINITY_DN10388_c1_g1	2.57	0.67	2.78	2.44	2.99	1.84	TRINITY_DN256784_c0_g1	0	0	0	0	0	4.28
TRINITY_DN10388_c2_g1	7.69	0	0	6.8	17.43	0	TRINITY_DN256787_c0_g1	3.29	0	3.52	0	0	0
TRINITY_DN10388_c2_g2	3.4	0	2.52	0	0	1.31	TRINITY_DN256788_c0_g1	0	0	0	0	5.01	0
TRINITY_DN10388_c4_g1	3.71	0	0	6.99	4.38	4.42	TRINITY_DN25679_c0_g1	3.28	0.76	3.64	4.42	5.3	1.26
TRINITY_DN103883_c0_g1	2.3	0.41	0.64	1.18	2.09	2.62	TRINITY_DN25679_c1_g1	3.95	2.8	4.43	3.56	5.4	3.36
TRINITY_DN103888_c0_g1	2.17	1.53	1.62	0.74	0	0.83	TRINITY_DN256791_c0_g1	7.05	0	14.39	0	0	0
TRINITY_DN10389_c0_g2	0	0	0.93	0	0	0	TRINITY_DN256794_c0_g1	1.32	0	2.21	0.67	0.8	0.75
TRINITY_DN103890_c0_g1	0.37	0.94	2.12	1.37	1.83	2.75	TRINITY_DN2568_c0_g1	10.28	17.24	10.92	13.63	10.05	14.06
TRINITY_DN1039_c0_g1	148.77	162.21	150.15	181.29	192.43	191.85	TRINITY_DN25680_c0_g1	0	0	0	0	10.35	22.17
TRINITY_DN103900_c0_g1	0	0	0	0	0	0	TRINITY_DN256803_c0_g1	4.54	7.62	0	2.21	0	5.32
TRINITY_DN103901_c0_g1	0	0	0	0	2.62	0	TRINITY_DN256804_c0_g1	0	0	0	12.33	0	10.57
TRINITY_DN103906_c0_g1	0	0	0	0	0	0	TRINITY_DN256805_c0_g1	0	2.93	0	0	0	0
TRINITY_DN103909_c0_g1	1.54	0	1.7	0	0	0	TRINITY_DN25681_c0_g2	0	0	0	17.18	19.43	15.34
TRINITY_DN10391_c0_g1	4.6	14.78	9.23	3.74	10.04	10.55	TRINITY_DN256811_c0_g1	0	0	0	2.02	4.95	2.41
TRINITY_DN103912_c0_g1	0	0	0	21.34	0	0	TRINITY_DN256812_c0_g1	0	0	0	0	71.29	0
TRINITY_DN103915_c0_g1	0.71	0	0.79	3.62	1.72	4.04	TRINITY_DN256813_c0_g1	0	0	1.47	4.01	1.61	3.08
TRINITY_DN103918_c0_g1	1.06	0	0	1.08	1.29	0	TRINITY_DN256818_c0_g1	0	0	0	0	0	0
TRINITY_DN103920_c0_g2	6.05	0	0	0	0	0	TRINITY_DN25682_c0_g1	3.57	0.5	0.8	0	2.6	0
TRINITY_DN103922_c0_g1	0	0	0	0	0	0	TRINITY_DN256822_c0_g1	10.11	0	0	0	0	0
TRINITY_DN103927_c0_g1	13.99	3.91	8.32	7.58	2.26	5.35	TRINITY_DN256823_c0_g1	0	0	0	30.77	0	0
TRINITY_DN103929_c2_g1	0	0	0	0	0	0	TRINITY_DN256824_c0_g1	0	0	0	0	0	0
TRINITY_DN10393_c0_g2	3.9	3.92	4.28	3.7	3.6	3.6	TRINITY_DN25683_c0_g1	19.35	11.06	12.02	5.69	9.26	1.35
TRINITY_DN103931_c0_g1	84.6	0	0	0	0	0	TRINITY_DN256832_c0_g1	0	0	0	0	0	0
TRINITY_DN103931_c1_g1	0	0	0	35.9	0	0	TRINITY_DN256833_c0_g1	33.13	0	0	0	0	0
TRINITY_DN103933_c1_g1	0	0	0	0	0	0	TRINITY_DN256838_c0_g1	0	4.96	0	0	0	9.22
TRINITY_DN103935_c0_g1	0	2.57	0	6.24	0	0	TRINITY_DN25684_c0_g1	0	0	0	0	0	0
TRINITY_DN10394_c0_g3	1.8	2.79	0.34	3.43	5.49	2.04	TRINITY_DN256841_c0_g1	2.81	0	0	0	13.38	0
TRINITY_DN10394_c1_g1	18.15	23.08	17.94	15.88	18.58	16.08	TRINITY_DN256845_c0_g1	0	0	0	9.46	0	0
TRINITY_DN10394_c2_g1	0	0	0	0	0	0	TRINITY_DN256846_c0_g1	0	0	0	0	0	0
TRINITY_DN103940_c0_g2	2.2	3.14	2.07	0.76	2.23	1.25	TRINITY_DN256847_c0_g1	0	0	0	0	29.14	0
TRINITY_DN103941_c0_g1	0	0	0	0	0	0	TRINITY_DN25685_c0_g1	2.76	1.28	1.03	0.93	1.12	0
TRINITY_DN103946_c0_g1	0.56	1.18	0.62	0	1.35	0.63	TRINITY_DN256851_c0_g1	0	0	0	0	62.23	0
TRINITY_DN103948_c0_g1	0	0	0	0	0	0	TRINITY_DN256854_c0_g1	0	0	0	0	0	9.36
TRINITY_DN103949_c0_g1	0	0	0	22.92	0	16.33	TRINITY_DN256856_c0_g1	0	0	0	56.03	0	0
TRINITY_DN10395_c0_g1	16.56	21.79	14.6	18.17	16.02	23.24	TRINITY_DN256860_c0_g1	0	0	4.26	2.57	0	0
TRINITY_DN10395_c1_g1	0	0	0	0	0	0	TRINITY_DN256865_c0_g1	3.17	0	2.65	1.62	0	1.81
TRINITY_DN103950_c0_g1	2.03	1.33	2.51	0.38	0	0.83	TRINITY_DN256866_c0_g1	0	0	38.33	0	0	0
TRINITY_DN103950_c1_g1	4.14	2.71	0	0	4.85	0	TRINITY_DN25687_c0_g1	2.9	2.85	1.72	8.74	9.84	9.12
TRINITY_DN103953_c0_g1	0.88	0	1.48	2.71	4.26	0.99	TRINITY_DN256873_c0_g1	0	0	0	0	0	0
TRINITY_DN103957_c0_g1	0.55	0.59	1.23	1.7	2.66	1.24	TRINITY_DN256875_c0_g1	0	0	0	0	0	0
TRINITY_DN10396_c0_g1	28.99	20.47	28.05	23.74	24.1	21.7	TRINITY_DN256876_c0_g1	0	0	3.08	0	3.4	6.75
TRINITY_DN103965_c1_g1	0	0	0	0	0	0	TRINITY_DN256880_c0_g1	0	0	21.17	0	0	0
TRINITY_DN103966_c1_g1	0	25.66	0	0	0	0	TRINITY_DN256883_c0_g1	0	0	0	0	0	0
TRINITY_DN103968_c0_g1	3.2	0	1.76	0	0	3.72	TRINITY_DN256885_c0_g1	0	0	0	0	4.96	0
TRINITY_DN10397_c0_g1	66.44	48.02	67.97	37.67	40.86	38.99	TRINITY_DN256886_c0_g1	0	30.94	0	0	0	56.23
TRINITY_DN103977_c0_g1	0	0	0	0	23.19	0	TRINITY_DN25689_c0_g1	216.19	302.38	232.16	374.01	380.56	450.93
TRINITY_DN103977_c0_g2	0	0	0	0	0	0	TRINITY_DN256892_c0_g1	0	0	0	0	0	0
TRINITY_DN103978_c0_g1	1.53	0.2	1.35	4.85	3.96	2.63	TRINITY_DN2569_c0_g1	1357.75	914.48	1327.45	507.09	536.92	525.55
TRINITY_DN10398_c0_g1	6.68	8.13	6.97	18.68	15.65	28.17	TRINITY_DN2569_c0_g3	24.55	25.28	27.56	10.33	8.14	10.8
TRINITY_DN103983_c1_g1	0	0	4.62	8.14	5.12	0	TRINITY_DN2569_c1_g1	15.33	8.53	5.54	4.94	9.16	3.01
TRINITY_DN103986_c2_g1	0	0	0	0	0	0	TRINITY_DN2569_c1_g2	0	38.19	0	0	0	35.18
TRINITY_DN103987_c0_g1	0	2.03	4.9	0	0	0	TRINITY_DN2569_c11_g1	0	0	0	0	0	0
TRINITY_DN103989_c1_g1	6.79	3.56	6.63	0.86	0	0.97	TRINITY_DN2569_c2_g1	15.19	6.98	9.78	11.59	8.17	14.56
TRINITY_DN10399_c0_g1	6.51	4.38	0	6.36	13.01	7.63	TRINITY_DN256901_c0_g1	1.56	6.03	0.87	0	0.95	0.89
TRINITY_DN103992_c0_g1	0	0.64	0	1.88	2.24	2.12	TRINITY_DN256902_c0_g1	0	0	0	0	6.01	0
TRINITY_DN103993_c0_g1	6.39	14.79	0	9.12	5.8	11.35	TRINITY_DN256903_c0_g1	0	0	8.89	0	0	2.38
TRINITY_DN103993_c1_g1	0	0	0	0	0	0	TRINITY_DN256905_c0_g1	0	6.91	0	0	0	6.36
TRINITY_DN103993_c2_g1	0	0	120.89	0	0	0	TRINITY_DN256908_c0_g1	0	71.25	0	0	0	0
TRINITY_DN103994_c0_g1	2.71	0	0	2.61	0	6.4	TRINITY_DN256909_c0_g1	0	0	0	0	15.71	0
TRINITY_DN103996_c0_g1	13.51	0	6.92	6.04	7.72	24.29	TRINITY_DN256910_c0_g1	0	4.31	0	0	0	0
TRINITY_DN103999_c0_g1	0	3.77	0	0	0	0	TRINITY_DN256912_c0_g1	0	0	0	6.73	5.52	0
TRINITY_DN104_c2_g2	1.3	0.46	2.91	4	0.79	0.74	TRINITY_DN256914_c0_g1	0	0	0	17.29	0	0
TRINITY_DN104_c4_g1	0	0	0	0	0	0	TRINITY_DN256915_c0_g1	0	0	0	5.21	0	6.87
TRINITY_DN1040_c0_g1	5.15	3.05	4.05	3.49	3	3.29	TRINITY_DN256919_c0_g1	0	0	0	0	0	0
TRINITY_DN1040_c0_g2	13.05	12.93	10.21	11.63	13.67	14.79	TRINITY_DN256922_c0_g1	0	0	19.62	0	0	0
TRINITY_DN1040_c1_g2	3	2.05	1.65	5.97	3.62	0	TRINITY_DN256926_c1_g1	0	0	0	0	0	0
TRINITY_DN10400_c0_g3	4.34	2.21	4.89	5.14	7.91	5.96	TRINITY_DN256927_c0_g1	16.56	3.59	5.73	10.05	0	0
TRINITY_DN104007_c0_g1	0	0	0	7.05	0	2.08	TRINITY_DN256929_c0_g1	0	0	9.67	2.95	0.87	1.65
TRINITY_DN104009_c0_g1	0	0	0	3.8	4.45	3.1	TRINITY_DN256930_c0_g1	3.71	0	0	0	0	0
TRINITY_DN10401_c0_g1	0	75.82	0	0	0	0	TRINITY_DN256933_c0_g1	0	0	4.07	3.6	0	4.56
TRINITY_DN104011_c0_g1	1.24	0.59	0.47	2.14	3.52	0.94	TRINITY_DN256935_c0_g1	0	0	0	0	0	0
TRINITY_DN104013_c0_g1	0	0	0	6.19	3.86	0	TRINITY_DN256936_c0_g1	0	0	0	0	0	0
TRINITY_DN104013_c1_g1	2.56	0	0	0	0	3.01	TRINITY_DN25694_c0_g1	0	0	0	0	0	0
TRINITY_DN104017_c0_g1	9.15	3.07	4.97	0	2.74	0	TRINITY_DN256942_c0_g1	0	5.2	0	3.71	0	0
TRINITY_DN104018_c0_g1	2.81	0.79	1.26	1.15	2.05	3.83	TRINITY_DN256943_c0_g1	0	0	0	0	0	0
TRINITY_DN104022_c0_g1	0	0	0	0	0	0	TRINITY_DN256944_c0_g1	0	0	0	0	0	0
TRINITY_DN104022_c3_g1	0	0	0	4.94	0	0	TRINITY_DN25695_c0_g1	12.42	6.17	13.33	0	0	0
TRINITY_DN104023_c0_g1	0	0	0	0	0	0	TRINITY_DN256951_c0_g1	0	4.47	0	4.33	0	0
TRINITY_DN104026_c0_g1	0	0	0	0	0	0	TRINITY_DN256954_c0_g1	0	0	0	0	0	0
TRINITY_DN104028_c0_g1	0	0	0	0	0	0	TRINITY_DN256959_c0_g1	0	0	0	25.59	0	0
TRINITY_DN104029_c0_g1	0	0	0	2.61	0	0	TRINITY_DN25696_c0_g1	3.46	0.22	6.03	1.96	1.15	5.34
TRINITY_DN10403_c0_g1	6.93	10.19	7.23	17.34	12.64	14.63	TRINITY_DN256962_c0_g1	61.65	0	0	45.2	121.98	0
TRINITY_DN104030_c0_g1	3.39	2.24	3.62	0	4.01	0	TRINITY_DN256964_c0_g1	0	0	0	3.18	3.97	0
TRINITY_DN104034_c0_g1	2.25	0	0	0	2.7	0	TRINITY_DN256967_c0_g1	10.62	0	0	0	0	0
TRINITY_DN104038_c0_g1	0.65	1.62	1.82	2.35	1.58	0.73	TRINITY_DN25697_c0_g1	2.35	0.28	3.48	4.76	4.74	8.09
TRINITY_DN104039_c0_g1	15.84	0	0	0	0	0	TRINITY_DN256970_c0_g1	0	1.93	0	5.58	3.46	0
TRINITY_DN104043_c0_g1	2.99	0.71	2.24	0.51	3.64	1.13	TRINITY_DN256971_c0_g1	8.04	0	0	7.08	0	0
TRINITY_DN104048_c1_g1	0	0	0	0	0	0	TRINITY_DN256974_c0_g1	0	0	1.32	3.59	0	0
TRINITY_DN104050_c0_g1	1.65	0.39	0.62	1.13	0.67	1.25	TRINITY_DN256977_c0_g1	0	0	0	0	0	0
TRINITY_DN104052_c0_g1	0	0	0	0	24.13	13.04	TRINITY_DN256981_c0_g1	0	0	0	0	0	0
TRINITY_DN104053_c0_g1	0	0	7.1	0	0	0	TRINITY_DN256983_c0_g1	25.05	0	0	0	0	0
TRINITY_DN104055_c1_g1	0	0	7.09	6.36	0	0	TRINITY_DN256984_c0_g1	1.78	0.32	2.5	2.76	1.62	0.51
TRINITY_DN104056_c1_g1	0	2.32	0	0	0	0	TRINITY_DN256986_c0_g1	0	2.8	0	3.98	0	5.1
TRINITY_DN104058_c0_g1	0	0	0	1.56	0	0	TRINITY_DN256990_c0_g1	0.86	0	0.48	3.1	0	1.95
TRINITY_DN10406_c0_g1	0.9	1.26	0	0	0	0	TRINITY_DN256992_c0_g1	0	0	0	0	20.71	0
TRINITY_DN10406_c2_g1	4.48	0	4.72	0	0	0	TRINITY_DN256996_c0_g1	0	0	0	0	0	0
TRINITY_DN104061_c0_g1	0	0	0	2.39	0	0	TRINITY_DN257_c0_g1	8.45	18.06	7.35	8.74	13.08	13.93
TRINITY_DN104064_c0_g1	5.83	2.33	1.86	0	4.04	0	TRINITY_DN257_c1_g3	0.51	0	0.58	1.87	0.63	0.58
TRINITY_DN104072_c1_g1	0	0	0	0	0	0	TRINITY_DN257_c12_g1	0	0	0	0	0	0
TRINITY_DN104074_c0_g1	0	0	0	0	0	0	TRINITY_DN257_c2_g1	69.61	0	62.06	0	0	0
TRINITY_DN104078_c1_g1	0.87	0	1.94	0	0	0.99	TRINITY_DN257_c3_g2	0	0	0	0	0	0
TRINITY_DN10408_c0_g1	39.34	32.37	35.25	64.72	62.66	62.84	TRINITY_DN257_c4_g1	1.3	0.31	2.92	2.68	2.11	2.95
TRINITY_DN104084_c2_g1	11.23	14.64	19.35	10.03	12.07	15.84	TRINITY_DN257_c6_g1	9.89	10.23	6.65	6.08	13.61	6.77
TRINITY_DN10409_c0_g1	129.09	141.02	109.78	122	129.24	127.16	TRINITY_DN2570_c0_g1	0	0	0	0	0	0
TRINITY_DN104092_c0_g1	2.71	0.48	2.28	0.69	0	0	TRINITY_DN2570_c2_g1	1.24	0.59	1.85	3.4	3.51	2.8
TRINITY_DN104094_c0_g1	3.64	0	0	6.86	0	0	TRINITY_DN25700_c0_g1	0	2.75	2.22	7.98	2.44	9.52
TRINITY_DN1041_c0_g1	1.89	5.13	2.56	6.66	9.21	3.01	TRINITY_DN25701_c0_g2	1.28	0	2.17	2.99	4.29	3.63
TRINITY_DN1041_c0_g3	1.21	0.87	2.05	1.26	1.72	1.6	TRINITY_DN257010_c0_g1	0	0	15.74	0	0	0
TRINITY_DN1041_c1_g1	63.17	117.32	71.28	106.54	125.48	129.15	TRINITY_DN257011_c0_g1	0	0	5.1	0	0	0
TRINITY_DN10410_c0_g1	27.66	27.63	29.98	36.39	39.33	43.38	TRINITY_DN257013_c0_g1	0	0	0	0	0	0
TRINITY_DN104100_c0_g1	0.72	0.52	1.08	0.25	1.46	0.54	TRINITY_DN257018_c0_g1	0	0	0	0	0	0
TRINITY_DN104101_c0_g1	0.38	0.27	2.99	0.39	5.07	1.29	TRINITY_DN257019_c0_g1	77	0	0	0	0	0
TRINITY_DN104104_c0_g1	0	0	135.6	0	0	0	TRINITY_DN257023_c0_g1	0	0	0	0	0	0
TRINITY_DN104108_c0_g1	0	0	0	3.71	0	0	TRINITY_DN257024_c0_g1	6.84	0	0	0	4.05	0
TRINITY_DN104109_c0_g1	1.08	6.37	0.91	1.12	0.66	0.3	TRINITY_DN257025_c0_g1	0	0	0	0	0	12.97
TRINITY_DN104113_c0_g1	0	0	0	0	0	0	TRINITY_DN257027_c0_g1	0	1.12	0	8.13	0	3.81
TRINITY_DN104115_c0_g1	1.05	0	2.35	1.08	0.64	0.6	TRINITY_DN25703_c0_g1	0.41	0.87	1.37	2.09	1.97	2.3
TRINITY_DN104116_c0_g1	0.6	0	0.67	2.46	2.19	0.68	TRINITY_DN257032_c0_g1	17.67	0	0	21.34	0	7.06
TRINITY_DN104118_c0_g1	0	0.7	0.56	1.02	0	0.56	TRINITY_DN257035_c0_g1	5.45	0	0	0	0	0
TRINITY_DN104118_c0_g2	0	0	0	26.71	0	0	TRINITY_DN257039_c0_g1	0	0	0	0	0	0
TRINITY_DN10412_c0_g3	11.86	6.81	10.74	4.8	4.04	3.4	TRINITY_DN257043_c0_g1	12.96	0	12.61	0	0	0
TRINITY_DN104120_c0_g1	0	0	0	0	0	0	TRINITY_DN257046_c0_g1	0	0	0	0	0	0
TRINITY_DN104122_c0_g1	0	3.54	5.67	0	0	0	TRINITY_DN257047_c0_g1	0	0	9.38	0	0	0
TRINITY_DN104125_c0_g1	0	2.78	0	4.04	1.63	6.22	TRINITY_DN25705_c0_g1	5.2	9.01	5.33	7.89	5.74	5.87
TRINITY_DN10413_c0_g1	20.26	8.73	13.84	0	15.43	0	TRINITY_DN25705_c0_g2	9.12	4.42	10.3	10.84	11.33	9.26
TRINITY_DN104130_c0_g1	0	0	0	0	0	0	TRINITY_DN257051_c0_g1	0	0	0	0	0	5.41
TRINITY_DN104133_c0_g1	0	0	0	0	0	0	TRINITY_DN257054_c0_g1	4.48	8.79	9.44	0	0	0
TRINITY_DN104135_c0_g1	0	0	0.71	0.65	0.77	1.45	TRINITY_DN257058_c0_g1	87.78	0	0	0	0	0
TRINITY_DN104138_c0_g1	5.95	0	0	3.04	1.81	0.85	TRINITY_DN257060_c0_g1	0	0	7.91	0	0	0
TRINITY_DN104139_c0_g1	0.9	1.88	1	1.82	4.35	3.08	TRINITY_DN257063_c0_g1	3.64	0	5.39	6.11	4.41	2.8
TRINITY_DN104141_c0_g1	0	0	0	0	0	0	TRINITY_DN257067_c0_g1	0	0	0	0	0	0
TRINITY_DN104145_c0_g1	0	0	0	0	0	0	TRINITY_DN257068_c0_g1	0	0	0	0	0	0
TRINITY_DN10415_c0_g1	35.82	36.62	29.63	6.66	9.99	11.08	TRINITY_DN257071_c0_g1	0	4.49	0	0	0	0
TRINITY_DN10415_c1_g1	3.11	0	1.71	0	0	0	TRINITY_DN257076_c0_g1	0	11.18	0	0	0	0
TRINITY_DN104150_c0_g1	0	1.57	3.76	1.14	0	0	TRINITY_DN25708_c0_g1	7.65	13.38	11.46	9.45	10.54	10.44
TRINITY_DN104151_c0_g1	0	0	0	0	0	0	TRINITY_DN257087_c0_g1	7.67	5.04	4.07	0	0	0
TRINITY_DN104152_c0_g1	0	0	0	0	0	15.86	TRINITY_DN257088_c0_g1	0	1.48	7.2	4.3	2.64	0
TRINITY_DN104153_c0_g1	0	0	0	0	0	0	TRINITY_DN257092_c0_g1	0	0	3.36	5.98	3.72	0
TRINITY_DN104154_c0_g1	0	9.92	0	0	17.43	9.22	TRINITY_DN257096_c0_g1	0	0	0	0	0	0
TRINITY_DN104158_c0_g2	0	0	10.75	0	0	0	TRINITY_DN257097_c0_g1	4.31	4.35	4.7	0	0	0
TRINITY_DN104159_c0_g1	0	0	0	0	0	0	TRINITY_DN257098_c0_g1	0	0	0	0	0	0
TRINITY_DN10416_c0_g1	6.3	4.08	6.49	0	0	0	TRINITY_DN2571_c0_g2	72.3	93.12	77.04	53.75	55.98	56.05
TRINITY_DN104160_c1_g1	0	0	0	8.49	0	5.48	TRINITY_DN2571_c0_g4	8.6	7.36	6.54	8.97	8.67	9.21
TRINITY_DN104168_c0_g1	0	0	0	0	0	0	TRINITY_DN2571_c0_g5	2.89	0	1.08	4.46	2.34	1.64
TRINITY_DN104170_c0_g1	0.88	0	1.48	0.91	1.07	0	TRINITY_DN25710_c0_g2	3.33	4.89	4.91	2.71	3.7	3.59
TRINITY_DN104173_c0_g1	5.67	0	0	0	0	3.35	TRINITY_DN257102_c0_g1	0	0	0	0	33.28	0
TRINITY_DN104174_c0_g1	1.21	0	2.04	0.63	2.2	2.05	TRINITY_DN257107_c0_g1	0	14.28	0	0	0	0
TRINITY_DN104175_c0_g1	3.44	2.43	2.57	2.95	6.97	4.57	TRINITY_DN257108_c0_g1	0	0	26.04	0	0	0
TRINITY_DN104178_c0_g1	1.04	0.43	1.68	2.32	3.26	2.18	TRINITY_DN257111_c0_g1	14.19	0	0	0	0	0
TRINITY_DN10418_c0_g1	9.39	21.97	15.74	11.18	9.5	6.26	TRINITY_DN257116_c0_g1	0	0	0	0	6.7	0
TRINITY_DN104181_c0_g1	2.18	0	1.21	1.1	1.32	1.25	TRINITY_DN257120_c0_g1	5.45	0	11.33	0	0	0
TRINITY_DN104183_c0_g1	0	0.27	0.42	0	1.38	2.99	TRINITY_DN257126_c0_g1	0	0	13.03	0	0	0
TRINITY_DN104184_c0_g1	0	0	0	22.94	0	0	TRINITY_DN257128_c0_g1	0	65.5	0	0	0	0
TRINITY_DN104186_c0_g1	0	0	12.01	0	0	0	TRINITY_DN257129_c0_g1	2.15	0	4.7	0	0	0
TRINITY_DN104187_c1_g1	5.62	0	0	2.7	6.69	9.94	TRINITY_DN25713_c0_g2	127.27	120.57	126.29	80.94	81.34	79.86
TRINITY_DN10419_c0_g1	43.17	61.72	55.79	50.76	49.38	46.57	TRINITY_DN257131_c0_g1	0.64	0	0.72	2.63	7.8	4.39
TRINITY_DN104191_c0_g1	0	0	0	0	0	0	TRINITY_DN257132_c0_g1	0	0	0	54.76	0	0
TRINITY_DN104195_c2_g1	0	0	0	0	0	0	TRINITY_DN257134_c0_g1	0	0	1.35	0	0	0
TRINITY_DN104196_c0_g1	0	0	0	0	6.7	0	TRINITY_DN25714_c1_g1	0	0	0	0	0	0
TRINITY_DN104197_c0_g1	0	0	0	0	0	0	TRINITY_DN257140_c0_g1	0	0	0	0	34.04	0
TRINITY_DN104198_c0_g1	0	0	0	0	0	0.78	TRINITY_DN257144_c0_g1	4.31	0	0	8.42	0	0
TRINITY_DN1042_c0_g1	6.74	8.76	5.19	5.72	6.34	7.98	TRINITY_DN257154_c0_g1	12.51	0	0	31.69	0	0
TRINITY_DN10420_c0_g1	26.4	22.43	35.99	29.97	36.15	37.33	TRINITY_DN257155_c0_g1	0	0	0	0	0	0
TRINITY_DN104203_c1_g2	0	0	0	0	0	0	TRINITY_DN257156_c0_g1	0	0	13.47	0	0	0
TRINITY_DN104207_c0_g2	3.68	0	0	0	0	2.15	TRINITY_DN25716_c0_g1	9.74	0	11.78	15.18	11.57	8.13
TRINITY_DN104208_c0_g1	0	0	0	18.36	0	0	TRINITY_DN257162_c0_g1	2.92	10.99	1.61	0	1.76	0
TRINITY_DN10421_c0_g1	0	1.45	0	0.7	4.97	6.36	TRINITY_DN257166_c0_g1	0	0	0	0	0	0
TRINITY_DN10421_c0_g2	0	33.64	0	0	0	0	TRINITY_DN25717_c0_g2	281.41	415.46	254.9	251.27	242.33	258.47
TRINITY_DN104212_c1_g1	0	0	0	0	0	27.04	TRINITY_DN257170_c0_g1	0	1.9	3.08	0	0	0
TRINITY_DN104216_c0_g1	4.42	0	2.96	4.5	2.14	0	TRINITY_DN257174_c0_g1	1.18	0.42	0	2.43	2.15	0.67
TRINITY_DN104219_c0_g1	0.95	0.17	1.87	2.21	2.3	2.4	TRINITY_DN257181_c0_g1	0	0	0	0	0	0
TRINITY_DN104220_c0_g1	0	0	13.14	5.74	0	0	TRINITY_DN257182_c0_g1	0	0	0	7.7	9.91	0
TRINITY_DN104221_c0_g1	0	0	0	0	0	0	TRINITY_DN257183_c0_g1	0	0	0	0	0	0
TRINITY_DN104223_c0_g1	0.64	0.9	1.43	0.65	0.77	0.73	TRINITY_DN257186_c0_g1	0	2.11	0	3.04	0	3.78
TRINITY_DN104224_c1_g1	0	0	0	0	0	0	TRINITY_DN257187_c0_g1	0	0	0	0	0	0
TRINITY_DN104226_c0_g1	0	1.75	0	0	0	0	TRINITY_DN25719_c0_g1	2.5	1.23	1.19	18.53	14.59	17.52
TRINITY_DN104232_c0_g1	4.25	1.13	4.18	1.64	3.23	1.21	TRINITY_DN25719_c1_g1	7.16	5.45	8.57	1	0.5	1.09
TRINITY_DN104233_c0_g1	0	0	0	0	0	0	TRINITY_DN25719_c1_g2	1.11	1.57	3.11	2.85	2.7	3.16
TRINITY_DN104235_c0_g1	0	0	0	0	0	0	TRINITY_DN257191_c0_g1	0	0	0	0	11.34	36.62
TRINITY_DN10424_c0_g1	51.2	95.69	52.45	27.99	37.18	38.25	TRINITY_DN257197_c0_g1	0	0	5.22	0	0	0
TRINITY_DN10424_c0_g2	2.01	2.88	0.9	1.48	2.01	1.93	TRINITY_DN257198_c0_g1	2.66	0.92	0	1.34	3.22	0
TRINITY_DN10424_c0_g3	12.89	11.1	6.94	6.38	4.28	4.64	TRINITY_DN2572_c0_g1	40.38	46.64	40.39	48.83	53.06	66.03
TRINITY_DN10424_c0_g5	2.53	3.89	2.85	0.86	1.07	1.15	TRINITY_DN257205_c0_g1	0	2	0	0	0	3.57
TRINITY_DN10424_c1_g1	0	0	0	0	0	0	TRINITY_DN257209_c0_g1	0	0	3.39	0	0	0
TRINITY_DN104240_c0_g1	0	0	0	0	0	0	TRINITY_DN25721_c0_g1	4.99	4.3	2.76	3.76	3.02	4.32
TRINITY_DN104248_c0_g1	0	0	0	0	12.45	0	TRINITY_DN257217_c0_g1	3.92	0	0	7.34	0	0
TRINITY_DN104249_c0_g2	0	0	0	0	0	0	TRINITY_DN257219_c0_g1	0	0	0	0	0	0
TRINITY_DN104250_c0_g1	0	0	0	0	0	0	TRINITY_DN25722_c0_g1	0.89	0	0	0	0	2.03
TRINITY_DN104254_c0_g1	0	0	0	0	0	0	TRINITY_DN25723_c0_g1	1.61	2.65	1.3	1.2	4.21	6
TRINITY_DN104254_c1_g1	123.31	0	0	0	0	0	TRINITY_DN257232_c0_g1	0	4.89	0	26.83	0	0
TRINITY_DN104255_c0_g1	0	0	0	0	0	0	TRINITY_DN257235_c0_g1	0	2.07	3.36	2.99	0	3.71
TRINITY_DN104259_c0_g1	0	0	1.59	2.88	0	0	TRINITY_DN257239_c0_g1	73.18	0	0	0	0	0
TRINITY_DN10426_c0_g1	6.73	5.34	6.52	4	2.63	4.89	TRINITY_DN25724_c0_g4	0	0	0	0	0	5.97
TRINITY_DN104266_c0_g1	3.5	0	2.91	1.73	1.35	0.21	TRINITY_DN257246_c0_g1	0	0	0	0	0	0
TRINITY_DN104268_c0_g1	1.85	0.53	0	0.77	1.35	1.26	TRINITY_DN257247_c0_g1	7.58	0	15.39	6.71	8.6	9.09
TRINITY_DN10427_c1_g1	9.73	8.55	9.86	8.65	9.36	9.23	TRINITY_DN25725_c0_g1	2.97	1.05	0	6.12	3.61	3.38
TRINITY_DN10427_c2_g1	0.87	2.43	0	3.53	2.1	0	TRINITY_DN257250_c0_g1	0	0	6.49	0	0	0
TRINITY_DN104271_c0_g1	0.46	0.33	0.52	3.32	0.56	2.09	TRINITY_DN257253_c0_g1	0	0	0	0	0	0
TRINITY_DN104273_c0_g1	0	0	0	0	0	0	TRINITY_DN257256_c0_g1	0	0	0	0	0	0
TRINITY_DN104276_c0_g1	0	0	0	0	0	0	TRINITY_DN257257_c0_g1	0	0	35.66	0	0	0
TRINITY_DN104277_c0_g1	0.36	0.26	0.41	0.37	0.88	2.04	TRINITY_DN25726_c0_g1	0	0	0	0	8.36	0
[truncated: 58,002 more rows]
