# Supplementary material for: Phenotypic and Transcriptomic Analysis of Two Pinellia ternata Varieties T2 line and T2Plus line
Source: Sci Rep. 2020 Mar 12;10:4614. doi: 10.1038/s41598-020-61512-2 (PMC7067869; doi:10.1038/s41598-020-61512-2)
Supplement: Supplementary file 3 — Dataset S3. [file 41598_2020_61512_MOESM3_ESM.xls]

## Sheet: Sheet1
Table S3: Identification of differential expression genes (DEGs) in T2Plus line as compared with T2 line.
GeneID	logFC	PValue	FDR	regulated	T2_1	T2_2	T2_3	T2Plus_1	T2Plus_2	T2Plus_3
TRINITY_DN10002_c0_g1	-2.31748	1.06e-05	0.00420001	down	169.99	212.91	210.44	49.31	47.07	36.87
TRINITY_DN10002_c0_g2	-2.40069	0.00011749	0.0121443	down	263.35	398.61	282.43	66.8	57.53	76.53
TRINITY_DN10003_c0_g1	-1.15291	0.00294618	0.0483068	down	17.48	20.22	20.44	10.48	7.1	12.17
TRINITY_DN100058_c0_g1	-4.90115	0.00142772	0.0337553	down	5.24	3.5	2.83	0	0	0
TRINITY_DN1002_c0_g2	-3.01216	0.000907955	0.0277623	down	29.86	22.45	46.71	3.82	4.77	3.88
TRINITY_DN10022_c2_g1	-7.08582	0.00131039	0.0323748	down	23.51	12.5	20.83	0	0	0
TRINITY_DN10028_c0_g1	-1.043	0.000288848	0.0177508	down	36.41	40.47	42.17	22.76	20.49	20.84
TRINITY_DN10068_c0_g1	-1.15263	0.00203933	0.040086	down	29.53	26.31	24.21	18.51	11.53	10.72
TRINITY_DN10087_c0_g2	-1.21084	0.00106689	0.029789	down	16.22	15.82	14.92	8.82	7.14	6.73
TRINITY_DN10094_c0_g1	-1.76154	4.86e-05	0.00834675	down	302.46	385.66	294.52	103.36	113.4	109.77
TRINITY_DN100967_c0_g1	-5.17722	0.00243862	0.0436819	down	3	6.15	4.95	0	0	0
TRINITY_DN1016_c1_g4	-1.96756	0.000464574	0.0209233	down	14.62	18.06	16.13	4.27	5.87	4.23
TRINITY_DN10167_c0_g2	-4.7922	0.00233619	0.0429094	down	26.42	24.81	23.36	3.7	0	1.04
TRINITY_DN101734_c0_g1	-4.39353	0.00248406	0.0441458	down	3.31	2.9	1.85	0	0	0
TRINITY_DN101782_c0_g1	-6.39671	0.0012563	0.031729	down	15.84	10.21	8.02	0	0	0
TRINITY_DN1019_c0_g1	-1.11266	0.000264949	0.0170471	down	121.73	143.77	115.1	69.44	69.97	59.11
TRINITY_DN102_c2_g1	-1.48998	2.43e-06	0.00232769	down	171.16	142.58	168.84	63.96	66.62	59.52
TRINITY_DN10269_c0_g1	-3.4773	0.000558921	0.0223459	down	18.31	19.46	15.03	2.3	2.36	0.94
TRINITY_DN10295_c0_g1	-1.52071	0.001887	0.0384471	down	11.44	9.1	8.84	3.73	3.58	4.07
TRINITY_DN10297_c0_g1	-1.09224	0.00109482	0.0300997	down	34.54	45.54	37.23	21.9	20.78	18.95
TRINITY_DN10307_c0_g1	-1.36399	0.000208854	0.015331	down	57.39	46.38	45.26	25.91	20.81	17.47
TRINITY_DN10323_c0_g1	-1.41967	0.000606834	0.0230661	down	25.38	25.29	21.01	8.38	9.79	12.31
TRINITY_DN103259_c0_g1	-5.58554	0.000367889	0.0194547	down	5.62	6.7	6.34	0	0	0
TRINITY_DN10345_c0_g1	-1.20444	0.000138164	0.0128479	down	38.4	40.27	36.08	19.68	18.56	17.73
TRINITY_DN1037_c2_g1	-1.21899	0.000634009	0.0235005	down	337.67	452	319.28	167.48	183.36	186.11
TRINITY_DN103840_c0_g1	-5.10865	0.000817939	0.026569	down	5.4	4.5	3.6	0	0	0
TRINITY_DN10415_c0_g1	-2.08395	0.000144493	0.0130185	down	35.82	36.62	29.63	6.66	9.99	11.08
TRINITY_DN10416_c0_g1	-5.3727	0.000761191	0.0255997	down	6.3	4.08	6.49	0	0	0
TRINITY_DN1043_c1_g2	-2.01393	0.00208506	0.0404972	down	15.98	22.1	17.28	3.32	4.45	8.78
TRINITY_DN104395_c0_g2	-2.28733	2.61e-06	0.00233868	down	200.31	157.43	198.68	47.44	34.53	43.41
TRINITY_DN10440_c3_g1	-2.21026	0.00156458	0.0351817	down	43.83	21.07	39.33	7.8	7.81	7.32
TRINITY_DN10449_c0_g2	-1.8403	0.00073015	0.0251299	down	13.88	17.89	15	4.25	5.34	5.06
TRINITY_DN1047_c2_g1	-2.49822	0.00162697	0.0358615	down	19.13	23.54	18.28	8.33	3.31	2.09
TRINITY_DN10482_c0_g2	-2.65016	3.96e-06	0.00273609	down	144.17	159.94	156.86	21.59	27.52	34.57
TRINITY_DN10484_c0_g1	-2.57603	0.000162328	0.0137235	down	131.01	188.94	119.84	31.72	21.42	29.54
TRINITY_DN104923_c0_g1	-5.29945	0.00259782	0.0452565	down	3.79	7.48	4.03	0	0	0
TRINITY_DN10516_c1_g1	-1.73801	0.000998246	0.0288706	down	17.61	13.11	12.33	4.77	5.79	3.72
TRINITY_DN1054_c0_g2	-1.88814	0.00138698	0.0333931	down	12.74	11.14	11.56	4.36	4.42	2.07
TRINITY_DN10593_c0_g1	-7.36616	0.000309203	0.018285	down	19.72	25.33	19.62	0	0	0
TRINITY_DN106081_c0_g1	-4.67553	0.00234637	0.042997	down	3.88	3.93	2.12	0	0	0
TRINITY_DN1062_c0_g2	-1.06573	0.00044664	0.0207699	down	361.43	463.33	371.02	194.15	218.64	232.87
TRINITY_DN106255_c0_g1	-6.72173	0.00122797	0.0315015	down	17.93	14.65	9.44	0	0	0
TRINITY_DN10673_c0_g2	-7.75713	0.000108957	0.0117196	down	26.43	31.11	27.47	0	0	0
TRINITY_DN10708_c0_g1	-1.59059	0.000809786	0.0265074	down	50.3	73.46	47.83	22.43	21.17	19.79
TRINITY_DN10712_c0_g1	-1.1519	4.4e-05	0.00809085	down	69.24	67.61	65.19	35.97	35.34	30.46
TRINITY_DN10725_c0_g1	-1.57099	0.000228787	0.0160317	down	132.09	84.39	129.66	43.93	44.95	36.49
TRINITY_DN107458_c0_g2	-4.31598	0.00199859	0.0395811	down	2.88	2.01	3.2	0	0	0
TRINITY_DN10765_c0_g1	-1.06738	5.39e-06	0.00302331	down	155.41	154.06	160.22	82.56	85.02	82.76
TRINITY_DN1078_c1_g1	-3.83454	0.000627409	0.0234197	down	27.36	42.38	37.56	1.46	4.12	3.51
TRINITY_DN10783_c0_g1	-1.43991	5.07e-06	0.00295745	down	309.02	334.69	297.58	127.64	135.34	127.3
TRINITY_DN107931_c0_g1	-1.05464	0.00244044	0.0436819	down	23.02	26.2	19.83	11.28	12.07	13.94
TRINITY_DN10823_c0_g1	-2.78395	0.000528385	0.0218228	down	16.66	19.36	21.88	5.18	1.76	2.48
TRINITY_DN108562_c0_g1	-2.73878	0.00221641	0.0417097	down	7.38	8.91	8.19	1.6	1.36	0.94
TRINITY_DN10858_c0_g2	-4.76024	0.00241044	0.0435673	down	23.63	21.18	19.33	1.33	0	2.21
TRINITY_DN10883_c0_g1	-1.12487	0.000290565	0.0177891	down	32.36	36.42	36.26	17.18	19.52	17.41
TRINITY_DN10893_c0_g1	-2.2393	4.09e-05	0.00782795	down	27.05	30.35	32.45	6.51	7.79	6.37
TRINITY_DN10943_c1_g1	-3.43515	3.36e-05	0.00705421	down	65.19	91.68	74.88	7.82	8.08	7.86
TRINITY_DN10966_c0_g1	-2.56502	0.00104465	0.0295014	down	133.76	251.65	127.37	31.59	29.08	34.07
TRINITY_DN109677_c0_g1	-5.30928	0.00118574	0.031015	down	9.12	5.89	7.97	0	0.36	0
TRINITY_DN1100_c0_g2	-1.2365	0.00220252	0.0416618	down	45.37	68.81	53.25	31.04	21.79	26.56
TRINITY_DN11035_c0_g1	-4.077	3.79e-05	0.00752391	down	41.91	36.33	37.3	1.67	1.82	4.33
TRINITY_DN110505_c0_g1	-5.67902	0.000543467	0.022047	down	5.97	7.74	6.17	0	0	0
TRINITY_DN1107_c1_g1	-2.2559	3.35e-05	0.00705238	down	38.42	42.27	34.55	8.42	9.34	9.28
TRINITY_DN11070_c0_g1	-1.35078	0.000464521	0.0209233	down	33.77	23.8	34.49	12.81	13.18	12.96
TRINITY_DN111073_c0_g1	-1.05875	0.000260633	0.0168547	down	49.17	54.34	56.61	29.1	24.97	31.35
TRINITY_DN111698_c0_g1	-5.50017	0.00174117	0.0370182	down	4.2	7.69	6.18	0	0	0
TRINITY_DN11171_c3_g2	-6.44024	0.00065511	0.0238948	down	9.65	14.05	10.27	0	0	0
TRINITY_DN112403_c0_g1	-5.49436	0.00170833	0.0368046	down	4.23	5.54	8.94	0	0	0
TRINITY_DN11242_c0_g1	-2.21433	1.68e-06	0.00185702	down	90.23	96.59	95.68	23.05	23.97	20.86
TRINITY_DN1125_c0_g1	-1.13595	0.000346424	0.0191162	down	43.41	47.98	40.22	21.56	20.98	24.57
TRINITY_DN112531_c0_g1	-5.9484	0.000316216	0.0183679	down	8.83	6.67	9.19	0	0	0
TRINITY_DN112792_c0_g1	-4.31892	0.00195327	0.0391791	down	2.93	1.94	2.8	0	0	0
TRINITY_DN1128_c0_g1	-2.0786	0.000134703	0.012715	down	48.56	61.88	43.95	15.45	13.73	11.74
TRINITY_DN11297_c0_g1	-1.13197	0.000396135	0.0197971	down	44.4	49.77	47.13	20.3	27.26	25.48
TRINITY_DN11325_c1_g1	-6.1407	0.00285289	0.0475927	down	14.26	6.05	9.78	0	0	0
TRINITY_DN11338_c0_g1	-1.06712	0.00121239	0.0313167	down	27.33	29.04	28.97	12.9	14.11	19.06
TRINITY_DN11351_c1_g1	-6.32755	0.000741135	0.0253044	down	11.02	12.4	7.74	0	0	0
TRINITY_DN1136_c0_g1	-1.20992	0.00102306	0.0291465	down	180.14	113.94	184.77	75.48	83.02	63.89
TRINITY_DN11377_c0_g1	-2.01145	5.27e-07	0.00137321	down	145.12	149.36	149.81	40.75	39.98	42.3
TRINITY_DN113812_c0_g1	-4.26828	0.00256226	0.0449324	down	3.31	2.26	1.82	0	0	0
TRINITY_DN11391_c0_g1	-2.93539	1.91e-05	0.00544557	down	61.22	73.96	69.41	10.5	7.06	12.62
TRINITY_DN11401_c0_g1	-1.70097	2.55e-06	0.00233868	down	479.71	369.32	475.07	145.95	152.83	148.27
TRINITY_DN11416_c0_g1	-1.90628	1.33e-05	0.00471658	down	91.06	97.24	81.56	25	30.5	25.87
TRINITY_DN114415_c4_g1	-5.42911	0.000478018	0.0211439	down	8.44	7.43	8.8	0	0	0.17
TRINITY_DN11443_c0_g1	-2.91496	0.0013407	0.0327545	down	24.39	22.66	15.86	4.83	1.4	3.94
TRINITY_DN11450_c0_g1	-1.52558	0.000275114	0.0173844	down	25.08	25.45	23.4	8.59	8.33	12.08
TRINITY_DN11456_c0_g2	-1.95454	4.9e-05	0.00834675	down	22.13	21.71	22.83	6.23	6.1	6.38
TRINITY_DN11462_c0_g2	-1.66355	0.000192808	0.0147315	down	40.68	48.65	36.36	14.74	13.29	16.37
TRINITY_DN11469_c0_g1	-2.06232	0.00199886	0.0395811	down	11.6	17.49	12.83	2.76	4.41	4.1
TRINITY_DN11471_c0_g2	-2.32188	0.000859316	0.0270831	down	17.89	21.91	15.13	4.97	4.67	2.53
TRINITY_DN11472_c0_g1	-5.89677	0.00304276	0.0491427	down	5.89	11.47	6.09	0	0	0
TRINITY_DN11487_c0_g1	-4.74408	4.39e-07	0.00121385	down	216.92	233.8	219.44	7.49	9.93	10.82
TRINITY_DN11491_c0_g1	-1.00841	0.000421751	0.0202945	down	40.28	44.65	40.6	21.62	25.25	23.09
TRINITY_DN115287_c0_g1	-5.18237	0.000756725	0.0255466	down	4.14	5.42	4.38	0	0	0
TRINITY_DN11579_c0_g1	-1.13733	0.00292216	0.0481375	down	94.25	145.85	125.45	66.45	71.28	48.88
TRINITY_DN115808_c1_g1	-4.64958	0.00167271	0.0363654	down	3.71	2.44	3.95	0	0	0
TRINITY_DN11585_c0_g1	-1.38665	0.000268515	0.0171747	down	54.06	61.63	46.86	22.03	26.59	21.37
TRINITY_DN115950_c0_g1	-4.22814	0.002433	0.0436819	down	1.77	2.47	2.96	0	0	0
TRINITY_DN11612_c0_g1	-1.36303	0.002224	0.0417783	down	38.24	42.55	28.44	18.23	18.62	11.54
TRINITY_DN116147_c0_g1	-5.81974	0.000560813	0.0223934	down	8.68	5.59	8.73	0	0	0
TRINITY_DN116305_c0_g1	-6.02969	0.000605967	0.0230661	down	9.86	6.43	10.32	0	0	0
TRINITY_DN11647_c1_g1	-6.59455	0.000382228	0.0197065	down	16.08	11.87	10.54	0	0	0
TRINITY_DN11660_c0_g2	-2.98789	0.000815952	0.0265452	down	31.1	41.42	25.2	2.87	8	4.32
TRINITY_DN11679_c4_g1	-4.99551	0.00200212	0.0395872	down	5.52	4.21	2.66	0	0	0
TRINITY_DN1170_c0_g1	-1.70429	2.17e-06	0.002255	down	102.15	104.28	110.24	35.66	34.47	37.98
TRINITY_DN11706_c0_g1	-3.26143	0.000318846	0.018392	down	15.66	14.64	18.2	1.15	2.72	1.91
TRINITY_DN11717_c0_g1	-2.10546	7.74e-05	0.00996542	down	25.88	27.65	24.54	5.77	6.38	8.11
TRINITY_DN11781_c0_g1	-1.22605	0.00166659	0.0363403	down	16.88	14.69	16.01	5.68	9.06	7.84
TRINITY_DN11793_c0_g1	-1.69905	0.000808281	0.0264908	down	20.01	25.84	19.99	6.64	10.11	6.42
TRINITY_DN11806_c0_g1	-1.13051	0.000273873	0.0173692	down	94.92	69.94	93.76	37.64	46.71	45.8
TRINITY_DN118182_c0_g1	-4.63668	0.00123283	0.0315081	down	4.04	2.78	2.97	0	0	0
TRINITY_DN11828_c0_g1	-1.60759	0.000222251	0.0158566	down	99.85	114.24	83.34	45.6	30.5	34.01
TRINITY_DN11836_c0_g1	-2.63875	0.000718795	0.0249761	down	10.32	10.75	10.06	2.19	1.14	1.86
TRINITY_DN11860_c3_g1	-1.38392	0.000897249	0.0275942	down	34.35	32.06	23.38	13.85	11.18	13.28
TRINITY_DN11866_c0_g1	-3.11935	1.74e-05	0.00531931	down	79.71	76.46	60.26	8.13	12.01	8.25
TRINITY_DN11881_c1_g1	-8.70082	8.6e-05	0.010492	down	55.91	58.67	49.29	0	0	0
TRINITY_DN11886_c0_g1	-2.55313	0.000504082	0.0214916	down	23.33	24.64	30.72	7.02	6.66	2.35
TRINITY_DN11900_c1_g1	-1.53758	0.000870934	0.0271365	down	58.73	81.05	51.11	24.06	22.93	26.36
TRINITY_DN1191_c0_g2	-1.62177	1.29e-05	0.00465608	down	72.17	79.78	80.05	26.18	28.05	29.92
TRINITY_DN1191_c1_g2	-1.007	8.08e-05	0.0101902	down	438.36	498.77	419.5	247.55	253.33	259.31
TRINITY_DN1192_c0_g1	-1.4267	9.15e-05	0.0107717	down	53.72	57.03	57.38	19.86	22.25	28.46
TRINITY_DN119230_c0_g1	-3.20855	0.000189921	0.0145987	down	24.23	24.54	19.53	2.74	3.89	1.91
TRINITY_DN11976_c0_g1	-1.94651	0.000365776	0.0194547	down	44.37	64.11	43.48	15.15	15.96	13.01
TRINITY_DN119784_c0_g1	-4.52865	0.00155772	0.0351393	down	2.44	3.42	2.72	0	0	0
TRINITY_DN11996_c0_g1	-1.59593	0.00275016	0.0465084	down	113.27	189.99	101.99	43.58	52.25	53.09
TRINITY_DN11998_c1_g1	-1.61302	2.55e-05	0.00612729	down	57.15	60.46	64.32	19.59	25.86	21.53
TRINITY_DN12024_c0_g1	-2.04277	0.000442978	0.0206601	down	29.83	41.32	31.36	7.93	7.6	12.57
TRINITY_DN12025_c0_g1	-1.93742	0.000199892	0.0149669	down	24.28	17.06	22.04	5.78	5.89	5.77
TRINITY_DN120332_c0_g2	-2.68763	0.000990297	0.0287716	down	11.98	8.82	13.02	1.71	2.01	1.88
TRINITY_DN1205_c0_g1	-1.78462	0.000901925	0.0276748	down	34.27	49.88	31.12	11.74	13.4	12.41
TRINITY_DN120594_c0_g1	-5.00372	0.00163495	0.0359129	down	3.22	5.49	3.54	0	0	0
TRINITY_DN12073_c0_g1	-1.0163	0.000560072	0.0223779	down	139.07	172.9	138.25	78.82	79.59	92.19
TRINITY_DN12080_c0_g1	-3.89659	0.00236812	0.0431963	down	166.79	66.45	174.58	9.53	7.96	9.04
TRINITY_DN121326_c0_g1	-4.47732	0.00172535	0.0368917	down	3.35	2.21	3.59	0	0	0
TRINITY_DN12150_c1_g1	-2.80416	2.11e-05	0.00577203	down	33.16	27.3	28.47	4.05	5.31	4.46
TRINITY_DN12205_c1_g1	-1.22922	0.00182141	0.037818	down	22.31	17.18	21.97	11.92	10.22	7.17
TRINITY_DN12219_c0_g2	-2.08855	0.000142941	0.012995	down	23.82	26.1	23.25	5	6.47	8.13
TRINITY_DN12227_c0_g3	-3.33262	0.00204835	0.0401969	down	8.34	9.05	8.82	1.52	0.6	0.56
TRINITY_DN12264_c0_g1	-1.25226	0.000398795	0.0198377	down	23.72	23.4	26.07	10.62	10.03	13.49
TRINITY_DN12265_c1_g1	-3.52964	2.33e-06	0.00228792	down	96.78	105.68	98.77	7.77	12.82	9.51
TRINITY_DN12283_c0_g1	-1.03683	0.000735649	0.0252099	down	32.81	30.86	34.49	21.58	14.59	17.15
TRINITY_DN12285_c0_g1	-4.63886	1.13e-05	0.00433872	down	186.63	168.67	258.36	9.81	8.17	8.2
TRINITY_DN123526_c0_g1	-4.98049	0.00279984	0.0470233	down	5.08	4.95	2.26	0	0	0
TRINITY_DN12374_c0_g1	-2.98563	0.000530388	0.0218228	down	26.62	40.21	26.65	4.95	3.1	4.79
TRINITY_DN124110_c0_g1	-4.24543	0.00200538	0.0396146	down	2.09	2.82	2.28	0	0	0
TRINITY_DN12442_c0_g1	-1.6396	0.000370573	0.0194547	down	28.23	22.74	27.46	11.22	6.21	10.31
TRINITY_DN12487_c0_g1	-1.38814	0.000282369	0.0175669	down	30.35	24.13	28.28	12.08	13.66	9.49
TRINITY_DN12488_c0_g1	-2.39966	0.00105918	0.0297398	down	9.61	9.84	10.11	1.99	1.17	2.9
TRINITY_DN12513_c0_g1	-1.8628	8.87e-05	0.0106621	down	67.19	85.07	68.17	20.13	21.08	27.29
TRINITY_DN12517_c0_g1	-1.57577	4.18e-06	0.00275973	down	111.84	115.92	115.64	41.88	40.26	46.67
TRINITY_DN12524_c0_g1	-1.13661	0.000388881	0.019745	down	24.95	24.06	23.21	11.24	12.22	13.11
TRINITY_DN12541_c1_g1	-1.23988	0.000648112	0.0237737	down	29.28	35.45	29.08	13.22	15.29	16.04
TRINITY_DN125846_c0_g1	-4.42844	0.00263984	0.0455742	down	3.15	3.22	1.73	0	0	0
TRINITY_DN12588_c0_g1	-1.15172	0.000203976	0.0151621	down	70.26	83.08	74.27	34.3	40.15	41.21
TRINITY_DN125946_c0_g1	-5.94099	0.00171389	0.0368449	down	5.81	7.55	12.04	0	0	0
TRINITY_DN1262_c1_g1	-3.62545	4.23e-05	0.00795679	down	26.18	28.15	26.97	2.87	2.69	1.87
TRINITY_DN12657_c0_g1	-1.85465	2.45e-06	0.00232769	down	74.61	66.25	71.7	21.49	20.5	22.93
TRINITY_DN126793_c0_g1	-4.36071	0.00164318	0.0360343	down	5.69	5.56	5.28	0.15	0	0.16
TRINITY_DN126948_c0_g1	-4.17852	0.00240837	0.0435556	down	2.64	1.76	2.86	0	0	0
TRINITY_DN12700_c0_g1	-1.47411	0.000195227	0.0148153	down	36.23	26.9	35.08	11.38	12.88	14.29
TRINITY_DN12705_c0_g1	-4.38257	0.00250725	0.0443347	down	139.38	58.28	143.57	5.08	5.94	5.03
TRINITY_DN12718_c0_g1	-1.66361	0.000266505	0.0170953	down	40.24	49.81	40.82	12.83	20.02	14.67
TRINITY_DN12734_c1_g1	-3.6053	0.000246527	0.0165978	down	20.55	18.83	16.5	1.31	2.68	1.06
TRINITY_DN12750_c0_g2	-4.19381	0.00178945	0.0374542	down	14.99	14.33	11.11	0.82	0.48	0.45
TRINITY_DN12802_c1_g1	-5.32649	0.00087193	0.0271365	down	6.05	3.92	6.25	0	0	0
TRINITY_DN12834_c0_g1	-3.03847	0.00254187	0.0447354	down	10.44	13.14	11.73	3.42	0.58	1.08
TRINITY_DN128350_c0_g1	-4.05199	0.0025708	0.044983	down	1.78	2.42	1.96	0	0	0
TRINITY_DN128572_c0_g1	-4.17852	0.00240837	0.0435556	down	2.64	1.76	2.86	0	0	0
TRINITY_DN128731_c0_g1	-5.87853	0.000578467	0.0227381	down	9.1	5.85	9.11	0	0	0
TRINITY_DN128761_c0_g1	-2.4397	0.000758021	0.0255768	down	127.3	138.52	198.44	42.94	13.95	45.63
TRINITY_DN12924_c0_g1	-1.8101	0.00234505	0.0429938	down	10.01	11.15	15.6	3.04	3.64	4.6
TRINITY_DN129271_c0_g1	-5.10626	0.000875884	0.0271738	down	3.83	5.23	4.12	0	0	0
TRINITY_DN129315_c1_g1	-6.98671	0.000333467	0.0187452	down	15.3	19.54	14.67	0	0	0
TRINITY_DN12944_c1_g1	-1.50784	0.000344157	0.0190911	down	50	33.66	49.3	19.8	15.47	14.95
TRINITY_DN130_c0_g1	-1.54769	0.000240664	0.0164503	down	119.39	150.66	104.04	46.08	46.8	50.77
TRINITY_DN13035_c0_g1	-1.10149	9.19e-06	0.00392207	down	182.41	153.24	167.65	84.82	92.93	82.99
TRINITY_DN13066_c0_g1	-1.77758	0.000138044	0.0128479	down	173.97	238.64	174.96	62.84	58.43	71.23
TRINITY_DN13074_c0_g1	-1.5437	0.000628591	0.0234226	down	23.31	24.07	33.4	11.17	7.96	10.81
TRINITY_DN13081_c0_g1	-1.17954	0.000378168	0.0196725	down	46.99	57.31	46.63	24.85	26.05	23.73
TRINITY_DN1312_c2_g1	-2.1196	3.97e-05	0.00771351	down	112.21	74.61	111.45	23.97	24.87	24.81
TRINITY_DN13128_c0_g1	-1.37609	0.000298646	0.0180978	down	55.73	57.38	42.26	23.44	21.78	21.43
TRINITY_DN13152_c0_g1	-2.99051	0.00022617	0.0159395	down	20.56	17.22	24.79	1.92	3.66	2.87
TRINITY_DN13157_c0_g1	-1.08624	0.000514473	0.0217018	down	111.59	131.75	100.79	54.53	63.56	65.29
TRINITY_DN1322_c0_g2	-1.48605	0.000320521	0.018392	down	52.67	61.51	48.95	27.27	21.22	17.44
TRINITY_DN13232_c0_g1	-1.53786	0.000467856	0.0209233	down	62.67	88.78	63.54	30.23	25.42	27.04
TRINITY_DN13236_c0_g1	-1.56685	0.00130486	0.0323134	down	22.16	24.41	17.31	6.98	6.99	10.44
TRINITY_DN13284_c0_g1	-1.26111	0.000412379	0.020131	down	34.17	25.68	30.28	12.09	13.29	16.1
TRINITY_DN13301_c2_g1	-2.99461	0.00219073	0.0415006	down	73.64	61.09	156.32	7.27	18.24	13.83
TRINITY_DN133059_c0_g1	-4.88277	0.00107156	0.0298571	down	4.33	2.83	4.57	0	0	0
TRINITY_DN13311_c0_g1	-1.17352	0.00105368	0.0296378	down	18.32	20.29	20.24	10.59	10.89	7.87
TRINITY_DN13317_c0_g1	-3.86433	0.000705658	0.0247424	down	17.73	22.68	17.14	1.33	1.04	1.69
TRINITY_DN13328_c0_g1	-1.7357	7.89e-08	0.000594958	down	347.74	325.4	356.85	110.91	115.04	118.46
TRINITY_DN133320_c0_g1	-5.83182	0.00105773	0.0297124	down	7.21	9.35	5.39	0	0	0
TRINITY_DN133634_c0_g1	-4.65742	0.00246305	0.0439567	down	2.32	3.11	5.05	0	0	0
TRINITY_DN133745_c0_g1	-4.55433	0.00167378	0.0363711	down	2.31	3.19	3.84	0	0	0
TRINITY_DN13392_c0_g1	-1.81331	0.000471356	0.0209976	down	26.27	18.99	28	5.91	9.34	8.04
TRINITY_DN13400_c0_g1	-2.3093	2.34e-05	0.00583593	down	144.4	179.69	134.59	37.21	31.19	35.6
TRINITY_DN13419_c0_g1	-2.90314	0.00217508	0.0413603	down	21.71	37.48	48.71	4.79	6.26	4.23
TRINITY_DN13423_c0_g1	-1.39266	0.000620254	0.0233025	down	181.31	261.79	192.42	81.61	87.69	103.7
TRINITY_DN13448_c0_g1	-2.69298	4.88e-06	0.00289375	down	48.88	47.84	48.91	8.59	6.52	9.63
TRINITY_DN134594_c0_g1	-6.76112	0.000328469	0.0185929	down	12.96	16.59	12.61	0	0	0
TRINITY_DN13473_c0_g4	-1.72816	0.000232621	0.0161789	down	28.99	26.63	33.4	10.48	12.54	7.14
TRINITY_DN1351_c1_g1	-1.14771	3.51e-05	0.00724672	down	70.65	62.5	70.3	37.07	31.2	33.52
TRINITY_DN13514_c0_g1	-4.96319	0.00061069	0.0231077	down	3.88	3.93	4.24	0	0	0
TRINITY_DN13544_c0_g1	-1.158	6.39e-05	0.00928816	down	45.69	43.61	47.81	21.21	23.49	23.39
TRINITY_DN13606_c0_g1	-2.88032	0.000103174	0.0114863	down	21.01	22.31	23.02	4.05	3.65	2.04
TRINITY_DN13610_c0_g3	-1.19935	0.000184235	0.0143832	down	30.28	33	32.07	15.59	16.32	14.54
TRINITY_DN13611_c0_g2	-2.77078	0.00226055	0.0421039	down	22.86	28.69	16.84	5.58	1.52	4.72
TRINITY_DN13636_c0_g2	-2.07973	2.61e-05	0.00615438	down	33.82	35.23	37.06	8.48	11.41	8.29
TRINITY_DN13638_c0_g1	-1.26938	0.0020433	0.0401392	down	37.92	54.72	40.18	20.35	16.84	24.54
TRINITY_DN1368_c0_g1	-1.25299	0.000425069	0.0202945	down	25.07	24.04	22.62	12.24	9.33	12.02
TRINITY_DN137208_c0_g1	-5.65016	0.000454352	0.0208982	down	5.74	7.45	5.95	0	0	0
TRINITY_DN137237_c0_g1	-3.93106	0.00303045	0.0490309	down	2.16	1.52	2.42	0	0	0
TRINITY_DN137285_c0_g1	-4.50679	0.00304878	0.0491571	down	2.08	2.8	4.54	0	0	0
TRINITY_DN1377_c2_g2	-1.47361	0.00123368	0.0315081	down	48.73	72.46	46.76	23.07	21.2	22.85
TRINITY_DN137971_c0_g1	-4.31598	0.00199859	0.0395811	down	2.91	1.93	3.13	0	0	0
TRINITY_DN13812_c0_g1	-2.9251	0.000246651	0.0165978	down	15.33	13.1	15.02	1.52	2.69	2.49
TRINITY_DN1384_c3_g1	-1.0661	1.68e-05	0.0053152	down	99.3	96.21	108.12	52.63	54	54.73
TRINITY_DN13844_c0_g1	-2.27493	0.00242879	0.0436819	down	8.36	12.18	10.93	3.12	1.63	2.27
TRINITY_DN1385_c0_g1	-1.27606	7.05e-05	0.00949574	down	74.22	67.58	86.37	39.86	31.46	32.25
TRINITY_DN138522_c0_g1	-5.27362	0.000719635	0.0249761	down	4.43	5.79	4.67	0	0	0
TRINITY_DN138628_c0_g1	-4.78147	0.00234501	0.0429938	down	2.53	3.39	5.49	0	0	0
TRINITY_DN1388_c0_g1	-2.69616	1.16e-05	0.00438392	down	158.52	204.7	171.33	27.77	28.92	36.44
TRINITY_DN13889_c0_g1	-2.98026	0.00127887	0.0319311	down	16.92	19.54	12.27	1.72	3.08	1.94
TRINITY_DN13911_c0_g1	-1.54135	0.00237841	0.043297	down	103.95	147.46	86.44	56.55	44.51	31.42
TRINITY_DN1392_c1_g1	-1.81839	1e-07	0.000594958	down	435.28	443.67	446.61	138.9	142.09	139.31
TRINITY_DN13942_c0_g2	-1.95006	8.56e-05	0.0104821	down	206.64	294.41	224.85	71.74	69.8	68.78
TRINITY_DN13950_c0_g1	-2.13581	0.000691169	0.0244354	down	11.05	11.11	13.86	2.78	3.73	2.4
TRINITY_DN13966_c0_g1	-5.06017	0.000653473	0.0238948	down	26.42	21.13	21.14	1.07	0.62	0.29
TRINITY_DN14_c2_g1	-2.0748	2.46e-07	0.000843653	down	1551.62	1630.92	1510.98	394.14	421.74	439.51
TRINITY_DN1402_c0_g1	-1.33134	0.0026781	0.0459003	down	24.89	35.2	22.91	12.14	10.88	13.87
TRINITY_DN140808_c0_g1	-4.91621	0.00288997	0.0479094	down	2.86	5.7	3.08	0	0	0
TRINITY_DN14116_c0_g2	-1.30184	0.000746189	0.025366	down	55.87	80.29	62.04	30.06	28.64	30.88
TRINITY_DN141330_c0_g1	-4.77394	0.00270463	0.0461434	down	5.28	2.39	3.86	0	0	0
TRINITY_DN14139_c0_g1	-1.10414	8.24e-05	0.0102476	down	59.72	48.58	59.52	29.36	29.27	27.28
TRINITY_DN14151_c1_g1	-1.37559	0.000112178	0.0118504	down	28.05	24.74	29.15	10.97	11.5	12.32
TRINITY_DN14166_c0_g1	-1.22862	0.0030455	0.0491571	down	15.95	20.85	15.13	7.89	7.66	9.1
TRINITY_DN142092_c0_g1	-3.98287	0.0029265	0.0481375	down	2.25	1.51	2.45	0	0	0
TRINITY_DN1421_c2_g1	-4.11877	0.000205319	0.015212	down	18.89	17.31	19.31	0.73	0.85	1.58
TRINITY_DN14231_c0_g1	-2.31233	0.000112311	0.0118504	down	38.63	26.25	29.04	5.88	8.19	6.65
TRINITY_DN14269_c0_g1	-1.10511	0.00139805	0.0334726	down	88.58	131.01	105.61	54.58	56.04	58.54
TRINITY_DN14281_c0_g1	-1.15589	0.000957944	0.0284559	down	77.23	110.3	91.79	44.38	45.14	50.65
TRINITY_DN14422_c0_g1	-2.71639	0.00200057	0.0395811	down	19.66	33.22	19.94	3.73	6.38	2.6
TRINITY_DN14454_c0_g1	-1.35883	0.00156238	0.0351727	down	19.3	22.26	15.92	9.3	8.34	7.3
TRINITY_DN14458_c0_g1	-1.50764	0.00243944	0.0436819	down	21.66	20.25	36.32	8.34	10.85	10.12
TRINITY_DN1446_c0_g1	-2.82274	3.6e-05	0.00727899	down	168.59	229.61	180.36	22.84	33.15	38.26
TRINITY_DN1447_c2_g1	-3.46982	0.000638811	0.0235549	down	37.59	59.25	39.39	2.59	4.96	7.42
TRINITY_DN14471_c0_g1	-3.30507	5.81e-05	0.00893296	down	34.13	24.05	30.73	3.43	3.25	3.05
TRINITY_DN14472_c0_g1	-1.38717	0.00125198	0.0316747	down	57.68	74.02	53.4	23.84	21.68	35.49
TRINITY_DN14525_c0_g1	-1.50406	0.000532853	0.0218531	down	22.4	21.33	17.74	8.06	9.43	6.86
TRINITY_DN14551_c0_g1	-1.17359	0.00304471	0.0491571	down	16.67	22.84	17.24	9.21	9.72	9.03
TRINITY_DN145522_c0_g1	-4.79166	0.00118486	0.031015	down	4.19	2.74	4.42	0	0	0
TRINITY_DN14553_c0_g2	-1.23806	0.000127023	0.0125775	down	42.23	38.2	34.98	17.62	17.96	18.74
TRINITY_DN14570_c0_g2	-1.4303	0.000597571	0.0230504	down	28.29	34.36	27.05	14.82	11.8	10.5
TRINITY_DN14619_c0_g1	-5.59665	0.00134536	0.0327926	down	8.92	4.42	6.55	0	0	0
TRINITY_DN1462_c2_g1	-1.32681	0.000875203	0.0271738	down	29.39	41	33.18	15.66	16.18	14.16
TRINITY_DN14626_c0_g1	-1.29946	0.000110327	0.011811	down	62.49	57.88	50.74	24.74	24.1	29.16
TRINITY_DN146279_c0_g1	-5.19135	0.00202681	0.0399131	down	5.62	5.6	3.03	0	0	0
TRINITY_DN146324_c0_g1	-5.25979	0.000929888	0.0280675	down	5.74	3.72	5.95	0	0	0
TRINITY_DN1464_c0_g1	-5.48814	0.000893293	0.0275147	down	7.53	5.72	4.23	0	0	0
TRINITY_DN14647_c0_g1	-8.21599	0.00148727	0.0344423	down	31.74	50.41	35.73	0	0	0
TRINITY_DN14647_c0_g2	-4.90514	0.00126479	0.031817	down	5.45	3.23	3.07	0	0	0
TRINITY_DN14647_c1_g1	-5.98377	0.00244446	0.0437231	down	12.56	5.48	8.85	0	0	0
TRINITY_DN14663_c1_g1	-1.52772	0.000140031	0.0128867	down	28.62	33.53	29.45	11.94	11.96	11.43
TRINITY_DN14699_c0_g2	-2.50776	5.73e-05	0.00886732	down	56.63	69.41	53.77	9.22	11.96	15.01
TRINITY_DN147_c0_g1	-1.45569	5.33e-06	0.00302331	down	997.96	1126.69	1026	410.96	421.81	460.9
TRINITY_DN1470_c0_g2	-1.95103	0.000450934	0.0208577	down	54.76	32.29	55.23	13.12	14.51	11.46
TRINITY_DN1470_c0_g3	-2.45537	0.000236212	0.0162861	down	71.41	43.12	78.88	12.68	13.14	11.06
TRINITY_DN14724_c0_g1	-1.9869	9.07e-07	0.00159537	down	319.62	338.57	310.04	86.08	99.68	89.5
TRINITY_DN1473_c0_g1	-2.37483	0.000770146	0.0257236	down	11.13	9.57	11.83	2.83	2.48	1.53
TRINITY_DN147520_c0_g1	-5.14661	0.000975757	0.0285317	down	3.52	4.78	5.8	0	0	0
TRINITY_DN14755_c0_g1	-2.5515	0.000307764	0.018285	down	39.91	23.03	33.69	5.97	4.71	6.56
TRINITY_DN147669_c0_g1	-5.79204	0.000253407	0.016708	down	7.48	7.36	6.69	0	0	0
TRINITY_DN1477_c0_g1	-3.38944	0.00044506	0.020742	down	156.1	293.73	164.69	19.52	20.19	24.55
TRINITY_DN14773_c0_g1	-1.22242	0.000564567	0.0224868	down	27.51	20.29	26.96	11.05	11.94	11.67
TRINITY_DN147774_c0_g1	-4.79166	0.00118486	0.031015	down	4.09	2.68	4.33	0	0	0
TRINITY_DN14797_c0_g1	-3.34115	0.000452366	0.0208577	down	19.02	23	17.83	2.03	1.21	3.45
TRINITY_DN14868_c0_g1	-1.02135	0.0007733	0.0257506	down	25.25	23.37	27.57	13.93	15.85	12.12
TRINITY_DN1487_c0_g1	-1.51574	2.34e-06	0.00228792	down	339.18	374.5	352.11	142.46	139.29	135.85
TRINITY_DN14885_c0_g1	-4.71083	0.00258679	0.0451385	down	2.5	2.92	5.58	0	0	0
TRINITY_DN14896_c0_g2	-2.04087	0.00274053	0.0464617	down	8.58	6.87	6.84	1.31	2.15	2.28
TRINITY_DN1492_c0_g1	-2.05859	4.84e-05	0.00834675	down	84.06	104.35	76.95	24.56	22.7	23.94
TRINITY_DN149380_c0_g1	-5.34145	0.000631677	0.023451	down	4.7	6.13	4.93	0	0	0
TRINITY_DN14948_c0_g1	-1.08874	0.00278089	0.0468535	down	22.1	27.57	27.09	12.83	10.71	17.05
TRINITY_DN1497_c2_g1	-1.18011	0.00048119	0.0211439	down	52.07	56.93	46.35	30.77	24.32	22.08
TRINITY_DN149889_c0_g1	-4.99544	0.00118607	0.031015	down	6.79	4.97	6.63	0.11	0.25	0
TRINITY_DN14996_c0_g2	-1.26977	0.000959424	0.0284763	down	14.54	12.23	14.28	6.56	5.9	5.92
TRINITY_DN1502_c0_g1	-1.46183	2.61e-05	0.00615438	down	315.03	230.74	319.92	111.66	119.33	111.55
TRINITY_DN15054_c0_g2	-2.58967	4e-08	0.00057139	down	657.5	647.25	631.57	113.9	114.57	132.43
TRINITY_DN1508_c0_g4	-1.34119	0.00158701	0.0354106	down	30.43	42.04	29.46	14.76	12.93	17.41
TRINITY_DN15097_c0_g1	-1.33986	0.00164383	0.0360343	down	25.13	30.2	26.42	8.51	14.03	14.96
TRINITY_DN151_c1_g1	-1.57765	0.00016723	0.013906	down	76.62	105.82	86.32	32.37	33.76	34.68
TRINITY_DN15119_c0_g1	-1.35311	0.00261009	0.0453679	down	89.96	148.23	93.6	43.8	49.96	51.41
TRINITY_DN15140_c0_g1	-1.26664	0.000981897	0.0286585	down	19.61	24.75	21.13	10.62	10.91	9.06
TRINITY_DN15142_c1_g1	-1.65721	0.00311711	0.049687	down	20.23	18.08	12	4.65	5.63	7.23
TRINITY_DN15155_c0_g1	-1.40078	9.05e-05	0.0107283	down	85.11	97.76	78.41	36.19	40.61	34.55
TRINITY_DN15167_c0_g1	-6.82287	0.000207006	0.0152736	down	14.34	16.58	13.42	0	0	0
TRINITY_DN1523_c0_g1	-1.75255	0.000647463	0.0237725	down	26.17	40.16	32.58	10.92	11.82	10.07
TRINITY_DN152766_c0_g1	-5.94099	0.00171389	0.0368449	down	5.81	7.55	12.04	0	0	0
TRINITY_DN15286_c0_g1	-1.14977	0.00274397	0.0464778	down	15.71	19.09	14.91	7.41	8.93	8.76
TRINITY_DN1532_c0_g1	-1.08001	0.00258847	0.0451554	down	438.48	637.33	441.88	251.51	244.91	314.51
TRINITY_DN153280_c0_g1	-4.86031	0.00293854	0.0482931	down	2.71	5.42	2.93	0	0	0
TRINITY_DN15334_c0_g2	-2.08529	0.00109483	0.0300997	down	21.37	18.48	13.58	3.83	3.95	6.33
TRINITY_DN15376_c0_g2	-3.55904	7.02e-05	0.00947615	down	51.52	71.53	62.3	6.51	3.69	7.06
TRINITY_DN15378_c0_g1	-1.97881	0.000129971	0.012652	down	381.05	541.53	394.89	113.43	118.36	145.94
TRINITY_DN15399_c0_g1	-5.1354	0.0018911	0.0384962	down	3.26	4.31	6.98	0	0	0
TRINITY_DN15461_c0_g1	-1.53971	0.00199954	0.0395811	down	14.1	11.33	14.81	6.88	3.58	4.69
TRINITY_DN154733_c0_g1	-4.97854	0.00266046	0.0457496	down	2.45	4.92	5.32	0	0	0
TRINITY_DN15484_c0_g1	-7.69025	0.0023766	0.043297	down	19.02	34.13	29.92	0	0	0
TRINITY_DN1549_c0_g1	-3.69271	0.000510951	0.0216236	down	22.42	15.83	24.32	1.19	1.75	1.95
TRINITY_DN154976_c0_g1	-4.26828	0.00256226	0.0449324	down	3.33	2.27	1.83	0	0	0
TRINITY_DN1551_c0_g1	-1.00489	0.00248265	0.0441453	down	156.97	181.1	126.4	73.79	107.21	83.56
TRINITY_DN155264_c0_g1	-4.51245	0.00169156	0.0365752	down	2.58	2.46	4.2	0	0	0
TRINITY_DN15540_c1_g1	-1.0629	0.000697865	0.0245448	down	26.65	29.44	25.66	13.98	14.09	15.77
TRINITY_DN1555_c0_g1	-1.11935	0.000283309	0.0175876	down	39.22	36.75	33.06	17.38	18.53	20.28
TRINITY_DN1559_c0_g1	-1.97972	6.26e-08	0.000594958	down	540.67	475.39	543.34	137.03	148.14	154.25
TRINITY_DN1561_c2_g2	-2.31782	0.000249455	0.0165978	down	33.04	49.84	37.95	10.37	8.49	7.89
TRINITY_DN15611_c0_g1	-1.81358	8.25e-08	0.000594958	down	453.56	453.72	448.28	143.03	144.08	144.43
TRINITY_DN15638_c0_g1	-1.19538	0.00179055	0.0374542	down	17.79	19.44	14.85	8.21	8.62	8.45
TRINITY_DN156578_c0_g1	-4.69434	0.00132472	0.0325139	down	3.88	2.55	4.11	0	0	0
TRINITY_DN156596_c0_g1	-4.14765	0.00220666	0.0416618	down	2.68	1.87	1.99	0	0	0
TRINITY_DN15668_c0_g2	-2.64948	8.69e-06	0.00376001	down	69.38	62.75	66.18	16.07	8.59	10.73
TRINITY_DN1567_c0_g1	-4.15757	0.000783515	0.0259413	down	179.16	343.12	175.98	8.93	16.8	19.96
TRINITY_DN1572_c1_g1	-1.189	5.3e-05	0.00867576	down	130.92	145.65	128.96	63.37	63.91	72.78
TRINITY_DN15791_c0_g2	-1.04051	1.24e-05	0.00459562	down	135.81	119.1	131.17	66.65	73.89	68.52
TRINITY_DN15796_c0_g2	-1.33328	3.62e-08	0.00057139	down	820.78	789.51	818.43	352.73	362.26	362.15
TRINITY_DN1582_c1_g2	-6.00724	0.00124761	0.0315974	down	11.94	7.74	6.17	0	0	0
TRINITY_DN159453_c0_g1	-4.69434	0.00132472	0.0325139	down	3.88	2.55	4.11	0	0	0
TRINITY_DN15978_c0_g1	-2.30569	0.00202783	0.0399131	down	14.42	21.12	13.36	2.63	3.09	5.29
TRINITY_DN15990_c0_g1	-1.9411	0.000182544	0.0143452	down	33.72	35.98	31.83	13.35	10.22	6.79
TRINITY_DN15990_c1_g1	-2.14051	0.00136332	0.0330907	down	11	12.44	9.44	3.45	2.05	2.91
TRINITY_DN16_c1_g1	-1.14679	3.58e-05	0.00726941	down	61.12	62.75	64.08	30.87	31.32	32.3
TRINITY_DN16039_c0_g1	-2.8335	0.000148507	0.0131118	down	35.02	45.55	35.18	4.26	6.48	8.33
TRINITY_DN1605_c0_g1	-3.83177	2.54e-05	0.00612729	down	57.14	73.27	62.5	3.86	5.65	5.66
TRINITY_DN160572_c0_g1	-4.38465	0.00133812	0.0327126	down	2.53	2.62	2.8	0	0	0
TRINITY_DN16090_c0_g3	-6.4674	0.000609799	0.0231015	down	16.03	19.31	14.47	0	0.37	0
TRINITY_DN16130_c0_g1	-1.72895	0.000373671	0.0194864	down	20.94	21.58	17.53	6.36	5.73	8.25
TRINITY_DN1615_c0_g1	-1.34223	0.00228151	0.0423455	down	94.19	146.74	90.51	52.42	43.44	49.73
TRINITY_DN161669_c0_g1	-4.85926	0.00114861	0.0307295	down	3.22	4.58	3.17	0	0	0
TRINITY_DN16258_c1_g2	-4.42844	0.00263984	0.0455742	down	3.15	3.22	1.73	0	0	0
TRINITY_DN1628_c0_g1	-1.2805	9.2e-05	0.0107796	down	85.85	99.12	84.1	43.87	43.19	37.33
TRINITY_DN16310_c1_g1	-4.7235	0.00138592	0.0333931	down	3.96	2.6	4.2	0	0	0
TRINITY_DN163363_c0_g1	-4.90115	0.00142772	0.0337553	down	5.33	3.55	2.88	0	0	0
TRINITY_DN16342_c0_g1	-1.10788	0.000581565	0.0228066	down	77.28	99.39	78.03	41.78	45.47	45.58
TRINITY_DN16401_c0_g1	-1.02475	0.00116001	0.0307913	down	28.26	34.67	29.36	16.33	16.84	17.68
TRINITY_DN16408_c0_g1	-2.09282	2.32e-05	0.00579811	down	38.07	42.17	40.62	9.24	12.1	10.52
TRINITY_DN1641_c0_g1	-1.23487	8.65e-05	0.0105347	down	1233.33	1532.41	1285.9	611.88	656.86	675.12
TRINITY_DN16437_c0_g2	-5.37145	0.00225324	0.0420418	down	15.33	18.34	13.22	0	0.72	0.67
TRINITY_DN1644_c0_g1	-1.7412	0.00175837	0.0371849	down	35.04	60.19	40.46	18.07	15.54	11.84
TRINITY_DN16440_c0_g1	-2.09366	3.97e-05	0.00771351	down	107.13	138.45	120.91	39.97	27.26	29.49
TRINITY_DN16441_c1_g1	-1.7438	9.13e-05	0.0107717	down	127.57	176.69	142.64	51.73	48.3	49.12
TRINITY_DN164522_c0_g1	-5.80003	0.000668165	0.0240332	down	8.55	5.5	8.6	0	0	0
TRINITY_DN16466_c0_g1	-1.2176	3.13e-05	0.00676062	down	135.69	148.78	144.8	61.71	72.69	73.5
TRINITY_DN165_c0_g1	-1.77262	2.85e-06	0.0024542	down	72	65.24	74.11	22.05	23.65	23.02
TRINITY_DN1652_c2_g1	-1.45128	0.000273579	0.0173692	down	80.85	101.9	72.75	36.57	33.95	34.06
TRINITY_DN1654_c1_g1	-2.40205	8.86e-05	0.0106621	down	44.96	43.43	32.73	7.18	8.27	10.27
TRINITY_DN1656_c0_g1	-2.02926	0.0015722	0.0352409	down	21.84	37.23	24.15	8.47	6.64	7.08
TRINITY_DN16623_c0_g1	-1.06367	0.000152921	0.0133206	down	42.26	40	45.42	22.06	25.11	20.78
TRINITY_DN1668_c0_g3	-1.37848	0.000450839	0.0208577	down	205.75	297.58	221	105.69	105.04	101.21
TRINITY_DN16695_c1_g1	-2.24652	0.00237638	0.043297	down	179.77	367.55	196.44	43.66	54.28	79.31
TRINITY_DN16709_c1_g1	-1.21188	0.000207589	0.0152736	down	62.25	69.77	57.7	27.8	33.24	31.28
TRINITY_DN16718_c0_g1	-1.71423	0.000269061	0.0171747	down	25.82	32.47	26.55	8.29	10.88	10.09
TRINITY_DN16784_c0_g1	-1.09321	5.53e-05	0.0087489	down	69.88	75.67	74.14	38.44	39.5	37.23
TRINITY_DN16821_c1_g1	-1.87455	0.000379893	0.0197065	down	24.06	25.85	28.76	5.25	9.38	9.84
TRINITY_DN168761_c0_g1	-6.40284	0.000523239	0.0217824	down	12.95	8.38	13.31	0	0	0
TRINITY_DN16879_c1_g4	-1.88823	0.00108152	0.0299831	down	26.49	21.63	16.02	4.85	7.28	6.94
TRINITY_DN168827_c0_g1	-4.98019	0.000863875	0.0271365	down	3.53	4.65	3.76	0	0	0
TRINITY_DN169308_c0_g1	-4.02655	0.0029915	0.0486526	down	2.38	1.59	2.58	0	0	0
TRINITY_DN169369_c0_g1	-4.9673	0.00304817	0.0491571	down	3.64	5.87	2.69	0	0	0
TRINITY_DN16943_c0_g1	-2.40086	5.89e-07	0.00137321	down	151.85	141.94	149.14	35.09	25.75	32.58
TRINITY_DN16946_c1_g1	-5.88491	0.00275265	0.046538	down	4.75	9.31	9.97	0	0	0
TRINITY_DN169627_c0_g1	-6.26297	0.00122478	0.0314324	down	7.07	11.54	12.16	0	0	0
TRINITY_DN170_c1_g2	-2.16711	0.000727537	0.0250737	down	30.13	17.11	26.95	5.03	5.7	6.88
TRINITY_DN17008_c0_g1	-1.79893	0.00235489	0.0430717	down	20.65	32.64	20.17	8.1	5.9	9.51
TRINITY_DN17018_c0_g1	-1.09554	0.00129006	0.0320867	down	14.54	14.14	14.69	7.59	7.97	7.02
TRINITY_DN17025_c0_g1	-1.27455	0.000351056	0.0192216	down	21.04	18.74	18.79	8.96	9.42	8.56
TRINITY_DN17032_c0_g1	-1.96402	6.73e-05	0.00942262	down	27.18	23.74	28.05	8.88	7.74	6
TRINITY_DN1706_c0_g1	-1.34358	2.49e-05	0.00607579	down	104.67	106.79	92.89	43.94	48	42.83
TRINITY_DN17077_c0_g1	-1.14496	0.000198428	0.0148924	down	60.57	69.46	61.52	30.8	30.32	36.22
TRINITY_DN17081_c0_g1	-1.43197	0.00120243	0.0311858	down	17.92	19.97	15.4	6.03	8.64	7.59
TRINITY_DN17091_c0_g2	-6.6584	0.000160211	0.0136338	down	12.17	14.34	13	0	0	0
TRINITY_DN170927_c0_g1	-4.70576	0.00123566	0.0315081	down	2.91	3.87	3.13	0	0	0
TRINITY_DN17093_c0_g1	-2.19648	8.75e-05	0.010578	down	299.82	415.86	286.7	79.4	76.97	89.52
TRINITY_DN17112_c0_g1	-1.85669	0.00109546	0.0300997	down	38.24	54.48	31.99	10.8	13.51	14.15
TRINITY_DN17122_c0_g1	-1.08441	0.000322829	0.0184218	down	54.43	61.86	50.41	29.09	29.66	29.72
TRINITY_DN171505_c0_g1	-5.81725	0.00117249	0.0309132	down	11.37	12.08	8.09	0	0.26	0
TRINITY_DN17168_c0_g2	-2.06113	0.000172792	0.0140435	down	44.36	56.81	39.14	12.71	11.33	13.35
TRINITY_DN171725_c0_g1	-4.4074	0.00180248	0.0376171	down	4.42	3.7	3.8	0	0.17	0
TRINITY_DN17177_c0_g1	-1.24991	0.000256006	0.01677	down	52.32	36.75	47.38	20.67	19.83	22.05
TRINITY_DN171775_c0_g1	-6.12337	0.000455589	0.0208982	down	7.41	10.15	9.81	0	0	0
TRINITY_DN1719_c0_g2	-1.5104	2.05e-05	0.00566588	down	217.21	158.17	212.67	77.91	73.3	73.63
TRINITY_DN17200_c0_g2	-1.32538	0.00084864	0.0269198	down	162.87	219.34	147.94	73.73	73.56	91.39
TRINITY_DN17240_c0_g1	-1.58685	0.00248389	0.0441458	down	9.39	10.17	11.26	2.99	3.03	5.41
TRINITY_DN172840_c0_g1	-4.4413	0.00169914	0.0366794	down	3.04	2.08	3.36	0	0	0
TRINITY_DN173159_c0_g1	-4.00287	0.00257884	0.0450493	down	1.87	2.2	2.1	0	0	0
TRINITY_DN17345_c0_g1	-4.50746	0.001087	0.030017	down	2.95	2.79	2.76	0	0	0
TRINITY_DN17375_c0_g1	-1.05554	0.00182303	0.037818	down	57.48	72.67	56.99	30.41	29.84	41.92
TRINITY_DN174063_c0_g1	-3.98287	0.0029265	0.0481375	down	2.2	1.48	2.4	0	0	0
TRINITY_DN174078_c0_g1	-4.92556	0.000890036	0.0274894	down	3.64	4.52	3.58	0	0	0
TRINITY_DN17418_c0_g1	-1.39961	0.000311481	0.018285	down	31.84	24.12	26.51	13.02	9.57	11.87
TRINITY_DN1742_c0_g1	-1.23355	2.89e-05	0.00643931	down	56.32	53.55	58.73	26.18	28.47	24.83
TRINITY_DN17427_c0_g2	-1.70203	0.00063813	0.0235549	down	454.69	743.5	522.53	187.89	209.37	194.93
TRINITY_DN17442_c0_g1	-1.70305	0.000610553	0.0231077	down	52.06	77.24	53.88	19.96	18.49	24.59
TRINITY_DN17467_c0_g1	-1.81853	3.4e-06	0.00269796	down	133.87	146.96	155.99	43.19	48.22	46.8
TRINITY_DN1749_c0_g1	-1.45715	2.26e-05	0.00579258	down	529.23	625.69	519.77	222.64	227.58	236.7
TRINITY_DN1750_c0_g1	-1.36922	4.48e-05	0.00811686	down	48.17	39.44	45.89	19.17	20.36	17.49
TRINITY_DN1750_c1_g1	-1.68351	2.9e-06	0.0024542	down	258.97	280.71	248.19	91.36	91.12	92.96
TRINITY_DN175230_c0_g1	-5.5503	0.00125911	0.0317621	down	4.31	7.25	7.04	0	0	0
TRINITY_DN17545_c0_g2	-2.27526	0.00110065	0.0301389	down	13.71	20.98	16.25	4.36	3.12	3.92
TRINITY_DN1755_c2_g1	-1.97285	0.000279996	0.0175647	down	35.68	43.09	38.78	7.67	16.19	11.45
TRINITY_DN175591_c0_g1	-4.32208	0.00195187	0.0391662	down	2.13	2.5	3.18	0	0	0
TRINITY_DN175594_c0_g1	-5.22024	0.000813484	0.0265095	down	5.66	3.68	5.87	0	0	0
TRINITY_DN17583_c0_g1	-2.04245	3.79e-06	0.00273189	down	78.02	81.18	80.96	23.64	23.17	18.6
TRINITY_DN17594_c0_g2	-1.36091	0.000197616	0.0148505	down	132.28	169.86	128.65	61.53	63.22	63.63
TRINITY_DN17603_c0_g1	-2.64843	3.98e-08	0.00057139	down	418.17	352.71	406.27	66.49	71.97	69.46
TRINITY_DN17605_c0_g1	-2.26054	0.000162777	0.0137235	down	111.36	163.89	116.75	26.61	27.56	38.32
TRINITY_DN176084_c0_g1	-4.57082	0.00135575	0.03297	down	2.85	3.57	2.68	0	0	0
TRINITY_DN1761_c1_g2	-1.47991	0.00243212	0.0436819	down	18.89	26.17	17.4	6.97	9.68	8.71
TRINITY_DN17656_c0_g1	-1.69061	9.94e-05	0.011203	down	1328.47	1752.69	1313.2	484.09	527.26	528.61
TRINITY_DN176902_c0_g1	-4.86835	0.0023826	0.0433325	down	5.56	2.51	4.06	0	0	0
TRINITY_DN176915_c0_g1	-4.61571	0.0021479	0.0410771	down	3.63	3.7	1.99	0	0	0
TRINITY_DN17700_c1_g1	-2.03361	0.000116482	0.0120991	down	39.06	31.92	42.4	7.31	11.79	12.3
TRINITY_DN17709_c0_g1	-1.06849	0.0027154	0.0462437	down	25.31	33.25	23.9	14.96	13.97	14.99
TRINITY_DN17740_c0_g1	-1.8408	6.91e-06	0.00341625	down	107.23	83.24	108.82	30.52	30.12	30.91
TRINITY_DN17758_c0_g1	-2.22483	1.24e-05	0.00459562	down	35.1	38.12	37.85	8.82	8.99	8.46
TRINITY_DN17759_c0_g1	-1.71461	0.000548233	0.0220993	down	17.6	16.72	14.29	4.48	6.22	5.91
TRINITY_DN17784_c0_g1	-5.12412	0.00281174	0.0470987	down	2.81	5.88	5.21	0	0	0
TRINITY_DN17800_c0_g1	-1.21004	0.000339523	0.0189109	down	42.59	34.03	38.01	19.57	14.52	20.59
TRINITY_DN1781_c0_g1	-1.27914	6.68e-05	0.00941398	down	53.17	58.44	52.08	25.59	24.42	25.63
TRINITY_DN17815_c3_g1	-8.74592	0.00109746	0.0301228	down	44.48	67.72	58.49	0	0	0
TRINITY_DN17823_c0_g1	-1.77996	0.00279188	0.0469852	down	8.23	6.95	9.41	1.87	2.46	3.33
TRINITY_DN178337_c0_g1	-3.98287	0.0029265	0.0481375	down	2.24	1.5	2.43	0	0	0
TRINITY_DN1784_c0_g1	-1.34757	0.000366973	0.0194547	down	47.95	61.74	48.95	23.63	21.01	25.21
TRINITY_DN17844_c0_g2	-5.10906	0.00146075	0.034114	down	3.34	5.69	4.34	0	0	0
TRINITY_DN178455_c0_g1	-5.76716	0.000409242	0.020027	down	8.13	7.22	5.86	0	0	0
TRINITY_DN178673_c0_g1	-4.02655	0.0029915	0.0486526	down	2.27	1.52	2.47	0	0	0
TRINITY_DN1788_c0_g2	-1.8444	1.34e-05	0.00471658	down	38.35	33.9	39.54	11.73	11.07	11.39
TRINITY_DN179279_c0_g1	-4.55655	0.00147283	0.0343079	down	3.39	2.31	3.73	0	0	0
TRINITY_DN1794_c0_g1	-1.09636	6.08e-05	0.00920168	down	141.82	107.73	138.73	66.58	67.91	64.51
TRINITY_DN179543_c0_g1	-4.4413	0.00169914	0.0366794	down	3.1	2.06	3.33	0	0	0
TRINITY_DN1797_c0_g1	-1.35582	0.00032619	0.0185282	down	34.02	24.44	31.48	14	11.77	12.23
TRINITY_DN17971_c0_g1	-1.1562	0.00108103	0.0299827	down	22.93	21.24	22.36	14.05	9.01	10.23
TRINITY_DN179855_c0_g1	-4.65236	0.00312327	0.0497451	down	2.03	4.24	3.39	0	0	0
TRINITY_DN1799_c0_g1	-3.12189	9.61e-06	0.00407298	down	296.62	361.48	275.4	32.04	45.43	45.13
TRINITY_DN17990_c0_g1	-1.276	0.00136868	0.0331818	down	13.74	15.83	15.27	6.09	6.58	7.9
TRINITY_DN1801_c0_g2	-1.91193	0.000424554	0.0202945	down	67.65	93.21	61.78	19.88	18.8	28.6
TRINITY_DN18037_c0_g1	-1.74666	6.76e-06	0.00341625	down	57.51	57.95	58.51	21.06	18.53	18.23
TRINITY_DN18076_c0_g1	-1.6112	0.000253634	0.016708	down	30.12	28.97	22.9	10.51	8.91	10.16
TRINITY_DN1810_c0_g1	-2.40814	0.000263048	0.0169763	down	19.11	24.11	19.1	5.16	3.75	3.68
TRINITY_DN181084_c0_g1	-5.64629	0.00277883	0.0468313	down	4.87	9.53	5.1	0	0	0
TRINITY_DN18122_c0_g1	-2.16672	0.00198687	0.0394594	down	16.75	25.23	15.52	4.34	3.64	6.43
TRINITY_DN182_c2_g1	-7.77562	0.00134262	0.0327666	down	26.83	37.04	22.7	0	0	0
TRINITY_DN18240_c0_g2	-1.3195	0.00207646	0.0404354	down	18.53	19.45	14.79	9.93	6.64	7
TRINITY_DN18270_c0_g2	-1.72297	0.00051227	0.0216375	down	16.53	20.7	18.03	6.58	5.03	6.86
TRINITY_DN18289_c1_g1	-7.25855	0.000427032	0.0203037	down	38.9	39.73	48.65	0	0	1.26
TRINITY_DN18362_c0_g1	-1.93165	0.00289475	0.0479288	down	7.88	9.88	8.39	2.25	1.88	3.66
TRINITY_DN184_c1_g1	-1.13571	0.000922948	0.0280186	down	15.21	15.28	16.54	7.72	7.87	7.94
TRINITY_DN18410_c0_g1	-2.03563	0.000100811	0.0113016	down	33.59	39.88	30.69	10.51	9.11	8.65
TRINITY_DN18472_c1_g1	-1.43585	0.000308528	0.018285	down	400.37	571.94	440.29	196.24	182.23	207.14
TRINITY_DN18484_c0_g1	-3.11501	0.00104957	0.0295815	down	158.92	341.11	192.2	21.81	39.33	29.15
TRINITY_DN18485_c0_g1	-1.6479	0.000770387	0.0257236	down	19.72	26.88	23.02	7.66	6.86	9.98
TRINITY_DN1852_c0_g2	-5.62584	2.53e-05	0.00612729	down	55.7	54.21	59.97	0.85	1.48	1.14
TRINITY_DN18533_c0_g1	-1.06626	0.00101101	0.0290152	down	18.62	19.15	21.39	9.5	10.97	10.84
TRINITY_DN18533_c1_g1	-1.59395	0.00147948	0.0343687	down	13.18	18.75	16.38	6.4	5.08	6.21
TRINITY_DN18563_c0_g1	-1.35608	0.000112763	0.011868	down	55.04	67	70.21	28.16	27.34	27.51
TRINITY_DN18573_c0_g2	-1.64447	6.45e-05	0.00928816	down	464.84	592	457	170.48	178.24	198.21
TRINITY_DN1858_c0_g1	-1.10066	0.00296813	0.0485165	down	14.94	14.27	12.99	8.21	5.6	7.97
TRINITY_DN186419_c0_g1	-5.22024	0.000813484	0.0265095	down	5.59	3.63	5.8	0	0	0
TRINITY_DN1868_c0_g1	-1.99034	7.88e-06	0.00365548	down	64.54	69.08	67.26	21.89	16.75	17.66
TRINITY_DN18683_c1_g1	-1.59125	0.000892664	0.0275147	down	18.91	23.48	19.02	9.35	5.62	7.56
TRINITY_DN1869_c0_g1	-1.3388	0.000250606	0.0165978	down	340.3	466.85	362.48	176.7	173.8	168.42
TRINITY_DN18705_c0_g1	-1.30334	9.82e-05	0.0111036	down	858.53	1062.71	888.04	397.89	404.78	484.97
TRINITY_DN18727_c0_g1	-1.23903	0.000385422	0.0197065	down	31	26.69	36.55	13.05	15.25	15.44
TRINITY_DN188_c0_g2	-6.64797	0.000104759	0.0115043	down	14.55	12.28	12.71	0	0	0
TRINITY_DN1882_c0_g1	-3.20039	1.62e-05	0.00522884	down	91.43	118.48	91.42	12.46	10.87	13.24
TRINITY_DN1882_c2_g1	-2.55037	1.09e-06	0.00177346	down	590.61	662.24	571.3	117.53	107.38	125.38
TRINITY_DN188845_c0_g1	-5.13277	0.000813819	0.0265095	down	3.93	5.31	4.3	0	0	0
TRINITY_DN1892_c0_g1	-2.66372	1.67e-07	0.000756396	down	136.13	125.4	141.87	25.05	23.09	22
TRINITY_DN1895_c0_g1	-2.02394	0.000386704	0.0197065	down	18.25	15.6	22.32	3.96	4.92	6.08
TRINITY_DN18970_c0_g1	-1.62925	0.000138553	0.0128479	down	31.24	33.45	28.74	10.63	13.74	10.1
TRINITY_DN18997_c0_g1	-2.38407	0.000173759	0.0140473	down	22.37	29.18	23.75	6.05	4.63	5.06
TRINITY_DN1904_c1_g3	-1.70871	0.00296922	0.0485219	down	11.06	13.27	14.39	6.25	4.39	2.72
TRINITY_DN1907_c1_g1	-1.24709	0.000667389	0.0240234	down	112.92	131.44	127.18	65.68	73.33	41.45
TRINITY_DN19095_c0_g1	-2.39208	0.00274891	0.0464996	down	18.13	35.77	22.29	5.46	4.41	5.6
TRINITY_DN191132_c0_g1	-6.04672	0.000507785	0.0215707	down	10.19	6.54	10.11	0	0	0
TRINITY_DN191613_c0_g1	-4.58994	0.00150034	0.0345734	down	3.53	2.32	3.76	0	0	0
TRINITY_DN19166_c0_g1	-1.46608	0.00171325	0.0368449	down	20.56	26.04	18.88	9.14	6.79	10.97
TRINITY_DN19192_c0_g2	-1.29006	5.61e-05	0.00878058	down	50.5	50.67	52.88	22.99	21.02	26.28
TRINITY_DN19197_c0_g1	-1.21229	0.00133847	0.0327126	down	21.41	19.37	19.77	7.44	12.42	9.86
TRINITY_DN19221_c0_g1	-1.17001	0.00222161	0.0417473	down	50.43	69.88	50.57	23.22	30.67	32.18
TRINITY_DN1925_c0_g2	-1.45726	6.93e-06	0.00341625	down	340.89	380.6	359.03	135.21	147.35	160.29
TRINITY_DN19275_c0_g1	-3.29294	2.16e-05	0.00578846	down	222.42	318.83	251.4	35	28.14	27.02
TRINITY_DN193_c0_g1	-1.09867	0.00129723	0.032225	down	25.16	17.77	23.57	11.65	10.97	10.73
TRINITY_DN1934_c1_g1	-2.17287	0.000206656	0.0152736	down	31.46	41.04	29.32	7.65	9.38	8
TRINITY_DN19352_c0_g1	-1.37314	0.000604037	0.0230661	down	30.49	39.71	31.16	16.13	15.08	12.95
TRINITY_DN19369_c0_g1	-2.59267	7.02e-05	0.00947615	down	23.96	28.22	25.33	5.26	5.09	3.73
TRINITY_DN1940_c0_g1	-1.37742	0.000179362	0.0142919	down	151.84	97.64	135.19	55.56	52.49	52.03
TRINITY_DN1940_c4_g1	-1.78865	0.000425494	0.0202945	down	158.39	229.78	144.59	55.77	55.14	61.25
TRINITY_DN19423_c0_g2	-4.91224	0.000122427	0.0123225	down	33.08	32.11	29.31	0.93	1.74	0.81
TRINITY_DN19432_c0_g4	-5.00329	0.000937582	0.0281802	down	3.64	4.79	3.87	0	0	0
TRINITY_DN19434_c0_g1	-1.10241	0.00252143	0.0445112	down	144.11	208.56	137.34	80.61	93.13	83.13
TRINITY_DN19440_c0_g1	-1.30045	0.00189692	0.0385472	down	146.69	228.33	157.54	72.98	74.64	95.83
TRINITY_DN19484_c1_g1	-2.40685	2.28e-05	0.00579258	down	34.62	39.4	37.05	6.63	8.7	8.24
TRINITY_DN19489_c2_g1	-4.56806	0.00140621	0.0335554	down	2.59	3.57	2.87	0	0	0
TRINITY_DN194909_c0_g1	-4.96351	0.00111631	0.0302742	down	5.47	3.2	4.12	0	0	0
TRINITY_DN19513_c1_g1	-1.97003	1.37e-05	0.00478376	down	94.52	107.16	88.53	26.55	26.32	30.16
TRINITY_DN19564_c0_g1	-5.27716	0.0012151	0.0313326	down	9.02	5.75	7.98	0	0	0.18
TRINITY_DN19585_c0_g1	-2.82234	0.00241321	0.0435687	down	28.82	46.71	22.79	4.72	3.38	7.46
TRINITY_DN19585_c0_g4	-1.15587	0.00114537	0.0307025	down	54.64	36.99	54.44	25.35	19.33	26.26
TRINITY_DN19596_c0_g1	-4.70576	0.00123566	0.0315081	down	2.86	3.92	3.15	0	0	0
TRINITY_DN196515_c0_g1	-7.18028	6.42e-05	0.00928816	down	19.96	18.86	18.19	0	0	0
TRINITY_DN1966_c2_g1	-1.56131	0.000134975	0.012715	down	52.69	35.94	49.06	16.8	17.23	16.46
TRINITY_DN19673_c0_g4	-6.99847	0.000174589	0.0140487	down	14.89	18.11	17.51	0	0	0
TRINITY_DN197_c0_g1	-1.24482	4.01e-05	0.00775317	down	53.6	50.37	58.11	25.23	23.41	27.13
TRINITY_DN197421_c0_g1	-4.72162	0.000811009	0.0265095	down	3.22	3.29	3.54	0	0	0
TRINITY_DN197573_c0_g1	-5.56421	0.00266427	0.0457496	down	4.59	8.99	4.82	0	0	0
TRINITY_DN19782_c0_g1	-1.14078	6.22e-05	0.00928011	down	450.14	535.19	485.1	238.91	236.57	274.72
TRINITY_DN19804_c0_g1	-1.29919	0.00145521	0.0340722	down	28.04	37.1	30.32	11.47	16.56	16.57
TRINITY_DN1981_c0_g1	-1.01311	0.000667166	0.0240234	down	55.07	65.45	52.37	30.7	31.29	33.92
TRINITY_DN19841_c0_g1	-2.0741	3.48e-06	0.00272871	down	77.1	81.57	77.82	19.27	20.64	22.78
TRINITY_DN19853_c0_g2	-2.50585	0.00120717	0.0312582	down	17.14	17.39	11.58	2.33	4.31	2.52
TRINITY_DN19853_c0_g3	-5.55478	0.00248779	0.0441625	down	8.48	3.88	7.81	0	0	0
TRINITY_DN198852_c0_g1	-5.56618	0.000702018	0.0246283	down	7.2	4.74	7.67	0	0	0
TRINITY_DN1991_c2_g1	-3.12256	0.000686501	0.0243528	down	73.12	144.2	87.43	12.48	16.34	10.36
TRINITY_DN19922_c1_g3	-5.48902	0.00024793	0.0165978	down	25.19	25.04	24.76	0.57	0.44	0.62
TRINITY_DN19922_c3_g1	-7.03078	0.00123042	0.0315033	down	14.09	22.42	15.02	0	0	0
TRINITY_DN19961_c0_g1	-1.06929	0.000508515	0.0215707	down	68.94	89.29	76.61	43.24	39.53	42.23
TRINITY_DN1998_c0_g1	-1.63106	0.00268491	0.0459579	down	12.92	8.42	12.35	3.72	3.58	4.27
TRINITY_DN19981_c0_g2	-2.3055	0.000231051	0.0161049	down	29.06	34.91	24.18	5.88	7.26	6.77
TRINITY_DN20_c0_g1	-1.22719	0.0018221	0.037818	down	42.73	26.19	42.15	17.09	17.67	15.46
TRINITY_DN2004_c0_g1	-1.41819	0.00115757	0.0307913	down	44.16	49.89	38.31	14.52	26.57	17.17
TRINITY_DN20056_c0_g1	-1.53553	0.000235833	0.0162776	down	79.88	103.5	74.5	31.72	35.7	32.63
TRINITY_DN200958_c0_g1	-7.07433	0.000386482	0.0197065	down	21.51	13.68	20.02	0	0	0
TRINITY_DN20138_c0_g1	-5.19519	0.000457894	0.0208982	down	4.68	4.41	5.28	0	0	0
TRINITY_DN201692_c0_g1	-4.47732	0.00172535	0.0368917	down	3.19	2.11	3.42	0	0	0
TRINITY_DN201755_c0_g1	-4.47732	0.00172535	0.0368917	down	3.26	2.15	3.49	0	0	0
TRINITY_DN20190_c0_g1	-2.56813	0.00224362	0.0419549	down	12.46	7.56	10.93	2.15	1.6	1.48
TRINITY_DN202308_c0_g1	-5.71244	0.000246071	0.0165978	down	6.64	6.58	7.11	0	0	0
TRINITY_DN202751_c0_g1	-4.31598	0.00199859	0.0395811	down	2.91	1.93	3.13	0	0	0
TRINITY_DN20298_c0_g1	-2.12029	0.00252698	0.0445721	down	27.98	53.16	38.31	10.68	6.44	13.86
TRINITY_DN203_c1_g2	-3.66999	0.000537716	0.0219397	down	20.75	15.22	18.74	2.17	0.64	1.8
TRINITY_DN20384_c1_g1	-4.139	0.00232674	0.0428544	down	2.51	1.68	2.72	0	0	0
TRINITY_DN204142_c0_g1	-5.0153	0.0011053	0.0301945	down	4.93	3.21	5.16	0	0	0
TRINITY_DN20499_c0_g1	-4.23679	1.59e-06	0.00185702	down	141.01	163.07	143	9.05	8.23	8.95
TRINITY_DN20513_c0_g2	-1.19897	6.89e-05	0.00947371	down	57.32	55.74	57.35	25.95	25.37	31.56
TRINITY_DN2057_c3_g1	-1.22392	0.000578683	0.0227381	down	19.32	20.74	22.05	9.96	8.68	10.8
TRINITY_DN205810_c0_g1	-5.08494	0.000803721	0.0263904	down	3.8	5.15	4.16	0	0	0
TRINITY_DN2060_c0_g1	-1.45331	5.13e-05	0.00862518	down	46.09	52.01	50.9	18.89	20.97	21.27
TRINITY_DN206175_c0_g1	-4.18748	0.00313393	0.0498075	down	5.88	5.03	7.07	0.41	0.48	0
TRINITY_DN206200_c0_g1	-5.0317	0.00086875	0.0271365	down	3.68	4.84	3.91	0	0	0
TRINITY_DN20646_c1_g1	-6.53042	0.00050899	0.0215707	down	14.3	9.23	14.59	0	0	0
TRINITY_DN2069_c0_g1	-1.28522	5.28e-05	0.00867576	down	200.16	232.99	193.58	95.72	91.63	101.56
TRINITY_DN2070_c1_g1	-1.33472	0.000324641	0.0184754	down	33.32	34.81	40.67	13.25	19.68	15.69
TRINITY_DN20724_c0_g2	-1.37023	0.000680625	0.0242526	down	14.12	14.48	15.99	5.68	6.26	6.89
TRINITY_DN2081_c0_g1	-2.53341	2.15e-05	0.00578484	down	51.96	38.92	55.42	8.97	8.81	9.42
TRINITY_DN2082_c0_g1	-4.54679	0.0025717	0.0449864	down	10.56	11.01	10.6	0	1.35	0.63
TRINITY_DN2087_c0_g3	-1.24465	0.000120942	0.0123011	down	68.11	73.99	67.34	28.18	36.34	35.41
TRINITY_DN20888_c0_g1	-1.37322	1.03e-05	0.00415882	down	72.93	63.13	71.46	29.93	28.33	30.61
TRINITY_DN2089_c0_g1	-2.66471	0.000951076	0.0283579	down	21.82	14.82	13.77	3.02	3.97	1.87
TRINITY_DN2094_c0_g2	-1.05615	0.00152644	0.0348464	down	28.93	31.77	26.19	13.2	15.72	18.23
TRINITY_DN20945_c0_g1	-2.78326	0.00303327	0.0490499	down	12.46	8.81	16.52	1.75	1.38	2.58
TRINITY_DN20969_c0_g1	-1.19825	0.000625557	0.0233918	down	64.28	85.98	66.16	36.87	34.97	33.87
TRINITY_DN20989_c0_g1	-2.43131	8.3e-06	0.00370185	down	35.24	32.43	37.29	7.42	6.85	6.77
TRINITY_DN21042_c2_g1	-1.98715	0.00117147	0.0309132	down	22.17	19.03	29.09	8.32	3.35	8.02
TRINITY_DN21057_c0_g2	-2.58658	0.00114193	0.0306874	down	10.36	8.92	9.84	1.94	1.01	2.34
TRINITY_DN21075_c0_g2	-1.14216	0.00292446	0.0481375	down	31.67	31.06	22.32	14.85	11.31	16.69
TRINITY_DN21085_c0_g1	-1.47592	6.37e-06	0.0033769	down	128.95	108.26	122.48	44.17	46.38	53.17
TRINITY_DN211_c0_g2	-1.0281	6.95e-05	0.00947535	down	97.5	77.59	96.35	48.93	50.67	46.89
TRINITY_DN21102_c2_g1	-4.61744	0.00214786	0.0410771	down	20.11	27.96	19.15	0.72	0.84	0.79
TRINITY_DN21117_c0_g2	-1.27408	0.00073211	0.0251565	down	17.29	14.5	18.88	7.37	7.63	7.66
TRINITY_DN211444_c0_g1	-4.69434	0.00132472	0.0325139	down	3.73	2.53	4.08	0	0	0
TRINITY_DN21151_c0_g1	-1.79324	0.000714771	0.0249409	down	12.55	10.97	10.93	3	4.54	3.64
TRINITY_DN2117_c0_g3	-2.68279	6.9e-06	0.00341625	down	1289.24	1599.39	1276.46	242.83	256.07	233.74
TRINITY_DN2119_c2_g1	-1.04431	0.000734235	0.0251751	down	64.1	77.63	72.95	32.55	40.19	44.9
TRINITY_DN21201_c0_g1	-1.22081	0.000586148	0.022902	down	90.6	115.71	85.19	43.16	52.66	45.38
TRINITY_DN2122_c0_g1	-1.90268	0.000534748	0.0218748	down	15.89	11.44	14.93	4.56	3.53	4.13
TRINITY_DN21239_c0_g1	-1.16928	0.00022647	0.0159429	down	41.78	34.86	37.08	16.69	18.57	21.34
TRINITY_DN2126_c1_g1	-1.14384	4.07e-05	0.00782795	down	58.68	50.77	59.4	27.82	28.49	27.85
TRINITY_DN2126_c5_g1	-5.47486	0.000371245	0.0194556	down	5.31	6.02	5.83	0	0	0
TRINITY_DN212652_c0_g1	-4.86031	0.00293854	0.0482931	down	2.76	5.51	2.98	0	0	0
TRINITY_DN2128_c0_g3	-1.28694	0.00100484	0.0289558	down	25.05	19.03	19.43	8.56	8.58	11.72
TRINITY_DN21281_c0_g1	-1.42818	3.14e-05	0.00676062	down	99.38	102.08	88.24	45.14	36.14	39.25
TRINITY_DN212940_c0_g1	-4.91147	0.00256891	0.044983	down	3.9	2.64	6.41	0	0	0
TRINITY_DN21298_c0_g1	-1.16008	0.000331562	0.0186688	down	146.69	180.97	159.78	88.26	66.46	91.08
TRINITY_DN21324_c0_g1	-1.25856	2.65e-05	0.00619883	down	190.77	204.33	177.61	84.58	87.76	97.23
TRINITY_DN213408_c0_g1	-5.76716	0.000409242	0.020027	down	8.21	7.28	5.91	0	0	0
TRINITY_DN214_c0_g3	-1.10126	0.00302608	0.0490102	down	35.63	46.45	36.3	16.53	20.16	26.19
TRINITY_DN2154_c5_g1	-2.38973	0.000169669	0.013991	down	36.38	48.1	33.51	9.12	7.01	8.92
TRINITY_DN21596_c0_g1	-1.87769	0.00156901	0.0352137	down	12.24	14.95	10.63	2.97	4.34	4.18
TRINITY_DN216528_c0_g1	-5.16848	0.000945082	0.0282648	down	5.45	3.54	5.67	0	0	0
TRINITY_DN21779_c0_g1	-2.05621	2.2e-05	0.00579258	down	59.46	45.85	47.67	15.72	13.12	11.88
TRINITY_DN21792_c0_g3	-1.63162	0.00137281	0.0332427	down	11.89	12.04	13.1	3.26	6.29	4.24
TRINITY_DN217969_c0_g1	-4.78022	0.0025003	0.0442487	down	5.08	2.31	3.99	0	0	0
TRINITY_DN21799_c0_g1	-3.18636	0.00192425	0.0387929	down	8.2	8.97	8.44	0.57	1.11	1.03
TRINITY_DN218040_c0_g1	-4.64084	0.00126387	0.0318064	down	2.76	3.67	2.98	0	0	0
TRINITY_DN2186_c0_g1	-1.7058	1.9e-05	0.00543359	down	45.21	46.36	53.15	17.07	16.9	15
TRINITY_DN218603_c0_g1	-4.92565	0.0022217	0.0417473	down	2.86	3.8	6.16	0	0	0
TRINITY_DN219065_c0_g1	-4.13046	0.00280825	0.047065	down	3.11	2.04	1.76	0	0	0
TRINITY_DN21922_c0_g3	-1.60327	0.00183628	0.0379611	down	111.94	172.36	94.09	48.54	42.5	46.94
TRINITY_DN219419_c0_g1	-5.28864	0.000762414	0.0255997	down	5.89	3.82	6.09	0	0	0
TRINITY_DN219555_c0_g1	-4.79166	0.00118486	0.031015	down	4.14	2.71	4.38	0	0	0
TRINITY_DN219748_c0_g1	-4.49013	0.00143771	0.0338998	down	3.48	2.43	2.91	0	0	0
TRINITY_DN2201_c0_g1	-2.73791	6.35e-07	0.00137321	down	164.76	163.4	152.87	25	24.52	31.71
TRINITY_DN2203_c0_g1	-1.63477	0.000368392	0.0194547	down	64.14	93.89	79.78	26.91	25.24	33.85
TRINITY_DN220490_c0_g1	-4.88277	0.00107156	0.0298571	down	4.28	2.88	4.66	0	0	0
TRINITY_DN220564_c0_g1	-4.90115	0.00142772	0.0337553	down	5.38	3.58	2.91	0	0	0
TRINITY_DN2210_c0_g1	-1.61403	2.26e-05	0.00579258	down	221.17	268.67	239.47	86.37	82.19	99.11
TRINITY_DN22123_c0_g1	-1.8503	0.00154817	0.0349984	down	10.49	11.34	10.06	2.41	2.83	4.85
TRINITY_DN22136_c0_g1	-1.24511	0.000119008	0.0122459	down	146.99	108.36	157.07	63.35	65.23	60.38
TRINITY_DN22146_c0_g2	-2.60984	0.00150564	0.034578	down	17.87	29.91	20.17	5.42	3.01	3.73
TRINITY_DN221506_c0_g1	-5.44676	0.000535428	0.0218885	down	4.99	6.5	5.22	0	0	0
TRINITY_DN222_c0_g2	-1.07467	5.49e-05	0.0087489	down	92.31	92.21	106.76	49.51	48.29	55.87
TRINITY_DN22201_c0_g2	-2.49574	5.83e-05	0.00893296	down	22.01	20.63	24.25	3.54	4.15	5.33
TRINITY_DN223264_c0_g1	-6.25028	0.00166127	0.0362531	down	10.42	12.67	6.69	0	0	0
TRINITY_DN22388_c0_g2	-1.12849	0.000130543	0.012652	down	65.85	71.09	67.79	39.37	30.04	35.2
TRINITY_DN22429_c2_g1	-5.51292	0.0028191	0.0471846	down	3.87	8.15	6.05	0	0	0
TRINITY_DN225744_c0_g1	-5.08494	0.000803721	0.0263904	down	3.83	5.04	4.07	0	0	0
TRINITY_DN2262_c0_g1	-1.41948	0.0016141	0.0356768	down	30.98	48.83	42.39	17.26	14.31	19.15
TRINITY_DN22626_c0_g1	-2.37384	8.69e-05	0.0105387	down	55.41	78.12	60.58	14.36	11.65	15.68
TRINITY_DN226802_c0_g1	-5.50104	0.000590481	0.022902	down	5.18	6.74	5.4	0	0	0
TRINITY_DN2271_c0_g1	-2.1317	0.000235077	0.0162726	down	99.35	132.22	86.71	21.78	26.57	34.33
TRINITY_DN22713_c0_g1	-1.2876	0.00121487	0.0313326	down	45.4	52.4	69.67	31.42	22.41	21.11
TRINITY_DN227457_c0_g1	-5.10048	0.00241722	0.043604	down	6.61	2.96	4.8	0	0	0
TRINITY_DN227649_c0_g1	-5.11545	0.00269609	0.0460962	down	5.2	2.89	6.94	0	0	0
TRINITY_DN22799_c0_g2	-1.10563	0.00116008	0.0307913	down	19.07	18.43	19.9	9.6	8.23	11.84
TRINITY_DN2280_c0_g1	-1.13133	9.56e-05	0.0109212	down	90.28	99.31	87.23	43.7	48.2	50.08
TRINITY_DN2281_c0_g1	-2.017	0.000244463	0.0165778	down	73.58	99.86	66.18	26.13	21.96	18.58
TRINITY_DN22842_c0_g1	-1.36878	0.000526293	0.0218228	down	17.87	21.35	19.93	8.34	8.37	8.81
TRINITY_DN22883_c0_g1	-2.15595	0.000182282	0.0143452	down	18.86	17.86	19.79	4.86	3.31	5.99
TRINITY_DN22895_c0_g1	-8.45172	0.000229748	0.0160317	down	38.88	49.76	50.43	0	0	0
TRINITY_DN229097_c0_g1	-4.88277	0.00107156	0.0298571	down	4.43	2.9	4.67	0	0	0
TRINITY_DN2291_c0_g1	-1.29002	0.000196522	0.0148235	down	43.9	51.47	50.09	22.6	18.98	24.81
TRINITY_DN229127_c0_g1	-4.68464	0.00160809	0.0355935	down	4.71	2.49	3.3	0	0	0
TRINITY_DN229476_c0_g1	-6.08592	0.000493204	0.0213345	down	10.53	6.76	10.42	0	0	0
TRINITY_DN22980_c0_g1	-1.3125	0.000656146	0.0238948	down	32.03	40.34	32.35	13.58	17.48	16.77
TRINITY_DN229866_c0_g1	-5.62037	0.000670645	0.0240572	down	7.27	4.79	7.75	0	0	0
TRINITY_DN230_c1_g1	-2.35092	0.000707523	0.0247805	down	21.25	34.86	26.61	5.51	6.46	6.01
TRINITY_DN23008_c0_g1	-3.22059	0.000120162	0.012261	down	30.87	37.98	29.29	3.7	2.81	5.41
TRINITY_DN23009_c0_g1	-4.13229	0.0031564	0.0499375	down	2.45	2.59	1.37	0	0	0
TRINITY_DN23023_c0_g1	-6.68694	0.000214324	0.0155338	down	23.02	21.46	25.84	0.58	0	0
TRINITY_DN23106_c0_g1	-1.92087	0.00253871	0.0447293	down	9.08	11.1	9.26	3.65	3.57	1.66
TRINITY_DN23128_c0_g1	-2.406	0.0009441	0.0282648	down	13.98	19.04	12.93	3.21	3.32	2.87
TRINITY_DN231360_c0_g1	-6.65813	0.00148726	0.0344423	down	19.09	12.27	9.52	0	0	0
TRINITY_DN2314_c0_g1	-1.90534	1.62e-05	0.00522884	down	46.14	52.13	48.56	15.29	14.06	14.36
TRINITY_DN2319_c0_g1	-1.19256	0.000394184	0.0197857	down	24.01	22.35	27.05	10.44	12.47	12.54
TRINITY_DN2319_c0_g2	-1.14222	0.000513242	0.0216642	down	24.98	25.06	27.94	11.87	12.17	15.33
TRINITY_DN23224_c0_g1	-1.18377	0.00115112	0.0307295	down	54.1	73.93	54.62	32.73	30.77	26.67
TRINITY_DN23283_c0_g1	-1.6982	1.02e-05	0.00415882	down	115.67	131.04	114.42	40.34	42.56	42.05
TRINITY_DN23296_c0_g1	-1.05512	0.00201858	0.0398151	down	13.28	13.31	13.95	6.65	7.25	7.67
TRINITY_DN2330_c0_g1	-1.18892	0.00128328	0.0320021	down	52.11	68.97	51.37	24	32.56	28.93
TRINITY_DN233048_c0_g1	-4.96775	0.00123541	0.0315081	down	4.27	4.78	2.86	0	0	0
TRINITY_DN23312_c0_g1	-1.5668	0.000842664	0.026797	down	32.16	38.53	29.24	9.1	15.54	14.51
TRINITY_DN23329_c0_g1	-6.16009	0.00288599	0.0479007	down	9.76	12.72	5.69	0	0	0
TRINITY_DN2335_c0_g1	-1.04343	9.06e-05	0.0107283	down	111.95	119.62	114.37	56.1	70.61	62.92
TRINITY_DN23375_c0_g2	-1.02149	0.000500565	0.0214264	down	48.11	36.12	49.39	24.89	23.05	23.45
TRINITY_DN2343_c0_g1	-1.2924	1.63e-05	0.00522884	down	93.05	78.45	92.31	36.88	40.56	41.94
TRINITY_DN2346_c0_g2	-2.00208	0.000138034	0.0128479	down	27.8	35.21	31.17	9.94	6.88	9.08
TRINITY_DN2346_c0_g3	-2.38445	0.00026714	0.0171188	down	24.55	20.26	26.63	3.17	6.93	5.97
TRINITY_DN234870_c0_g1	-5.84572	0.000655559	0.0238948	down	8.66	5.67	9.13	0	0	0
TRINITY_DN235_c2_g1	-1.32381	1.09e-05	0.00425681	down	475.35	506.56	436.46	200	222.96	216.27
TRINITY_DN23596_c0_g1	-1.45522	4.89e-05	0.00834675	down	77.71	84.08	68.83	31.59	30.07	32.47
TRINITY_DN236_c2_g1	-3.11818	1.12e-07	0.000594958	down	201.05	174.65	195.46	27.82	21.44	23.25
TRINITY_DN236017_c0_g1	-3.99661	0.0029414	0.0482931	down	1.68	2.28	1.84	0	0	0
TRINITY_DN23603_c0_g1	-1.08445	0.000285899	0.0176404	down	36.65	38.73	36.12	22.03	17.99	18.48
TRINITY_DN2363_c0_g1	-1.11439	0.00303394	0.0490499	down	15.46	14.38	13.63	7.56	9.53	5.91
TRINITY_DN2367_c0_g1	-1.68053	3.04e-06	0.00248131	down	324.74	333.47	317.47	104.93	135.31	105.15
TRINITY_DN23790_c0_g1	-1.40652	7.56e-06	0.0036086	down	162.73	172.33	155.07	68.4	72.24	66.94
TRINITY_DN23809_c0_g1	-6.42816	0.00172013	0.0368917	down	17.17	8.21	10.65	0	0	0
TRINITY_DN2387_c4_g1	-4.7838	0.00154433	0.034984	down	4.95	3.31	2.68	0	0	0
TRINITY_DN2391_c0_g1	-1.49525	0.00047537	0.0210731	down	14.92	16.41	17.75	5.9	6.93	6.45
TRINITY_DN24025_c0_g1	-1.16931	0.00243932	0.0436819	down	160.43	226.47	147.13	80.91	82.38	105.06
TRINITY_DN24033_c1_g1	-1.11168	8.05e-05	0.0101765	down	155.2	146.99	135.34	65.2	85.38	78.5
TRINITY_DN240560_c0_g1	-4.98888	0.0012144	0.0313326	down	5.72	3.8	3.08	0	0	0
TRINITY_DN2406_c0_g1	-1.3994	0.00193984	0.0390233	down	912.07	1452.9	901.88	462.85	460.21	464.01
TRINITY_DN2409_c1_g1	-1.28508	0.00124384	0.0315555	down	173.13	261.07	179.21	95.61	87.47	98.04
TRINITY_DN2409_c5_g1	-2.14679	5.24e-05	0.00867576	down	888.69	1210.57	903.63	246.84	247.63	269.87
TRINITY_DN24131_c0_g1	-2.08101	0.0022708	0.0422454	down	7.31	7.63	8.11	2.09	1.22	2.43
TRINITY_DN24137_c3_g1	-4.9111	0.00102794	0.0292323	down	3.56	3.29	5.27	0	0	0
TRINITY_DN241421_c0_g1	-5.07284	0.000942146	0.028245	down	5.12	3.33	5.34	0	0	0
TRINITY_DN24237_c1_g1	-1.46116	1.2e-06	0.00181515	down	133.76	124.1	136.84	54.45	52.34	52.17
TRINITY_DN24243_c0_g1	-7.09835	0.000205921	0.0152389	down	17.08	20.22	16.23	0	0	0
TRINITY_DN24244_c0_g1	-6.78183	0.000985966	0.0287113	down	10.69	17.25	15.81	0	0	0
TRINITY_DN2425_c0_g1	-1.01819	0.000188781	0.0145575	down	89.91	96.33	91.93	51.71	44.23	58.37
TRINITY_DN2435_c0_g1	-1.99001	6.37e-07	0.00137321	down	406.82	424.64	394.64	105.59	118.05	123.77
TRINITY_DN24355_c0_g3	-7.10705	0.000431044	0.0204241	down	15.04	21.31	18.09	0	0	0
TRINITY_DN243563_c0_g1	-2.30972	0.00171264	0.0368449	down	15.53	15.12	10.36	2.1	2.51	4.76
TRINITY_DN244352_c0_g1	-4.80513	0.00103254	0.0293026	down	3.1	4.11	3.33	0	0	0
TRINITY_DN24448_c0_g1	-2.67329	0.000526023	0.0218228	down	24.8	15.31	22.23	4.39	2.41	3.2
TRINITY_DN244511_c0_g1	-2.17874	5.25e-05	0.00867576	down	45.61	49.13	40.06	13.78	8.78	10.46
TRINITY_DN24533_c0_g1	-1.88506	8.42e-05	0.0103941	down	789.05	1095.1	826.96	275	273.74	276.75
TRINITY_DN245497_c0_g1	-5.18108	0.000772258	0.02573	down	3.79	5.22	4.82	0	0	0
TRINITY_DN245661_c0_g1	-4.4827	0.00187715	0.0383447	down	3.61	2.97	2.02	0	0	0
TRINITY_DN24600_c0_g1	-1.23003	0.00238859	0.0433325	down	18.47	15.45	23.59	8.69	7.23	10.44
TRINITY_DN246081_c0_g1	-4.24749	0.00281135	0.0470987	down	2.47	1.74	3.46	0	0	0
TRINITY_DN246090_c0_g1	-5.41296	0.00306844	0.0492199	down	5.22	7.98	3.48	0	0	0
TRINITY_DN24624_c0_g5	-2.20828	0.000436213	0.0204667	down	39.19	32.78	34.97	15.65	5.65	6.06
TRINITY_DN24756_c1_g1	-5.36151	0.00287492	0.04779	down	3.33	6.93	6.17	0	0	0
TRINITY_DN248_c2_g1	-1.74745	0.000172666	0.0140435	down	59.56	83.45	73.08	23.76	21.06	27.02
TRINITY_DN248138_c0_g1	-4.31598	0.00199859	0.0395811	down	2.91	1.93	3.13	0	0	0
TRINITY_DN248429_c0_g1	-4.87228	0.000786372	0.0260088	down	3.33	3.89	4.09	0	0	0
TRINITY_DN24848_c0_g1	-6.86382	0.00244829	0.0437669	down	24.26	33.33	20.71	0.43	0	0
TRINITY_DN248483_c0_g1	-5.1354	0.0018911	0.0384962	down	3.29	4.35	7.04	0	0	0
TRINITY_DN2488_c1_g1	-1.79916	0.000170316	0.0139985	down	68.87	97.55	75.39	24	26.06	27.45
TRINITY_DN248806_c0_g1	-7.13706	0.000394282	0.0197857	down	22.45	14.28	20.81	0	0	0
TRINITY_DN249098_c0_g1	-4.07334	0.00298949	0.0486526	down	2.47	1.65	2.68	0	0	0
TRINITY_DN24964_c0_g1	-1.60987	0.000384036	0.0197065	down	67.27	101.14	79.12	28.81	30.31	31.42
TRINITY_DN2499_c1_g2	-1.34263	0.00102823	0.0292323	down	640.62	964.01	664.8	323.81	321.19	360.41
TRINITY_DN25001_c0_g1	-1.6003	9.37e-05	0.0107936	down	594.33	763.68	579.17	249.39	214.19	256
TRINITY_DN25030_c0_g3	-1.98538	0.00042794	0.0203165	down	19.77	25.69	18.7	6.21	6.44	5.6
TRINITY_DN25095_c0_g1	-1.42086	0.000547263	0.0220882	down	79.17	84.76	64.58	35.84	23.29	37.84
TRINITY_DN251682_c0_g1	-4.13046	0.00280825	0.047065	down	2.93	2.01	1.62	0	0	0
TRINITY_DN25234_c0_g2	-2.38245	0.000654243	0.0238948	down	20.2	23.13	34.31	6.88	4.54	4.28
TRINITY_DN2527_c3_g1	-1.44304	0.000500427	0.0214264	down	297.61	415.38	280.56	139.06	129.53	141.32
TRINITY_DN25270_c0_g1	-5.5099	0.000737127	0.0252198	down	6.97	4.39	7.3	0	0	0
TRINITY_DN252966_c0_g1	-4.6169	0.00182757	0.037818	down	2.39	3.3	3.97	0	0	0
TRINITY_DN254076_c0_g1	-6.16298	0.00307553	0.0492656	down	5.81	11.32	12.04	0	0	0
TRINITY_DN25430_c0_g1	-1.01045	0.000521206	0.0217262	down	34.18	35.16	30.94	17.57	18.3	20.01
TRINITY_DN254578_c0_g1	-4.88277	0.00107156	0.0298571	down	4.43	2.9	4.67	0	0	0
TRINITY_DN25500_c0_g1	-1.35135	0.000133332	0.012715	down	94.06	121.19	114.17	50.06	43.86	49.78
TRINITY_DN2551_c0_g1	-2.15561	0.000469437	0.0209709	down	68.17	113.04	81.65	17.55	22.11	26.99
TRINITY_DN25558_c0_g1	-3.76298	0.000103669	0.0115011	down	73.68	105.16	75.11	4.79	7.19	9.59
TRINITY_DN2562_c0_g1	-1.83519	4.88e-05	0.00834675	down	292.4	386.62	302.93	98.28	101.7	109.81
TRINITY_DN2562_c1_g2	-2.7456	0.00045815	0.0208982	down	13.37	10.99	12.92	2.22	1.42	2.41
TRINITY_DN2564_c0_g1	-2.84825	0.00122411	0.031428	down	78.62	166.51	96.73	13.52	23.86	16.08
TRINITY_DN25662_c0_g1	-1.04787	0.00307673	0.0492656	down	14.43	15.87	14.65	9.6	6.79	7.93
TRINITY_DN256718_c0_g1	-4.35496	0.00202153	0.0398471	down	2.96	1.97	3.19	0	0	0
TRINITY_DN256743_c0_g1	-4.89899	0.00229718	0.0425497	down	4.77	2.48	5.29	0	0	0
TRINITY_DN2569_c0_g1	-1.30938	0.000131408	0.012652	down	1357.75	914.48	1327.45	507.09	536.92	525.55
TRINITY_DN2569_c0_g3	-1.54113	0.000140485	0.0128867	down	24.55	25.28	27.56	10.33	8.14	10.8
TRINITY_DN25695_c0_g1	-6.21964	0.00261011	0.0453679	down	12.42	6.17	13.33	0	0	0
TRINITY_DN257054_c0_g1	-5.81231	0.00276352	0.0466475	down	4.48	8.79	9.44	0	0	0
TRINITY_DN257087_c0_g1	-5.39989	0.00115983	0.0307913	down	7.67	5.04	4.07	0	0	0
TRINITY_DN257097_c0_g1	-5.09847	0.000495369	0.0213927	down	4.31	4.35	4.7	0	0	0
TRINITY_DN25738_c0_g1	-2.70242	0.00184461	0.038022	down	15.79	18.52	15.45	4.94	1.09	3.37
TRINITY_DN25748_c0_g1	-1.02979	0.00218021	0.0414089	down	29.31	39.56	31.21	19.33	17.55	17.86
TRINITY_DN25773_c1_g2	-1.14838	0.00214703	0.0410771	down	30.25	39.74	33.62	15.28	15.7	22.37
TRINITY_DN257775_c0_g1	-5.88121	0.00128143	0.0319699	down	6.09	10.1	6.55	0	0	0
TRINITY_DN258582_c0_g1	-4.94069	0.00252542	0.0445569	down	3.96	2.67	6.49	0	0	0
TRINITY_DN25878_c3_g1	-4.11691	0.00289935	0.0479702	down	3.43	3.45	2.52	0.36	0	0
TRINITY_DN2600_c0_g1	-1.30403	0.000499489	0.0214264	down	19.07	17.15	18.26	9.29	7.03	7.85
TRINITY_DN26011_c0_g1	-1.2414	0.000134257	0.012715	down	37.43	34.68	33.78	18.81	14.8	16.12
TRINITY_DN26021_c0_g1	-1.18856	0.00124425	0.0315555	down	90.73	104.05	70.14	40.23	40.19	50.58
TRINITY_DN260415_c0_g1	-6.9695	0.00165655	0.0362222	down	12.29	15.74	24.01	0	0	0
TRINITY_DN260665_c0_g1	-6.70374	0.000349292	0.0192077	down	12.51	16.01	12.2	0	0	0
TRINITY_DN2612_c1_g1	-2.80993	0.000985194	0.028702	down	20.07	30.25	21.65	2.93	2.61	6.55
TRINITY_DN26120_c0_g3	-1.22686	0.00011747	0.0121443	down	44.35	44.35	40.19	20.04	22.99	19.04
TRINITY_DN262_c0_g1	-1.07847	0.00134824	0.0328251	down	31.03	42.14	40.32	19.76	20.24	19.64
TRINITY_DN262215_c0_g1	-4.6076	0.00114784	0.0307295	down	3.94	2.71	2.91	0	0	0
TRINITY_DN262906_c0_g1	-4.44999	0.00174731	0.0370743	down	2.41	3.23	2.62	0	0	0
TRINITY_DN2631_c0_g1	-2.51531	2.96e-06	0.00246626	down	148.11	170.64	144.82	29.39	29.54	31.99
TRINITY_DN263239_c0_g1	-4.17852	0.00240837	0.0435556	down	2.58	1.72	2.79	0	0	0
TRINITY_DN2635_c0_g1	-2.04707	0.0018671	0.0382272	down	30.11	20.45	19.44	3.5	6.4	10.32
TRINITY_DN263541_c0_g1	-5.18983	0.000997102	0.0288506	down	5.52	3.59	5.73	0	0	0
TRINITY_DN2639_c0_g1	-1.10907	6.29e-05	0.00928011	down	213.76	241.62	206.22	109.37	119.62	116.55
TRINITY_DN2641_c0_g1	-1.32885	0.000152229	0.0133206	down	215.3	270.78	220.46	94.4	119.32	105.01
TRINITY_DN2641_c0_g2	-1.50406	4.48e-05	0.00811686	down	43.88	44.06	42.13	18.54	14.57	17.77
TRINITY_DN264111_c0_g1	-5.26021	0.000972275	0.0285177	down	3.86	5	6.49	0	0	0
TRINITY_DN26548_c0_g1	-1.11602	0.000315222	0.0183488	down	186.65	236	183.51	105.66	102.56	105.93
TRINITY_DN2658_c1_g1	-1.32768	1.39e-05	0.00480947	down	160.54	122.51	145.15	64.17	63.91	59.74
TRINITY_DN2658_c5_g1	-1.73001	0.00019406	0.0147646	down	90.5	124.75	93.84	30.08	36.64	38.46
TRINITY_DN2660_c4_g1	-6.55018	0.000470215	0.0209762	down	14.73	9.41	14.17	0	0	0
TRINITY_DN2662_c0_g1	-1.98284	0.00069485	0.0245122	down	24.68	35.32	23.18	7.09	8.01	8.26
TRINITY_DN26674_c0_g1	-1.12174	0.000306213	0.018285	down	32.6	34.19	30.75	17.07	15.29	17.52
TRINITY_DN2671_c1_g1	-1.10279	0.00142846	0.0337553	down	20.53	16.27	18.32	10.75	9.66	7.94
TRINITY_DN26754_c0_g1	-4.64105	0.00186355	0.0382019	down	5.04	5.72	5.67	0	0	0.57
TRINITY_DN26773_c0_g2	-1.27264	0.000225451	0.0159301	down	48.98	60.9	55.78	24.12	24.73	27.76
TRINITY_DN2678_c0_g1	-1.9633	0.00125899	0.0317621	down	48.9	49.87	30.39	8.57	17.09	12.92
TRINITY_DN26852_c0_g2	-1.2584	2.24e-05	0.00579258	down	586.28	668.97	608.64	273.01	280.18	325.34
TRINITY_DN27017_c0_g2	-5.90229	0.00153423	0.0349444	down	6.03	10.54	6.78	0	0	0
TRINITY_DN2705_c0_g3	-1.46735	0.00192442	0.0387929	down	449.1	244.34	465.31	159.64	151.13	126.75
TRINITY_DN271_c0_g1	-1.12014	0.000217941	0.0156546	down	52.78	61.25	59.69	27.5	29.63	32.48
TRINITY_DN271_c0_g2	-2.54217	0.00046081	0.0208982	down	25.3	32.62	20.66	4.81	4.72	5.21
TRINITY_DN2712_c1_g1	-1.09112	0.00242238	0.0436413	down	49.9	69.29	48.47	26.72	29.53	31.94
TRINITY_DN27160_c0_g1	-1.21998	8.81e-05	0.0106253	down	41.5	45.43	46.39	21.62	20.57	21.43
TRINITY_DN27169_c0_g1	-2.08994	0.00223286	0.0418952	down	9.28	13.16	9.75	2.25	2.89	3.17
TRINITY_DN27198_c0_g1	-1.09822	0.002665	0.0457497	down	22.23	29.03	22.06	13.56	13.63	11.09
TRINITY_DN2726_c0_g1	-1.58612	0.00038798	0.019715	down	2112.26	3025.57	2152.92	887.37	926.38	931.3
TRINITY_DN273_c4_g1	-5.63541	0.00287341	0.04779	down	10.17	14.21	8.81	0	0	0.44
TRINITY_DN274_c0_g1	-1.48003	0.000128745	0.0126495	down	438.56	572.55	440.7	190.18	182.77	213.51
TRINITY_DN27424_c0_g2	-1.26565	0.00033854	0.0189109	down	25.52	27.6	27.39	14.53	11.43	11.14
TRINITY_DN27440_c0_g1	-5.2333	0.000553222	0.0222019	down	6.9	6.82	7.48	0.15	0	0
TRINITY_DN27441_c0_g2	-1.91326	0.00156307	0.0351727	down	9.79	12.48	11.06	2.94	2.38	4.18
TRINITY_DN27478_c0_g2	-6.20913	0.000611758	0.0231344	down	39.94	44.26	44.41	1.1	0	1.19
TRINITY_DN275_c0_g1	-5.19771	0.0011081	0.0302063	down	35.63	51.32	44.17	2.48	0.97	0.45
TRINITY_DN2759_c0_g1	-1.69538	0.000892442	0.0275147	down	10.86	12.77	13.01	4.74	3.97	3.44
TRINITY_DN27590_c0_g2	-5.62037	0.000670645	0.0240572	down	7.35	4.84	7.83	0	0	0
TRINITY_DN27628_c0_g1	-5.8021	0.000992365	0.0287903	down	5.52	7.07	10.26	0	0	0
TRINITY_DN27663_c0_g1	-1.02997	0.00139131	0.0333931	down	32.9	22.4	29.1	14.29	15.05	15.69
TRINITY_DN27671_c0_g1	-1.00398	0.00271985	0.0462789	down	21.5	20.23	25.28	9.6	14.55	13.29
TRINITY_DN27674_c0_g1	-1.23998	0.00269944	0.0461169	down	24.25	25.08	21.14	11.73	7.61	15.08
TRINITY_DN2770_c0_g1	-1.07866	0.000481315	0.0211439	down	22.9	20.38	23.53	11.05	11.96	11.77
TRINITY_DN27703_c1_g1	-2.44074	0.00297329	0.0485385	down	8.59	9.59	8.63	3.18	1.63	0.86
TRINITY_DN27706_c0_g1	-3.45581	0.00299125	0.0486526	down	8.91	8.28	8.29	1.53	0.55	0.38
TRINITY_DN2775_c0_g1	-1.43924	0.00207686	0.0404354	down	10.28	11.32	9.56	3.84	4.79	4.05
TRINITY_DN27834_c0_g1	-1.6826	1.77e-05	0.00531931	down	136.95	113.09	121.24	53.61	36.11	39.4
TRINITY_DN2787_c1_g3	-2.35253	4.86e-06	0.00289375	down	68.12	69.86	76.87	12.88	18.46	15.92
TRINITY_DN2798_c0_g1	-4.97978	0.000477941	0.0211439	down	25.16	20.64	26.01	0.77	1.25	0.42
TRINITY_DN28000_c1_g1	-2.34269	1.58e-05	0.00518782	down	101.2	100.61	114.82	16.39	27.04	28.35
TRINITY_DN2805_c0_g1	-1.9259	0.00020473	0.0151861	down	110.66	157.18	105.47	35.3	38.53	36.17
TRINITY_DN28260_c1_g1	-4.57787	0.00186779	0.0382272	down	4.29	2.28	3.01	0	0	0
TRINITY_DN28298_c0_g1	-5.44248	0.00101257	0.0290239	down	6.76	4.09	6.84	0	0	0
TRINITY_DN284_c0_g1	-1.91903	0.000488272	0.0212887	down	17.25	21.06	18.04	4.88	4.58	7.46
TRINITY_DN284_c0_g2	-3.59854	0.000299934	0.0181555	down	16.54	16.81	17.35	1.2	1.06	2.63
TRINITY_DN2845_c0_g3	-1.58038	6.24e-05	0.00928011	down	228.79	281.32	215.77	86.31	91.61	95.4
TRINITY_DN28480_c0_g2	-6.40342	0.00104156	0.0294888	down	14.6	11.4	7.92	0	0	0
TRINITY_DN285_c0_g1	-1.09116	2.76e-05	0.00629381	down	313.05	253.49	332.9	152.64	147.33	163.23
TRINITY_DN2852_c0_g1	-5.34201	0.000744317	0.0253544	down	19.07	13.46	16.34	0.17	0.3	0.18
TRINITY_DN28549_c0_g1	-5.03874	0.00117686	0.0309266	down	5.41	3.15	5.03	0	0	0
TRINITY_DN28593_c0_g2	-2.31157	0.000815451	0.0265425	down	10.97	10.92	10.87	3.61	1.95	1.82
TRINITY_DN28929_c0_g3	-5.22024	0.000813484	0.0265095	down	5.66	3.68	5.87	0	0	0
TRINITY_DN28950_c0_g1	-7.46332	0.000275711	0.0174048	down	22.4	26.65	19.89	0	0	0
TRINITY_DN2899_c2_g1	-2.66807	4.29e-05	0.00798904	down	33.11	29.83	39.39	7.72	4.85	4.93
TRINITY_DN28998_c0_g1	-1.01691	0.000492321	0.0213345	down	207.6	252.22	189.92	123.42	120.9	116.86
TRINITY_DN29_c2_g1	-1.23328	0.000917589	0.0279761	down	20.75	25	20.24	10.28	10.56	10.69
TRINITY_DN29066_c0_g2	-4.72466	0.00223009	0.0418603	down	3.76	2.28	4.82	0	0	0
TRINITY_DN2913_c0_g1	-4.15873	7.77e-05	0.00996542	down	243.31	383.11	257.96	19.69	14.81	20.5
TRINITY_DN29157_c0_g2	-5.95446	0.000474064	0.0210445	down	8.66	8.91	6.37	0	0	0
TRINITY_DN2924_c1_g1	-1.27921	0.000752025	0.0254555	down	100.98	127.7	87.37	52.67	51.9	42.19
TRINITY_DN2927_c0_g1	-1.37209	0.000775644	0.025798	down	57	81.88	63.89	33.27	24.71	29.69
TRINITY_DN29365_c0_g1	-1.12408	0.00257506	0.0450217	down	276.87	270.76	394.33	120.82	223.75	145.75
TRINITY_DN29370_c0_g1	-5.63032	0.000928048	0.0280662	down	4.77	7.6	7.01	0	0	0
TRINITY_DN29449_c1_g1	-5.09527	0.000577017	0.0227264	down	4.06	4.65	4.48	0	0	0
TRINITY_DN2960_c0_g1	-2.72494	0.000249647	0.0165978	down	18.9	21.57	17.25	3.18	2.28	4.05
TRINITY_DN29617_c0_g1	-6.5134	0.00107561	0.0299089	down	22.41	26.35	19.68	0	0	0.91
TRINITY_DN29617_c0_g2	-5.94011	0.000747854	0.0253946	down	6.94	7.04	11.21	0	0	0
TRINITY_DN29672_c0_g1	-1.99747	0.00215911	0.0411697	down	10.5	15.73	13.23	4.71	3.19	2.99
TRINITY_DN2987_c0_g1	-3.12463	0.000462072	0.0208982	down	13.98	16.34	13.29	2.29	1.49	1.39
TRINITY_DN2987_c1_g2	-1.54548	0.000715242	0.0249409	down	32.45	19.81	25.58	10.13	8.44	9.63
TRINITY_DN29878_c0_g1	-3.02203	0.000286103	0.0176404	down	14.26	12.85	13.29	1.61	1.13	2.46
TRINITY_DN29944_c0_g1	-2.02881	0.0021654	0.0412379	down	10.25	10.31	7.73	3.03	2.91	1.74
TRINITY_DN29998_c0_g2	-1.38565	0.000320357	0.018392	down	19.72	20.83	19.06	8.08	9.03	8.37
TRINITY_DN30_c0_g1	-1.64716	7.78e-05	0.00996542	down	34.29	27.57	30.16	9.45	11.75	11.43
TRINITY_DN30068_c0_g1	-1.34444	0.00140537	0.0335495	down	410.5	487.21	307.2	173.93	225.77	144.38
TRINITY_DN30139_c0_g1	-4.02655	0.0029915	0.0486526	down	2.36	1.58	2.56	0	0	0
TRINITY_DN30174_c2_g1	-2.36323	0.00114563	0.0307025	down	13.65	13.14	12.07	2.73	4.95	1.58
TRINITY_DN3018_c0_g1	-1.06925	0.00134236	0.0327666	down	21.88	25.01	20.62	11.23	12.92	11.79
TRINITY_DN30185_c2_g2	-3.78609	0.00021053	0.0154006	down	26.67	20.64	20.38	1.21	1.82	2.47
TRINITY_DN30224_c1_g1	-5.16067	0.00296753	0.0485165	down	3.42	6.77	3.66	0	0	0
TRINITY_DN30333_c1_g1	-2.99634	0.000384393	0.0197065	down	24.9	24.52	23.35	1.72	3.03	7.06
TRINITY_DN30358_c0_g1	-2.02049	0.000487731	0.0212797	down	41.49	25.83	25.14	8.25	8.75	7.24
TRINITY_DN305_c4_g1	-2.62227	4.66e-05	0.00825729	down	250.16	353.85	274.68	42.76	55.1	64.71
TRINITY_DN3055_c0_g2	-4.43774	0.00215268	0.0411183	down	22.83	33.06	20.68	1.04	1.22	1.13
TRINITY_DN30587_c0_g1	-6.11843	0.000315422	0.0183488	down	9.67	9.69	7.48	0	0	0
TRINITY_DN3059_c2_g1	-7.04579	0.000776492	0.0257996	down	19.14	20.18	12.87	0	0	0
TRINITY_DN30622_c0_g1	-1.14663	0.00100086	0.0288939	down	14.96	14.42	16.12	8.1	7.78	7.18
TRINITY_DN3075_c0_g2	-1.40355	0.000316451	0.0183679	down	65.61	85.16	67.05	28.87	36.25	28.14
TRINITY_DN3102_c0_g1	-2.70763	2.46e-07	0.000843653	down	132.73	122.55	139.45	23.77	23.57	19.7
TRINITY_DN3102_c0_g2	-2.85075	0.000395459	0.0197857	down	31.85	19.95	33.98	3.47	3.84	4.95
TRINITY_DN3102_c0_g5	-3.69572	2.83e-06	0.0024542	down	65.17	58.32	59.53	6.55	4.23	4.82
TRINITY_DN3102_c1_g1	-1.02229	0.00123357	0.0315081	down	44.83	59.75	53.62	30.38	30.72	25.82
TRINITY_DN31023_c0_g1	-2.0578	2.41e-05	0.00598867	down	237.09	241.88	213.64	45.39	70.46	77.08
TRINITY_DN3107_c0_g1	-1.45746	0.000408671	0.020027	down	143.64	208.77	161.27	63.02	71.76	75.43
TRINITY_DN3108_c0_g1	-1.93951	0.000355262	0.0192858	down	15.3	16.32	15.94	4.34	3.43	5.75
TRINITY_DN31108_c0_g1	-1.37701	5.55e-05	0.0087489	down	134.96	160.27	133.06	63	64.62	57.56
TRINITY_DN3118_c1_g1	-4.92362	2.2e-06	0.002255	down	79.18	73.58	78.82	2.68	3.36	2.08
TRINITY_DN31261_c0_g1	-4.47732	0.00172535	0.0368917	down	3.29	2.17	3.52	0	0	0
TRINITY_DN31279_c0_g1	-7.00031	0.0018954	0.0385468	down	24.57	15.74	12.01	0	0	0
TRINITY_DN313_c0_g1	-3.83289	0.000926566	0.0280538	down	29.58	17.06	25.33	2.05	1.2	1.72
TRINITY_DN3131_c2_g1	-3.23233	0.0010945	0.0300997	down	20.98	32.97	21.08	2.24	2.62	4.25
TRINITY_DN3132_c0_g1	-1.31901	0.000138037	0.0128479	down	114.92	144.13	125.13	52.53	56.38	64.41
TRINITY_DN3137_c0_g1	-1.39543	0.00116819	0.0308646	down	14.43	18.89	17.08	7.15	6.7	7.25
TRINITY_DN3141_c0_g1	-1.00187	0.00095953	0.0284763	down	29.1	31.38	28.46	14.65	19.1	16.5
TRINITY_DN31435_c0_g1	-1.18409	0.00214566	0.0410753	down	66.2	97.11	67.92	33.62	38.6	42.21
TRINITY_DN3160_c0_g1	-2.05426	0.000597243	0.0230504	down	84.09	141.69	96.79	26	36.57	25.15
TRINITY_DN31619_c0_g1	-4.17519	0.000487447	0.0212797	down	15.34	13.59	15.16	0.64	0.89	0.96
TRINITY_DN3167_c2_g1	-2.68176	0.000819112	0.0265935	down	21.2	35.68	28.53	3.71	5.83	5.64
TRINITY_DN3171_c0_g1	-2.65274	0.00150505	0.034578	down	19.05	33.44	20.96	3.94	5.15	3.84
TRINITY_DN31818_c1_g1	-2.59782	0.0013448	0.0327926	down	10.83	11.05	8.37	2.25	1.51	1.4
TRINITY_DN31878_c0_g1	-3.39265	0.000355905	0.0193042	down	33.48	39.66	26.11	2.3	5.43	3.55
TRINITY_DN31895_c0_g1	-1.51651	0.000461719	0.0208982	down	26.05	31.47	23.98	11.8	10.57	9.49
TRINITY_DN31918_c0_g1	-5.939	0.000145441	0.0130403	down	129.27	84.76	99.74	1.85	2.25	1.09
TRINITY_DN31960_c0_g1	-4.74449	0.00104698	0.0295538	down	2.94	3.9	3.16	0	0	0
TRINITY_DN3202_c0_g1	-1.30969	0.000579054	0.0227381	down	118.22	164.81	119.23	59.21	58.91	63.6
TRINITY_DN3202_c0_g3	-2.07262	0.00228494	0.0423937	down	29.78	31.76	26.01	7.53	16.75	3.67
TRINITY_DN32090_c1_g1	-2.37349	0.00205712	0.0402681	down	44.46	32.94	27.97	11.38	2.8	10.99
TRINITY_DN32112_c0_g1	-5.98544	0.00102773	0.0292323	down	7.96	6.52	12.26	0	0	0
TRINITY_DN3216_c0_g1	-1.06371	0.00100027	0.0288939	down	50.28	64.81	51.86	31.15	26.65	31.5
TRINITY_DN3222_c0_g1	-2.00048	7.72e-06	0.0036086	down	478.89	580.87	497.68	142.58	136.13	159.51
TRINITY_DN3222_c0_g2	-1.01049	0.00256931	0.044983	down	34.4	27.99	26.25	17.64	12.45	19.18
TRINITY_DN3223_c0_g1	-1.5039	7.43e-06	0.00360428	down	88.59	74.56	82.66	33.75	29.15	33
TRINITY_DN3224_c0_g1	-1.68867	6.46e-07	0.00137321	down	201.72	177.24	197.87	65.29	72.43	61.77
TRINITY_DN32267_c0_g1	-6.12535	0.00310992	0.0496221	down	6.95	13.47	7.1	0	0	0
TRINITY_DN32270_c1_g1	-3.1228	3.59e-06	0.00273137	down	174.04	125.76	178.27	20.07	19.94	18.95
TRINITY_DN3234_c0_g1	-1.79351	0.001158	0.0307913	down	17	21.26	15.75	4.48	5.87	7.75
TRINITY_DN32488_c0_g1	-1.03926	0.00121516	0.0313326	down	34.99	42.15	33.68	18.18	20.58	21.63
TRINITY_DN32492_c0_g1	-2.04287	0.000170663	0.0139985	down	18.15	20.46	22.41	5.94	5.92	4.52
TRINITY_DN32599_c0_g1	-7.33422	0.000823549	0.0266654	down	25.7	15.49	25.9	0	0	0
TRINITY_DN3260_c0_g1	-1.71314	6.65e-06	0.00341625	down	73.39	77.78	73.93	24.41	26.42	26.25
TRINITY_DN32614_c1_g1	-1.52091	0.00303121	0.0490309	down	16.04	9.68	11.73	5.28	4.29	4.15
TRINITY_DN32670_c0_g2	-5.18344	0.00299405	0.0486526	down	6.72	3.02	6.16	0	0	0
TRINITY_DN3270_c0_g1	-1.2476	0.000192607	0.0147315	down	38.53	41.65	39.1	16.69	18.56	21.33
TRINITY_DN3272_c0_g1	-1.09642	0.0030173	0.0489054	down	287.87	454.59	323.63	190.46	167.65	199.07
TRINITY_DN32777_c0_g1	-1.23269	0.000660911	0.0239158	down	27.34	35.1	34.5	14.51	15.25	16.13
TRINITY_DN3280_c4_g1	-1.99673	1.62e-05	0.00522884	down	41.36	42.56	39.67	10.69	10.71	13.03
TRINITY_DN3282_c0_g1	-1.03484	0.000159468	0.0135888	down	112.96	92.06	126.82	60.12	54.78	61.99
TRINITY_DN32919_c0_g1	-2.35016	3.49e-05	0.00724574	down	150.49	197.89	151.8	35.35	31.73	43.55
TRINITY_DN3297_c1_g1	-5.85373	0.00172104	0.0368917	down	78.47	113.04	74.44	4.15	1.4	0.66
TRINITY_DN3297_c1_g2	-4.62033	0.00246613	0.0439909	down	73.76	34.88	69.14	2.33	1.64	3.55
TRINITY_DN33_c5_g1	-2.16707	4.97e-05	0.00845308	down	96.58	127.42	98.38	28	22.94	29.61
TRINITY_DN33064_c0_g2	-3.92814	0.00151299	0.0346993	down	11.13	10.74	9.71	0.83	0.19	0.9
TRINITY_DN3308_c0_g4	-1.1799	0.0006626	0.023946	down	17.42	18.01	17.22	8.54	8.56	8.52
TRINITY_DN3313_c0_g1	-1.47901	0.00115047	0.0307295	down	13.53	13.23	12.04	4.05	5.39	6.18
TRINITY_DN3321_c0_g1	-1.50373	0.000622296	0.0233416	down	16.84	15.11	13.63	6.58	5.83	5.19
TRINITY_DN33247_c1_g1	-4.81259	0.000169689	0.013991	down	85	55.23	90.68	2.97	3.5	2.18
TRINITY_DN3338_c0_g2	-1.68629	0.000249189	0.0165978	down	44.33	48.4	34.49	15.06	13.03	16.05
TRINITY_DN3356_c0_g1	-1.59843	9.06e-05	0.0107283	down	92.16	64.36	96.02	30.12	30	29.92
TRINITY_DN33560_c0_g1	-4.14458	0.000728744	0.0250951	down	51.32	28.61	34.69	2.25	4.05	1.28
TRINITY_DN3358_c0_g1	-4.0954	0.00121743	0.031345	down	20.56	26.86	19.94	2.71	1.11	0.58
TRINITY_DN33580_c0_g1	-2.74594	2.76e-05	0.00629381	down	234.61	297	219.91	33.09	42.59	52.72
TRINITY_DN3362_c0_g1	-3.18019	0.0015307	0.0349014	down	10.54	13.24	12.53	1.77	0.69	1.93
TRINITY_DN3364_c2_g1	-1.07601	0.000222687	0.0158699	down	99.34	75.63	84.67	40.14	52.71	44.66
TRINITY_DN337_c0_g1	-1.14248	5.25e-05	0.00867576	down	130.22	97.59	121.57	58.48	56.84	58.32
TRINITY_DN338_c3_g1	-2.45151	0.002509	0.0443533	down	14.76	17.6	10.75	1.79	3.7	3.94
TRINITY_DN3389_c0_g2	-4.86719	0.000942404	0.028245	down	3.19	4.23	3.42	0	0	0
TRINITY_DN3393_c0_g2	-1.15699	2.24e-05	0.00579258	down	100.59	105.92	103.55	54.84	48.35	52.39
TRINITY_DN33951_c1_g1	-5.64396	0.000533804	0.0218639	down	8.35	5.56	6.01	0	0	0
TRINITY_DN33963_c0_g1	-1.38069	0.00197299	0.0393674	down	24.34	23.68	25.44	16.02	9.52	7.18
TRINITY_DN34085_c0_g2	-4.63466	0.00260031	0.045276	down	10.27	9.03	7.38	0.24	0.85	0
TRINITY_DN34085_c1_g2	-4.67754	0.00106483	0.0297753	down	2.9	3.29	3.82	0	0	0
TRINITY_DN3420_c0_g1	-1.16323	0.000370063	0.0194547	down	135.72	158.22	125	60.09	72.7	79.9
TRINITY_DN34323_c1_g1	-1.3168	0.00156783	0.035205	down	17.11	18.06	25.59	9.72	8.09	8.12
TRINITY_DN3443_c0_g1	-1.92541	0.00163387	0.0359129	down	10.44	10.34	10.63	3.84	3.69	1.91
TRINITY_DN346_c4_g2	-1.28922	0.00279477	0.0470002	down	71.54	89.64	72.58	43.79	22.24	45.22
TRINITY_DN3465_c0_g1	-3.37533	0.00241924	0.043628	down	11.11	13.85	10.23	0.57	2.68	1.25
TRINITY_DN3466_c0_g1	-1.85961	0.00284314	0.0474869	down	7.09	9.05	8.46	1.84	2.64	2.89
TRINITY_DN3468_c0_g1	-1.49368	5.27e-05	0.00867576	down	213.87	251.14	194.73	90.78	83.47	88.88
TRINITY_DN3472_c1_g1	-1.68507	0.00134275	0.0327666	down	20.11	28.68	19.44	8.37	6.53	8.59
TRINITY_DN34820_c1_g2	-2.25897	0.000836307	0.026744	down	13.74	16.32	11.9	2.56	3.79	3.56
TRINITY_DN3487_c0_g1	-1.17365	3.98e-05	0.00771351	down	53.52	52.77	52.41	26.6	25.14	26.66
TRINITY_DN3492_c0_g1	-1.72271	4.26e-05	0.00797172	down	61.74	60.03	63.62	25.46	15.51	21.89
TRINITY_DN34985_c0_g1	-5.73593	0.0027675	0.0466774	down	4.23	8.32	8.94	0	0	0
TRINITY_DN35007_c0_g1	-5.53911	0.00056747	0.0225178	down	5.38	7	5.6	0	0	0
TRINITY_DN35023_c0_g1	-2.77617	0.00224722	0.0420034	down	8.69	7.93	7.98	1.32	2.21	0.61
TRINITY_DN35046_c0_g1	-5.9829	0.000421313	0.0202945	down	7.47	9.64	7.59	0	0	0
TRINITY_DN35047_c1_g1	-4.5148	0.00153967	0.0349697	down	5.74	6.19	6.33	0	0.17	0.16
TRINITY_DN351_c0_g2	-1.70473	0.000481465	0.0211439	down	14.44	11.56	14.21	4.36	4.61	4.26
TRINITY_DN3525_c0_g1	-1.24651	6.79e-06	0.00341625	down	149.22	127.21	146.7	61.47	69.1	67.41
TRINITY_DN3533_c0_g1	-1.03261	0.00012166	0.0123225	down	41.17	38.57	41.57	22.05	20.96	23
TRINITY_DN3533_c2_g1	-2.97702	0.00205312	0.0402452	down	19.54	35.8	20.54	3.13	3.71	3.48
TRINITY_DN35331_c0_g1	-1.80717	3.53e-06	0.00273137	down	166.1	142.09	156.98	58.83	42.44	46.32
TRINITY_DN35344_c0_g1	-2.84391	9.32e-05	0.0107936	down	19.71	19.54	19.94	2.35	2.74	4.24
TRINITY_DN3543_c0_g2	-4.0888	5.7e-05	0.00885919	down	1265.89	1914.04	1411.07	85.23	116.48	105.35
TRINITY_DN35444_c0_g1	-2.32072	0.00268441	0.0459579	down	10.07	12.76	11.9	1.64	5.79	1.81
TRINITY_DN35466_c0_g1	-5.16289	0.00282348	0.0472332	down	5.92	2.96	6.61	0	0	0
TRINITY_DN3555_c0_g1	-1.86851	6.97e-05	0.00947615	down	34.73	42.31	37.2	11.97	10.36	12.48
TRINITY_DN356_c0_g4	-2.0737	0.0012438	0.0315555	down	14.53	15.06	12.08	3.58	2.1	5.49
TRINITY_DN3560_c1_g1	-2.41287	0.00241671	0.043604	down	11.7	7.47	12.26	2.08	1.96	1.83
TRINITY_DN35729_c1_g1	-1.07857	0.000310755	0.018285	down	44.52	52.79	50.94	26.24	27.92	24.44
TRINITY_DN3579_c0_g1	-4.67121	0.00265199	0.0456621	down	30.46	47.91	30.41	3.11	1.06	0.99
TRINITY_DN36019_c1_g1	-6.22767	0.000572083	0.0226021	down	11.18	7.51	12.17	0	0	0
TRINITY_DN3618_c0_g1	-1.2187	0.000675928	0.0241801	down	22	18.8	21.05	12.01	8.99	8.5
TRINITY_DN3618_c1_g1	-2.31455	7.17e-05	0.00963222	down	36.08	36.21	32.64	10.16	8.48	5.3
TRINITY_DN36213_c0_g1	-1.09448	0.000256606	0.01677	down	76.57	87.49	72.76	43.46	44.39	36.86
TRINITY_DN3630_c1_g1	-1.80291	0.000871061	0.0271365	down	10.88	9.58	12.11	3.79	3.06	2.93
TRINITY_DN36344_c1_g1	-5.93626	0.0026371	0.0455662	down	8.28	5.42	13.13	0	0	0
TRINITY_DN3642_c0_g1	-1.38678	0.00109905	0.0301389	down	25.93	35.47	27.18	11.35	12.01	14.69
TRINITY_DN3645_c0_g1	-1.20669	0.000153236	0.0133257	down	42.98	36.19	37.77	21.39	16.94	17.83
TRINITY_DN36486_c1_g1	-4.79886	0.00110352	0.030172	down	8.54	8.71	9.63	0.63	0	0.35
TRINITY_DN36531_c0_g1	-6.58848	0.00022159	0.0158272	down	14.09	10.32	14.39	0	0	0
TRINITY_DN36538_c0_g1	-2.61095	0.000362388	0.0194426	down	18.26	13.79	20.59	3.77	2.82	2.35
TRINITY_DN36628_c0_g1	-1.59785	3.34e-05	0.0070523	down	33.61	29.88	32.77	11.98	12.39	10.79
TRINITY_DN36840_c0_g5	-1.07057	0.00247936	0.0441011	down	14.42	17.15	17.41	8.53	7.52	9.72
TRINITY_DN37_c1_g1	-6.14516	0.000247625	0.0165978	down	443.57	691.33	450.94	7.71	7.7	9.29
TRINITY_DN370_c0_g1	-1.58403	0.00147819	0.0343687	down	55.88	86.42	54.29	27.85	25.32	19.91
TRINITY_DN3707_c0_g1	-3.07949	0.000260121	0.0168547	down	24.08	20.03	18.36	1.79	4.42	2.59
TRINITY_DN37107_c0_g1	-4.98873	0.00130376	0.0323069	down	7.75	4.84	5.87	0.34	0	0
TRINITY_DN37140_c1_g1	-6.76973	0.00127636	0.0319059	down	17.94	9.95	17.95	0	0	0
TRINITY_DN37410_c0_g3	-2.94257	0.00090364	0.0276813	down	20.64	33.3	28.07	4.43	2.37	5.3
TRINITY_DN37414_c0_g1	-6.70879	8.94e-05	0.0107064	down	13.47	13.21	14.41	0	0	0
TRINITY_DN3746_c0_g1	-2.86716	0.000207592	0.0152736	down	29.21	40.19	36.51	3.48	8.25	5.42
TRINITY_DN3771_c0_g2	-1.24059	0.000497332	0.0214264	down	26.56	22.21	22.71	10.25	10.01	13.11
TRINITY_DN3773_c0_g1	-1.07331	0.00218053	0.0414089	down	69.62	95.14	66.37	36.96	42.1	44.3
TRINITY_DN3782_c0_g2	-2.13498	7.69e-06	0.0036086	down	66.97	77.62	73.92	17.37	18.27	19.6
TRINITY_DN3784_c0_g1	-3.59172	0.00142681	0.0337553	down	23.01	35.86	22	1.38	3.5	3
TRINITY_DN379_c4_g1	-2.13872	0.000172003	0.014018	down	29.75	39.96	32.42	8.78	10.02	7.15
TRINITY_DN3798_c0_g1	-1.21	0.00129993	0.0322417	down	119.18	123.09	110.96	53.07	41.62	83.15
TRINITY_DN38025_c0_g1	-1.54189	8.68e-05	0.0105387	down	54.8	64.25	55.06	25.3	22.93	18.99
TRINITY_DN3805_c0_g1	-2.70312	1.13e-05	0.00433872	down	159.78	189.09	146.82	23.95	28.7	33.85
TRINITY_DN3813_c0_g1	-1.8947	0.000384302	0.0197065	down	75.81	94.69	66.04	24.43	32.59	17.01
TRINITY_DN3815_c0_g1	-1.90104	3.56e-05	0.00724672	down	82.82	103.23	84.76	26.78	24.66	29.67
TRINITY_DN38219_c0_g1	-4.15279	0.00284678	0.0475229	down	5.84	4.47	4.04	0.23	0	0.24
TRINITY_DN3823_c0_g1	-1.21361	0.00271127	0.0462195	down	14.57	18.16	13.93	7.23	7.1	8.11
TRINITY_DN38305_c0_g1	-7.10846	0.000183034	0.0143452	down	20.21	14.84	20.71	0	0	0
TRINITY_DN3831_c0_g2	-1.33361	0.00175545	0.0371356	down	14.26	14.75	16.53	4.91	8.41	7.36
TRINITY_DN3833_c0_g1	-2.44141	7.64e-06	0.0036086	down	150.82	182.84	160.99	28.45	38.43	36.43
TRINITY_DN3834_c0_g1	-1.52032	2.7e-05	0.00621316	down	172.31	129.3	167.96	57.48	53.89	68.35
TRINITY_DN384_c0_g1	-3.42826	2.13e-05	0.00577203	down	55.58	71.8	61.86	6	5.74	7.67
TRINITY_DN38530_c0_g1	-2.29775	8.94e-05	0.0107064	down	33.8	40.83	36.16	7.41	6.79	11.51
TRINITY_DN3868_c0_g1	-2.46466	0.000168132	0.013953	down	278.54	457.01	335.72	65.01	73.44	78.57
TRINITY_DN38778_c0_g1	-1.611	0.000235248	0.0162726	down	100.46	140.15	103.15	39.68	42.98	43.65
TRINITY_DN38799_c0_g2	-4.72346	0.00289104	0.0479094	down	3.47	4.45	1.95	0	0	0
TRINITY_DN3888_c0_g2	-1.36891	0.00100133	0.0288939	down	19.41	21.55	17.31	8.88	9.99	6.77
TRINITY_DN389_c2_g3	-2.60626	1.03e-05	0.00415882	down	37.57	31.78	32.59	6.15	6.37	5.77
TRINITY_DN389_c6_g1	-9.33971	0.00115169	0.0307295	down	72.06	104.3	79.91	0	0	0
TRINITY_DN38902_c0_g1	-5.84738	0.000628436	0.0234226	down	5.96	8.1	8.74	0	0	0
TRINITY_DN3893_c0_g2	-1.63133	0.00182313	0.037818	down	20.14	12.38	19.56	6.7	5.64	5.29
TRINITY_DN390_c2_g1	-6.54528	0.00132347	0.0325139	down	24.95	15.8	25.03	0.55	0	0
TRINITY_DN39241_c0_g1	-4.81849	0.00228544	0.0423937	down	5.08	6.72	7.11	0	0	0.72
TRINITY_DN39346_c0_g1	-3.18518	0.000451351	0.0208577	down	41.39	23.87	35.74	2.65	6.58	3.26
TRINITY_DN3949_c0_g1	-1.74722	2.12e-07	0.000843653	down	215.02	202.5	207.45	68.84	71.32	67.63
TRINITY_DN3964_c0_g1	-1.25552	0.000284964	0.0176323	down	54.16	38.16	41.06	21.34	20.29	19.8
TRINITY_DN3967_c0_g1	-1.79096	0.00115146	0.0307295	down	28.97	46.42	36.3	13.56	14.08	8.83
TRINITY_DN3968_c0_g1	-1.03328	0.000563722	0.0224672	down	47.65	50.57	40.3	24.27	25.61	25.69
TRINITY_DN39728_c1_g1	-1.22452	0.00174565	0.0370743	down	56.5	38.49	46.34	17.2	20.83	29.98
TRINITY_DN3981_c0_g1	-1.66578	0.000810885	0.0265095	down	22.17	14.39	18.09	5.21	6.33	6.98
TRINITY_DN3989_c0_g3	-1.50011	2.54e-05	0.00612729	down	41.38	41.41	40.37	16.53	16.08	15.61
TRINITY_DN39923_c0_g1	-1.48038	0.000208107	0.0152938	down	23.03	26.14	28.81	10.46	9.98	10.36
TRINITY_DN39972_c0_g2	-1.25525	0.000939592	0.0282273	down	128.11	186.27	134.24	71.53	65.32	73.01
TRINITY_DN40066_c0_g1	-4.48952	0.00246159	0.0439429	down	4.45	2.05	2.62	0	0	0
TRINITY_DN401_c0_g2	-1.09191	5.57e-05	0.00876108	down	369.21	427.32	370.34	196.56	216.12	204.31
TRINITY_DN402_c0_g1	-4.43862	0.00209477	0.0406107	down	10.71	12.97	10.23	0.86	0.33	0.31
TRINITY_DN40247_c0_g1	-5.87807	0.000588797	0.022902	down	9.32	5.77	8.66	0	0	0
TRINITY_DN4035_c1_g1	-8.33393	0.00205683	0.0402681	down	40.57	54.96	32.2	0	0	0
TRINITY_DN4035_c2_g2	-1.21309	0.000649973	0.0238145	down	165.33	191.11	143.39	76.31	67.82	100.83
TRINITY_DN40397_c0_g1	-6.09713	0.000251274	0.0166042	down	8.36	9.82	8.47	0	0	0
TRINITY_DN4052_c0_g1	-1.76061	4.46e-06	0.00280781	down	90.09	94.76	92.92	29.15	33.89	29.15
TRINITY_DN4060_c0_g1	-3.67494	0.0011324	0.0305282	down	20.74	29.93	21.37	3.31	1.02	2.08
TRINITY_DN40655_c1_g2	-5.16848	0.000945082	0.0282648	down	5.45	3.54	5.67	0	0	0
TRINITY_DN4071_c0_g1	-1.11303	2.68e-05	0.00621316	down	82.36	82.92	85.67	41.87	46.8	41.38
TRINITY_DN40792_c0_g1	-1.6241	0.00249991	0.0442487	down	11.27	12.38	12.72	2.86	6.1	5.1
TRINITY_DN4080_c0_g2	-1.60805	1.75e-05	0.00531931	down	475.8	557.57	457.49	173.01	186.29	192.46
TRINITY_DN4090_c0_g1	-1.42879	0.000481384	0.0211439	down	27.06	32.1	24.67	12.42	11.75	10.6
TRINITY_DN4118_c0_g3	-1.00601	0.000434827	0.0204667	down	26.9	27.83	29.17	16.58	15.24	14.68
TRINITY_DN4120_c0_g1	-1.24741	0.00198697	0.0394594	down	25.88	26.16	28	13.44	8.34	16.86
TRINITY_DN41263_c0_g1	-4.67907	0.00210365	0.0406526	down	3.08	4.29	2.29	0	0	0
TRINITY_DN415_c0_g4	-1.34817	4.57e-05	0.0081533	down	39.12	37.19	38.15	17.33	17.54	15.13
TRINITY_DN415_c1_g1	-2.95438	5.68e-07	0.00137321	down	92.69	80.94	97.23	13.66	12.7	12.16
TRINITY_DN41523_c0_g1	-7.98495	0.00245515	0.043865	down	24.02	34.15	46.66	0	0	0
TRINITY_DN4156_c0_g1	-1.4179	3.65e-06	0.00273137	down	226.93	247.76	244.61	96.7	104.61	100.22
TRINITY_DN41569_c0_g1	-5.0994	0.00141309	0.0336438	down	4.08	3.55	6.81	0	0	0
TRINITY_DN4158_c0_g1	-2.47399	0.000420687	0.0202945	down	101.62	155.17	97.19	32.95	24.03	16.15
TRINITY_DN416_c1_g1	-3.1786	0.000465918	0.0209233	down	25.06	34.41	25.85	2.03	5.61	3.76
TRINITY_DN41637_c0_g1	-1.92868	0.00250624	0.0443291	down	8.75	8.46	8.78	2.35	1.68	3.81
TRINITY_DN4171_c0_g1	-2.12792	0.000473474	0.021033	down	12.41	10.26	11.91	2.38	3.64	2.78
TRINITY_DN4171_c0_g2	-4.77653	0.00172529	0.0368917	down	10.87	14.42	12.84	0.38	0.45	0.62
TRINITY_DN41915_c0_g1	-5.65899	0.00287455	0.04779	down	4.69	6.06	11.03	0	0	0
TRINITY_DN4193_c0_g1	-1.04858	0.00284498	0.0475052	down	17.21	13.2	13.41	8.28	7.76	7.31
TRINITY_DN4194_c4_g1	-1.78348	1.44e-05	0.00486654	down	82.17	61.39	68.64	23.78	22.3	21.58
TRINITY_DN4196_c0_g2	-1.06987	0.000534139	0.0218639	down	23.57	20.51	23.67	11.12	12.23	12.33
TRINITY_DN4205_c0_g4	-2.02427	9.37e-05	0.0107936	down	29.99	31.52	25.34	7.12	7.67	9.12
TRINITY_DN4208_c0_g1	-1.2823	0.000162591	0.0137235	down	102.8	132.16	112.75	51.97	57.01	51.27
TRINITY_DN4208_c0_g2	-1.0088	0.000902484	0.0276749	down	75.31	76.76	76.76	43.24	54.51	32.45
TRINITY_DN42155_c0_g2	-6.7777	0.000526068	0.0218228	down	15.49	16.48	11	0	0	0
TRINITY_DN4217_c0_g2	-1.46614	0.000110706	0.0118276	down	122.79	154.92	124.29	51.06	52.37	60.08
TRINITY_DN42279_c0_g2	-1.23245	0.00169055	0.0365658	down	12.98	14.11	12.82	5.58	6.98	6.32
TRINITY_DN4235_c1_g1	-1.8882	0.00184103	0.0379852	down	7.84	9.56	8.71	2.33	2.73	2.53
TRINITY_DN42866_c0_g1	-1.94638	0.000223452	0.0158888	down	20	16.66	18.93	4.28	5.18	6.62
TRINITY_DN42953_c0_g1	-2.37544	0.00240111	0.0434737	down	12.44	19.43	12.88	2.44	4.91	2.67
TRINITY_DN430_c0_g1	-1.50013	6.56e-05	0.00932431	down	38.76	33.72	36.26	12.15	14.99	15.99
TRINITY_DN4303_c0_g1	-1.30016	0.000972587	0.0285177	down	39.24	47.9	33.35	18.62	16.07	19.98
TRINITY_DN4311_c0_g1	-1.71318	0.000218353	0.0156665	down	32.35	36.55	41.47	15.37	9.34	12.72
TRINITY_DN43234_c0_g1	-5.03874	0.00117686	0.0309266	down	5.34	3.11	4.96	0	0	0
TRINITY_DN4327_c3_g1	-1.94634	0.000123091	0.0123286	down	21.13	23.76	22.62	7.28	7.06	5.36
TRINITY_DN4333_c0_g1	-1.35556	0.000221127	0.015812	down	30.26	34.77	30.06	13.37	13.18	14.91
TRINITY_DN43352_c0_g1	-1.30449	0.00175258	0.0371121	down	64.79	99.77	69.29	38.96	31.23	35.29
TRINITY_DN43833_c0_g1	-2.14454	0.00147193	0.0342994	down	11.04	8.1	10.07	1.69	2.88	2.75
TRINITY_DN43925_c0_g1	-1.43734	0.000375552	0.0195684	down	55.71	62.6	45.59	21.84	26.73	20.02
TRINITY_DN4411_c0_g2	-1.2101	0.000263812	0.0169912	down	96.73	119.53	110.49	45.07	54.45	59.94
TRINITY_DN44149_c0_g3	-1.15868	0.00251798	0.0444749	down	21.42	31.32	26.95	12.45	13.35	13.7
TRINITY_DN44153_c0_g1	-2.14968	0.000711904	0.0248791	down	21.28	14.02	18.64	5.52	2.73	4.75
TRINITY_DN44217_c0_g1	-1.25207	0.000994722	0.028808	down	91.06	119.51	80.18	42.02	48.95	46.28
TRINITY_DN4424_c1_g1	-2.19995	0.0018359	0.0379611	down	58.81	117.12	72.6	18.7	27.69	15.04
TRINITY_DN4442_c0_g1	-4.83492	0.0012754	0.0319059	down	22.87	27.6	20.21	0.64	1.5	0.7
TRINITY_DN4443_c0_g1	-3.6554	0.000845395	0.0268302	down	12.25	13.09	11.49	1.13	0.61	1.03
TRINITY_DN4451_c0_g1	-1.27143	0.000133683	0.012715	down	50.96	47.21	43.43	20.62	25.65	19.67
TRINITY_DN4477_c2_g1	-4.35496	0.00202153	0.0398471	down	2.96	1.97	3.19	0	0	0
TRINITY_DN449_c0_g1	-1.54836	0.0013352	0.0326709	down	29.86	18.96	29.55	9.89	11.82	7.24
TRINITY_DN4490_c0_g1	-2.30043	0.000282173	0.0175669	down	101.16	153.58	93.78	23.95	28.03	27.15
TRINITY_DN45069_c0_g2	-1.49143	0.000257357	0.0167772	down	61.26	41.14	52.71	22.38	21.94	16.22
TRINITY_DN45076_c0_g1	-4.40571	0.00182424	0.037818	down	4.26	3.91	3.43	0	0	0.34
TRINITY_DN45167_c0_g1	-2.82737	0.000605823	0.0230661	down	33.81	56.01	35.43	8	5.82	5.61
TRINITY_DN452_c0_g1	-1.23631	0.00018348	0.0143464	down	28.3	29.38	29.46	15.2	13.07	12.99
TRINITY_DN45255_c0_g1	-1.85932	0.00177895	0.0373962	down	11.18	15.04	10.67	3.45	4.08	3.82
TRINITY_DN45339_c0_g1	-2.04829	0.000282589	0.0175669	down	14.94	16.77	14.72	4.59	4.2	3.46
TRINITY_DN4553_c0_g1	-1.26897	0.000291033	0.0177891	down	71.93	81.31	61.99	37.6	31.94	30.57
TRINITY_DN4565_c0_g1	-1.381	3.68e-07	0.0010647	down	523.28	515.53	495.07	218.44	221.46	220.18
TRINITY_DN45678_c0_g1	-9.40843	0.000645876	0.0237328	down	83.57	106.1	78.03	0	0	0
TRINITY_DN4588_c0_g1	-3.35553	1.18e-05	0.00445711	down	84.39	91.62	76.21	6.24	11.87	10.55
TRINITY_DN4591_c0_g1	-3.50566	4.43e-05	0.00809085	down	42.39	38.53	46.32	3.29	2.67	7.4
TRINITY_DN45982_c0_g1	-4.21868	0.00261386	0.0453824	down	1.67	2.38	3.29	0	0	0
TRINITY_DN46028_c0_g1	-6.23403	0.000657964	0.0239158	down	7.75	10.18	12.34	0	0	0
TRINITY_DN46042_c0_g1	-7.32158	0.000401115	0.0198836	down	25.61	16.27	23.47	0	0	0
TRINITY_DN4605_c1_g1	-1.32502	0.00074452	0.0253544	down	141.37	183.07	123.45	60.52	65.23	76.12
TRINITY_DN4608_c0_g1	-1.99265	0.00101167	0.0290211	down	14.23	19.92	14.87	5.25	4.39	3.86
TRINITY_DN46093_c0_g2	-5.06282	0.000775942	0.025798	down	6.18	6.26	6.37	0	0.22	0
TRINITY_DN4611_c0_g1	-1.24624	0.00083527	0.0267358	down	52.64	71.05	51.72	26.02	28.82	28.32
TRINITY_DN462_c1_g1	-1.79853	0.000964425	0.0285177	down	20.43	27.98	19.9	6.5	9.56	6.24
TRINITY_DN46309_c0_g2	-2.53753	2.95e-05	0.00651708	down	259.85	344.48	251.52	50.64	53.22	62.11
TRINITY_DN4632_c0_g1	-1.36106	0.000138849	0.0128479	down	48.03	40.12	40.04	15.77	21.32	19.06
TRINITY_DN4668_c0_g1	-1.04448	0.000154403	0.0133772	down	182.88	217.71	195.83	104.55	100.91	119.42
TRINITY_DN4712_c0_g2	-1.37934	0.000181243	0.0143452	down	306.33	407.35	323.86	140.17	145.44	163.61
TRINITY_DN4729_c0_g1	-2.64065	1.25e-05	0.00459841	down	58.56	71.02	61.58	12.57	9.82	11.8
TRINITY_DN4735_c0_g2	-1.09899	0.000967543	0.0285177	down	350.76	465.21	367.17	173.24	216.44	239.46
TRINITY_DN47432_c0_g1	-5.8432	0.000685461	0.0243295	down	10.09	5.99	6.94	0	0	0
TRINITY_DN4786_c0_g1	-1.23871	0.0003107	0.018285	down	43.43	50.29	42.02	19.44	21.55	23.79
TRINITY_DN4800_c0_g3	-1.28103	0.000745732	0.0253641	down	73.66	103.17	80.52	34.85	44.43	40.26
TRINITY_DN4808_c1_g1	-1.01643	0.00037317	0.0194762	down	42.22	42.23	37.41	24.92	20.92	21.43
TRINITY_DN4833_c0_g1	-2.58748	0.00291489	0.0481205	down	10.98	7.73	7.68	1.4	0.83	2.35
TRINITY_DN4833_c1_g2	-3.07124	0.000558716	0.0223459	down	70.08	121.64	68.12	8.81	14.45	11.31
TRINITY_DN4854_c0_g1	-2.95716	4.25e-05	0.00797034	down	23.59	23.09	24.17	2.81	2.97	4.29
TRINITY_DN4873_c0_g1	-1.45671	1.15e-05	0.00436978	down	2053.98	2398.08	2103.24	865.55	901.8	928.33
TRINITY_DN4884_c0_g1	-1.70811	0.000250404	0.0165978	down	52.24	54.94	40.14	14.65	15.47	20.77
TRINITY_DN4900_c0_g1	-2.48218	0.00046158	0.0208982	down	20.35	26.38	19.11	4.04	3.19	5.99
TRINITY_DN4931_c1_g1	-1.73075	9.88e-07	0.00165202	down	338.93	345.48	320.14	106.23	113.02	120.82
TRINITY_DN49364_c0_g1	-5.80778	0.000235137	0.0162726	down	7.48	6.67	8.11	0	0	0
TRINITY_DN49438_c0_g1	-4.97534	0.00175026	0.0370998	down	2.84	4.88	4.71	0	0	0
TRINITY_DN49508_c0_g1	-1.22052	0.00278468	0.0469049	down	68.36	79.13	52.04	26.51	29.29	42.29
TRINITY_DN4961_c0_g3	-1.05239	0.00102678	0.0292304	down	207.33	280.17	218.46	115.86	124.28	143.99
TRINITY_DN49744_c0_g1	-2.28879	0.00126741	0.0318577	down	11.39	9.47	11.38	3.45	1.38	2.62
TRINITY_DN4978_c0_g2	-2.46691	0.000130324	0.012652	down	36.58	44.74	32.8	6.69	6.76	9.99
TRINITY_DN4982_c0_g2	-1.21519	0.000228559	0.0160317	down	241.93	300.04	228.13	126.73	116.96	129.41
TRINITY_DN4984_c0_g1	-1.5505	0.00110136	0.0301389	down	16	12.06	14.19	4.43	4.69	6.64
TRINITY_DN49927_c0_g2	-3.2064	0.00164067	0.0360138	down	8.63	8.44	10.45	0.99	0.78	1.09
TRINITY_DN49996_c0_g2	-1.01163	0.00098509	0.028702	down	34.51	29.96	34.77	22.79	15.29	16.85
TRINITY_DN501_c0_g1	-1.36351	0.00128706	0.0320474	down	15.39	14.77	15.72	5.48	5.64	8.89
TRINITY_DN5027_c0_g1	-3.40617	0.000302513	0.0181973	down	505.86	917.72	558.85	73.13	67.87	66.05
TRINITY_DN5044_c0_g1	-1.86357	0.000720182	0.0249761	down	102.34	148.68	86.95	32.48	30.97	40.5
TRINITY_DN5046_c0_g3	-1.45916	0.00115016	0.0307295	down	108.34	173.7	122.79	58.03	48.01	57.69
TRINITY_DN50485_c1_g1	-4.19675	0.00226232	0.0421246	down	1.95	2.64	2.14	0	0	0
TRINITY_DN50551_c0_g1	-3.72227	0.000255527	0.0167651	down	16.31	14.88	17.41	0.86	1.53	1.42
TRINITY_DN50606_c0_g1	-5.40954	0.00172265	0.0368917	down	6.51	6.46	3.49	0	0	0
TRINITY_DN50606_c0_g3	-2.3941	0.00269914	0.0461169	down	6.35	6.7	8.02	0.97	1.59	1.48
TRINITY_DN5063_c0_g1	-1.03284	7.79e-05	0.00996542	down	84.91	81.74	79.14	47.4	39.46	47.44
TRINITY_DN5066_c1_g1	-5.67836	0.000255555	0.0167651	down	6.54	6.31	7.38	0	0	0
TRINITY_DN5072_c0_g3	-1.27915	0.000369909	0.0194547	down	21.83	18.08	22.08	8.95	9.1	9.91
TRINITY_DN508_c0_g2	-2.04193	2.57e-05	0.00613567	down	117.55	81.11	117.45	26.78	27.92	28.19
TRINITY_DN5095_c0_g2	-1.74956	0.00107181	0.0298571	down	17.16	19.94	15.54	4.63	8.62	5.07
TRINITY_DN5095_c0_g3	-5.81231	0.00276352	0.0466475	down	4.48	8.79	9.44	0	0	0
TRINITY_DN5106_c0_g1	-1.31496	6.79e-06	0.00341625	down	149.34	160	159.38	67.23	71	72.54
TRINITY_DN51334_c0_g1	-5.09341	0.00114178	0.0306874	down	3.39	4.62	5.59	0	0	0
TRINITY_DN5148_c0_g1	-1.20518	0.0013767	0.0332832	down	20.37	15.13	21.68	8.92	8.34	9.66
TRINITY_DN5157_c0_g1	-1.49875	0.000150853	0.013282	down	21.13	20.03	20.57	8.27	8.66	7.2
TRINITY_DN516_c0_g3	-3.09165	0.00279259	0.0469852	down	15.07	13.18	10.16	1.55	3.66	0.57
TRINITY_DN516_c2_g1	-1.49281	0.00237112	0.0432263	down	175.08	280.75	159.89	81.54	71.06	90.97
TRINITY_DN5165_c2_g2	-1.64317	0.000417161	0.0202431	down	185.27	106.36	171.22	48.19	56.42	53.5
TRINITY_DN518_c0_g1	-2.68222	0.000996622	0.0288498	down	24.09	34.33	20.67	4.35	3.26	6.07
TRINITY_DN5182_c0_g1	-1.48173	0.000351415	0.0192247	down	31.27	37.53	38.35	11.45	17.21	14.97
TRINITY_DN51821_c0_g3	-7.55774	0.000196178	0.0148235	down	101.05	84.42	96.02	0	1.5	0.7
TRINITY_DN5190_c0_g1	-1.52103	0.00162685	0.0358615	down	15.11	16.11	11.58	5.63	5.2	5.81
TRINITY_DN52_c1_g1	-1.27236	0.000209559	0.015365	down	709.37	907.63	685.93	348.12	356.19	371.03
TRINITY_DN521_c4_g1	-2.11447	1.67e-06	0.00185702	down	80.45	82.47	79.97	20.2	21.54	20.84
TRINITY_DN5225_c1_g1	-1.29176	0.000736709	0.0252191	down	57.77	66.53	66.48	23.66	41.38	25.43
TRINITY_DN5230_c0_g2	-2.57142	3.5e-05	0.00724574	down	48.84	35.33	51.58	7.95	8.88	7.66
TRINITY_DN52388_c0_g1	-5.78111	0.00121889	0.0313699	down	10.23	6.66	5.34	0	0	0
TRINITY_DN52500_c0_g2	-5.72589	0.00231965	0.0428408	down	10.17	6.86	4.44	0	0	0
TRINITY_DN52584_c0_g1	-4.81332	0.000839066	0.0267778	down	3.2	3.9	3.6	0	0	0
TRINITY_DN5263_c0_g1	-1.28496	0.00137489	0.0332575	down	50.3	68.94	49.51	29.59	27.57	20.97
TRINITY_DN5275_c1_g1	-1.62862	0.00161961	0.0357613	down	13.23	9.67	9.95	3.66	4.29	3.66
TRINITY_DN5275_c1_g2	-1.28947	0.00121983	0.031381	down	73.87	106.88	75.85	38.41	34.89	44.28
TRINITY_DN5275_c5_g1	-1.85754	0.000470824	0.0209886	down	36.63	36.77	31.68	17.11	8.16	8.36
TRINITY_DN5288_c0_g3	-1.55408	0.00237799	0.043297	down	94.47	168.82	117.15	38.07	52.68	55.01
TRINITY_DN5292_c0_g1	-2.9135	0.000778989	0.0258588	down	12.21	15.51	12.6	1.25	2.77	1.62
TRINITY_DN5311_c0_g1	-1.47168	0.000830516	0.0267319	down	39.7	45.42	33.52	17.1	11.83	19.55
TRINITY_DN5321_c0_g1	-1.1982	0.002993	0.0486526	down	100.98	155.11	101.23	51.12	66.13	57.98
TRINITY_DN53287_c1_g1	-1.72748	0.00298793	0.0486526	down	13.1	8.74	14.17	5.06	3.13	3.09
TRINITY_DN53350_c0_g1	-1.11726	0.00204429	0.0401464	down	13.88	14.72	15.38	8.81	6.57	6.69
TRINITY_DN534_c0_g1	-8.3428	0.000133541	0.012715	down	38.77	47.2	42.1	0	0	0
TRINITY_DN53404_c1_g1	-2.40691	9.57e-05	0.0109212	down	54.79	35.42	49.06	12.24	7.82	8.21
TRINITY_DN5382_c0_g1	-1.00038	0.00188537	0.0384261	down	22.84	26.1	26.61	12.62	12.64	17
TRINITY_DN53913_c0_g1	-4.22109	0.00242341	0.0436413	down	2.74	1.82	2.95	0	0	0
TRINITY_DN5395_c2_g2	-1.02584	0.00285544	0.0476174	down	2369.38	3400.83	2377.36	1379.7	1509.58	1655.73
TRINITY_DN5401_c0_g1	-1.38129	5.48e-05	0.0087489	down	40.92	39.77	38.69	19.22	15.69	16.56
TRINITY_DN5401_c0_g2	-1.43024	7.43e-05	0.00986417	down	34.34	33.13	32.26	14.38	11.95	14.62
TRINITY_DN54043_c2_g1	-4.02655	0.0029915	0.0486526	down	2.29	1.53	2.49	0	0	0
TRINITY_DN54043_c2_g2	-4.88571	0.00223403	0.0419034	down	4.5	4.54	2.45	0	0	0
TRINITY_DN5410_c0_g1	-1.28909	0.000617699	0.0232621	down	46.37	30.68	45.87	18.55	17.82	17.69
TRINITY_DN5436_c0_g1	-1.5747	0.000727728	0.0250737	down	29.27	36.3	26.79	14.72	10.88	9.52
TRINITY_DN54438_c0_g1	-5.32649	0.00087193	0.0271365	down	6.13	3.97	6.33	0	0	0
TRINITY_DN5445_c0_g1	-2.01337	3.7e-05	0.00740007	down	141.34	191.46	158.1	44.36	46.32	45.37
TRINITY_DN54532_c0_g1	-5.62803	0.00172887	0.0369173	down	7.75	7.64	4.11	0	0	0
TRINITY_DN5454_c0_g1	-1.03889	0.00014117	0.0128937	down	60.74	48.76	54.74	30.22	26.86	31.2
TRINITY_DN54660_c0_g1	-3.31325	0.00316283	0.0499895	down	7.53	7.45	6.39	0.65	0.76	0.89
TRINITY_DN5474_c0_g2	-1.01389	0.000670327	0.0240572	down	37.39	45.96	45	22.68	24.39	23.9
TRINITY_DN5482_c1_g1	-1.2235	0.000467691	0.0209233	down	53.55	69.18	58.61	25.88	32.6	28.68
TRINITY_DN5489_c2_g1	-1.97764	4.53e-05	0.00811686	down	57.51	43.8	50.99	11.33	14.39	17.58
TRINITY_DN549_c1_g2	-1.36709	0.00026596	0.0170891	down	227.04	299.73	221.57	109.02	101.35	115.55
TRINITY_DN5494_c0_g1	-2.43825	0.000212105	0.0154619	down	18.31	22.53	18.62	3.42	4.02	4.76
TRINITY_DN5499_c0_g1	-1.71677	0.000361957	0.0194426	down	29.82	34.17	28.83	8.93	8.8	14.55
TRINITY_DN5513_c0_g1	-2.92744	4.62e-06	0.00282939	down	58.4	64.23	58.75	7.84	10.07	8.71
TRINITY_DN55152_c0_g1	-1.93291	0.000296421	0.0179973	down	54.77	78.95	54.02	20.29	17.16	17.38
TRINITY_DN55171_c0_g1	-1.06427	0.000579102	0.0227381	down	53.85	49.25	60.67	36.13	24.21	26.36
TRINITY_DN55183_c0_g1	-4.21947	0.0027418	0.0464659	down	3.24	2.21	1.78	0	0	0
TRINITY_DN55247_c1_g2	-4.0995	0.00261976	0.0453824	down	2.04	2.49	1.61	0	0	0
TRINITY_DN553_c0_g1	-1.04311	0.00140033	0.0334779	down	43.71	46.9	34.72	25.75	20.84	21.43
TRINITY_DN55303_c0_g1	-6.01996	0.00276598	0.0466642	down	5.25	10.24	10.93	0	0	0
TRINITY_DN5533_c1_g1	-2.2209	7.17e-06	0.00350815	down	2050.45	2480.13	2087.16	494.18	537.73	575.85
TRINITY_DN5534_c0_g1	-1.99081	0.000419329	0.0202794	down	77.45	122.14	79.22	26.39	26.73	24.86
TRINITY_DN5539_c0_g1	-4.97955	2.46e-07	0.000843653	down	227.99	237.04	226.88	7.27	10.31	7.25
TRINITY_DN5550_c0_g3	-1.51394	0.000210476	0.0154006	down	24.29	26.24	24.78	10.84	8.01	10.52
TRINITY_DN5566_c0_g1	-1.2737	0.00172489	0.0368917	down	29.66	44.24	33.93	16.54	17.43	15.56
TRINITY_DN5584_c0_g1	-1.40293	0.000793026	0.0261717	down	25.52	17.97	27.26	9.29	10.25	9.05
TRINITY_DN559_c0_g1	-1.41193	0.000593213	0.0229659	down	48.16	66.56	49.36	24.68	20.73	23.6
TRINITY_DN55922_c0_g1	-5.32649	0.00087193	0.0271365	down	6.13	3.97	6.33	0	0	0
TRINITY_DN56_c1_g1	-6.44371	0.000357789	0.0193239	down	10.36	13.3	10.27	0	0	0
TRINITY_DN5600_c0_g1	-1.40799	0.000232394	0.0161789	down	147.39	204.15	174.03	66.91	78.34	77.24
TRINITY_DN5609_c0_g1	-1.56823	7.45e-05	0.00986841	down	87.68	108.6	90.63	34.8	33.42	40.45
TRINITY_DN56132_c0_g1	-4.61921	0.00178941	0.0374542	down	4.34	2.92	2.36	0	0	0
TRINITY_DN5647_c0_g1	-1.48254	0.000381992	0.0197065	down	81.04	107.61	76.29	39.42	35.37	31.7
TRINITY_DN565_c3_g1	-1.0909	0.000297779	0.0180625	down	37.83	34.84	41.66	19.3	17.36	22.62
TRINITY_DN5663_c1_g1	-1.04369	0.000407507	0.0200037	down	40.71	46.87	40.51	22.51	23.77	23.47
TRINITY_DN56666_c0_g1	-4.10955	0.00204886	0.0401969	down	2.15	2.24	2.39	0	0	0
TRINITY_DN567_c0_g2	-2.55725	0.000542923	0.022047	down	18.94	25.13	17.51	3.58	3.03	4.75
TRINITY_DN5681_c0_g1	-1.46407	0.000183071	0.0143452	down	44.91	56.12	49.68	20.34	17.62	22.9
TRINITY_DN569_c1_g2	-3.7715	0.000920804	0.027998	down	46.78	25.49	28.64	3.71	2.98	1.42
TRINITY_DN56909_c0_g1	-3.94923	0.00267954	0.0459125	down	1.82	1.9	2.02	0	0	0
TRINITY_DN56921_c0_g1	-4.86719	0.000942404	0.028245	down	3.26	4.31	3.49	0	0	0
TRINITY_DN5704_c0_g1	-2.00827	0.000235574	0.0162774	down	19.05	21.13	16.84	5.3	4.82	5.54
TRINITY_DN5721_c0_g1	-4.89353	0.00097193	0.0285177	down	28.61	33.29	25.86	2	1.36	0.32
TRINITY_DN57226_c0_g1	-4.87718	0.000659821	0.0239158	down	3.72	3.5	4.17	0	0	0
TRINITY_DN5723_c0_g1	-1.12972	0.00176768	0.0372951	down	13.83	14.78	15.64	6.84	6.95	8.4
TRINITY_DN573_c1_g2	-1.25951	0.000201135	0.0150423	down	46.31	45.79	38.78	19.16	23.3	19.5
TRINITY_DN57301_c0_g1	-5.29945	0.00259782	0.0452565	down	3.71	7.33	3.95	0	0	0
TRINITY_DN5740_c1_g1	-2.14097	0.000823842	0.0266654	down	17.19	15.31	13.7	3.42	2.7	6.31
TRINITY_DN5749_c0_g1	-8.04785	6.92e-05	0.00947535	down	38.45	34.72	31.21	0	0	0
TRINITY_DN5749_c1_g1	-1.82657	2.54e-06	0.00233868	down	620.64	680.85	760.6	231.4	224.13	191.73
TRINITY_DN5770_c0_g1	-1.4761	0.00100122	0.0288939	down	468.15	695.82	440.52	199.63	217.57	231.55
TRINITY_DN5775_c0_g1	-1.26695	0.00255727	0.044907	down	17.88	23.38	17.96	7.44	10.16	10.32
TRINITY_DN57891_c0_g1	-3.42414	0.00167526	0.0363711	down	9.08	7.74	9.6	0.88	1.03	0.65
TRINITY_DN57956_c3_g1	-5.23702	0.000893367	0.0275147	down	4.88	3.83	6.56	0	0	0
TRINITY_DN57969_c1_g1	-3.93624	0.00315634	0.0499375	down	4.38	3.87	4.07	0	0.31	0.29
TRINITY_DN57988_c0_g1	-4.68676	0.00148419	0.0343962	down	2.84	2.93	4.71	0	0	0
TRINITY_DN58003_c0_g1	-1.41371	0.000680559	0.0242526	down	77.83	86.9	62.11	31.59	25.05	39.96
TRINITY_DN5801_c1_g1	-1.6471	0.00218759	0.0414749	down	15.68	23.96	20.83	5.88	9.82	6.48
TRINITY_DN5833_c0_g1	-2.14867	2.55e-05	0.00612729	down	47.67	54.06	54.22	16.34	10.79	12.09
TRINITY_DN5836_c0_g1	-4.0006	8.4e-06	0.00370883	down	184.39	225.98	171.62	14.21	10.72	15.71
TRINITY_DN5841_c0_g2	-1.50864	0.000151363	0.0132901	down	34.33	40.2	34.85	14.48	16.32	12.48
TRINITY_DN58524_c0_g1	-4.72223	0.00152643	0.0348464	down	2.6	3.58	4.32	0	0	0
TRINITY_DN5854_c1_g1	-2.3389	0.00159114	0.0354375	down	7.43	7.78	9.31	1.67	1.96	1.36
TRINITY_DN58636_c0_g1	-5.04477	0.000549754	0.0221154	down	4.13	4.17	4.51	0	0	0
TRINITY_DN5865_c0_g2	-4.16414	0.000873257	0.0271365	down	16.15	18.11	17.63	1.7	0.44	1.02
TRINITY_DN58685_c0_g3	-1.08041	4.63e-06	0.00282939	down	195.83	171.51	178.62	94.15	96.61	97.25
TRINITY_DN5881_c0_g1	-1.34525	0.00146743	0.0342197	down	21.11	22.82	21.81	7.62	8.1	13.89
TRINITY_DN58986_c0_g1	-4.43473	0.00294823	0.048328	down	2.85	1.99	4.23	0	0	0
TRINITY_DN5935_c0_g2	-1.09894	3.55e-05	0.00724672	down	87.64	90.61	100.31	50	49.58	44.96
TRINITY_DN594_c1_g1	-1.21072	0.00192054	0.0387929	down	18.36	24.31	18.99	9.42	10.09	10.17
TRINITY_DN59438_c0_g2	-1.59168	0.00191611	0.0387668	down	16.09	10.16	12.25	4.13	4.89	4.58
TRINITY_DN5946_c0_g1	-6.5256	0.00257668	0.0450239	down	10.18	17.2	9.07	0	0	0
TRINITY_DN59521_c0_g1	-4.99273	0.00294519	0.0483031	down	3.08	6.11	3.3	0	0	0
TRINITY_DN599_c1_g2	-1.66735	0.000583537	0.0228698	down	3589.32	5301.98	3698.04	1487.24	1564.38	1442.49
TRINITY_DN5994_c0_g1	-1.01032	2.7e-05	0.00621316	down	285.23	304.73	283.5	155.71	155.85	175.79
TRINITY_DN5999_c0_g1	-2.15913	0.000309266	0.018285	down	20.12	14.35	19.46	5.28	4.12	3.47
TRINITY_DN60_c0_g2	-2.1476	0.000146488	0.0130788	down	89.97	129.41	88.7	25.01	28.08	24.94
TRINITY_DN6000_c0_g1	-1.2012	0.00116408	0.0308431	down	18.5	23.64	22.58	11.28	9.84	9.85
TRINITY_DN60401_c0_g1	-4.73765	7.51e-05	0.00988227	down	69.73	67.02	96.99	1.79	4.37	4.24
TRINITY_DN60452_c0_g1	-1.87332	0.0018348	0.0379553	down	10.77	8.2	8.9	3.72	2.62	2.04
TRINITY_DN60460_c0_g1	-1.68086	0.000573098	0.0226048	down	21.12	25.99	19.03	8.34	6.54	7.84
TRINITY_DN60620_c0_g1	-5.0153	0.0011053	0.0301945	down	4.87	3.18	5.1	0	0	0
TRINITY_DN60653_c0_g1	-4.13046	0.00280825	0.047065	down	2.96	2.03	1.63	0	0	0
TRINITY_DN607_c0_g3	-2.15017	0.000364573	0.0194426	down	35.93	30.48	33.81	4.65	11.46	11.26
TRINITY_DN608_c0_g1	-4.84323	7.49e-05	0.00987663	down	96.12	114.25	93.26	2.91	1.96	9.12
TRINITY_DN60854_c0_g1	-5.10602	0.00254572	0.0447536	down	2.91	5.4	5.4	0	0	0
TRINITY_DN6093_c0_g1	-1.30789	0.000294553	0.0179719	down	30.5	29.66	24.79	12.58	13.69	12.26
TRINITY_DN60998_c0_g1	-2.36009	0.00221434	0.0416972	down	43.47	52.45	30.99	10.29	17.16	4.32
TRINITY_DN6132_c0_g1	-1.42529	0.000469916	0.0209762	down	38.41	26.71	41.25	14.69	14.61	13.21
TRINITY_DN6133_c0_g1	-1.04889	0.00117375	0.0309132	down	24.83	29.32	30.29	16.17	13	16.01
TRINITY_DN6145_c0_g1	-2.56305	0.000186079	0.0144607	down	23.99	17.62	21.33	2.67	5.35	3.93
TRINITY_DN6146_c0_g1	-1.50215	1.51e-05	0.00499743	down	232.96	252.17	208.89	91.53	87.9	95.77
TRINITY_DN6172_c0_g1	-1.41049	0.00200177	0.0395872	down	26.69	33.11	20.85	12.13	9.9	11.81
TRINITY_DN6174_c0_g1	-6.91251	0.000412634	0.020131	down	20.84	13.47	14.2	0	0	0
TRINITY_DN6188_c0_g1	-1.87898	0.000108168	0.0116742	down	48.11	35.87	45.53	12.51	17.21	10.01
TRINITY_DN62_c0_g1	-4.51679	2.22e-05	0.00579258	down	80.41	93.14	76.96	3.34	2.99	6.57
TRINITY_DN62183_c0_g1	-1.40295	0.00224363	0.0419549	down	22.4	14.46	22.78	6.62	8.48	8.96
TRINITY_DN6233_c0_g1	-4.06304	1.42e-05	0.00485953	down	42.69	35.59	40.86	1.9	3.15	2.7
TRINITY_DN6235_c1_g1	-4.80095	0.0030552	0.0491616	down	8.72	6.08	8.63	0.98	0	0
TRINITY_DN6237_c0_g1	-3.10862	9.3e-08	0.000594958	down	257.26	272.79	267.83	33.97	35.42	33.69
TRINITY_DN6248_c0_g1	-1.33931	1.73e-05	0.00531931	down	84.1	88.39	81.46	39.15	36.17	37.01
TRINITY_DN62698_c0_g1	-1.2314	0.000898384	0.0276158	down	42.11	52.96	37.92	20.57	20.44	22.68
TRINITY_DN6277_c0_g1	-3.39519	0.00262354	0.0454059	down	9.44	13.7	10.37	0.79	1.24	1.15
TRINITY_DN62780_c3_g1	-5.72311	0.00061661	0.0232487	down	8.01	5.25	8.48	0	0	0
TRINITY_DN62875_c0_g1	-4.65275	0.00192255	0.0387929	down	3.04	4.09	2.28	0	0	0
TRINITY_DN6297_c0_g1	-2.72927	0.000187854	0.0145289	down	26.67	24.57	20.98	5.94	2.61	3.77
TRINITY_DN6312_c0_g1	-1.95459	0.000807113	0.0264881	down	81.21	136.52	83.21	30.23	26.01	29.62
TRINITY_DN63181_c0_g1	-5.0651	0.00190251	0.0386022	down	6.68	3.64	3.1	0	0	0
TRINITY_DN6352_c0_g1	-1.93077	4.46e-06	0.00280781	down	69.9	73.35	68.44	21.45	19.9	20.37
TRINITY_DN6362_c0_g1	-1.02389	0.000416599	0.0202431	down	69.42	80.67	67.1	40.42	43.93	36.2
TRINITY_DN6366_c0_g1	-2.52891	5.89e-05	0.00900143	down	29.12	35.14	32.03	7.63	5.55	5.2
TRINITY_DN63690_c0_g1	-1.8908	6.03e-06	0.00325826	down	221.97	260.94	226.66	70.07	70.45	74.29
TRINITY_DN63796_c0_g1	-8.47394	0.000529472	0.0218228	down	40.54	56.01	43.84	0	0	0
TRINITY_DN638_c0_g1	-1.9433	9.05e-05	0.0107283	down	23.16	22.13	24.23	7.4	5.01	7.3
TRINITY_DN63983_c2_g1	-1.48602	0.00110908	0.0302071	down	14.84	11.1	13.7	4.97	5.98	4.28
TRINITY_DN6400_c0_g1	-1.4909	4.23e-05	0.00795679	down	149.52	175.58	140.58	62.61	61.34	62.38
TRINITY_DN6473_c0_g1	-2.61331	0.000770133	0.0257236	down	13.09	19.06	16.44	3.03	3.1	2.26
TRINITY_DN64758_c1_g1	-3.86044	7.88e-05	0.0100418	down	157.27	86.96	125.26	11.41	7.61	8.05
TRINITY_DN650_c4_g1	-4.70576	0.00123566	0.0315081	down	2.82	3.93	3.14	0	0	0
TRINITY_DN6513_c0_g1	-1.29373	5.43e-05	0.00874624	down	69.21	65.19	67.24	26.64	30.08	35.84
TRINITY_DN6542_c0_g1	-1.46091	0.00173982	0.0370019	down	22.88	33.73	26.42	11.32	8.96	13.49
TRINITY_DN65430_c0_g1	-1.1245	0.000402558	0.0198838	down	57.25	62.36	54.49	25.01	33.78	32.42
TRINITY_DN657_c1_g1	-1.50327	0.000537116	0.0219293	down	22.82	17.05	19.47	7.57	6.5	9.06
TRINITY_DN6575_c0_g1	-1.38495	6.1e-05	0.00921207	down	46.82	50.02	54.98	19.31	23.19	22.31
TRINITY_DN6585_c0_g1	-1.43981	1.01e-05	0.00415882	down	122.63	101.1	126.19	45.3	45.85	51.1
TRINITY_DN6588_c0_g1	-1.99513	0.00223034	0.0418603	down	11.08	14.13	9.8	3.73	2.19	3.73
TRINITY_DN65952_c0_g1	-4.61158	0.00228762	0.0424217	down	3.23	3.91	1.96	0	0	0
TRINITY_DN65993_c0_g1	-6.34978	0.00161392	0.0356768	down	7.92	10.21	16.04	0	0	0
TRINITY_DN6600_c1_g5	-4.91345	0.000519086	0.0217262	down	219.88	407.38	309.32	8.03	6.63	26.28
TRINITY_DN6603_c0_g1	-1.90449	1.74e-06	0.00187915	down	96.01	90.11	101.93	30.45	25.27	29.35
TRINITY_DN6604_c1_g1	-3.29016	2.26e-06	0.00227718	down	115.33	102.18	111.46	14.08	8.32	15.6
TRINITY_DN66105_c1_g2	-5.35424	0.000843602	0.0268135	down	5.45	6.16	3.98	0	0	0
TRINITY_DN6614_c0_g2	-1.06558	0.00256389	0.0449414	down	19.34	25.17	23.47	10.54	12.27	13.49
TRINITY_DN6624_c0_g1	-1.35006	0.000601289	0.0230661	down	21.94	24.59	22.28	11	11.33	7.84
TRINITY_DN6636_c0_g1	-2.74166	0.00204028	0.0400922	down	15.8	20.49	14.73	1.63	1.86	6.42
TRINITY_DN6665_c1_g1	-3.9412	0.00111174	0.0302237	down	64.28	109.56	57	6.12	3.15	7.54
TRINITY_DN66879_c0_g1	-5.59079	0.000279156	0.0175624	down	6.15	6.11	6.61	0	0	0
TRINITY_DN6694_c0_g1	-2.70382	0.000122074	0.0123225	down	22.02	19.23	17.14	2.81	3.8	3.29
TRINITY_DN6710_c0_g2	-5.09396	0.00101842	0.0290966	down	5.18	3.37	5.4	0	0	0
TRINITY_DN6713_c0_g1	-4.57983	1.87e-05	0.00543359	down	156.46	202.44	153.58	6.48	7.61	10.24
TRINITY_DN67191_c0_g1	-8.1124	0.000376365	0.0195947	down	45.08	28.51	39.28	0	0	0
TRINITY_DN6727_c0_g1	-1.02653	1.51e-05	0.00499743	down	115.56	110.04	119.2	59.59	65.4	63.88
TRINITY_DN6729_c0_g1	-1.26208	0.000994346	0.028808	down	20.69	16.07	19.95	8.4	7.3	10.18
TRINITY_DN67407_c2_g2	-6.02638	0.000174994	0.0140635	down	9.07	7.86	8.81	0	0	0
TRINITY_DN6753_c0_g1	-1.51001	0.00213844	0.0410072	down	120.67	208.97	128.27	63.87	56.97	57.21
TRINITY_DN67743_c0_g1	-4.58994	0.00150034	0.0345734	down	3.53	2.32	3.76	0	0	0
TRINITY_DN6776_c0_g1	-1.58777	0.00185118	0.0380872	down	26.81	22.88	33.92	6.41	13.89	11.79
TRINITY_DN6778_c0_g1	-1.07322	0.000158633	0.0135604	down	130.88	94.9	127.39	60.4	60.78	62.11
TRINITY_DN67954_c1_g1	-7.19417	0.00279893	0.0470204	down	17.05	14.63	31.39	0	0	0
TRINITY_DN681_c2_g1	-2.5035	1.34e-07	0.000656781	down	268.93	223.92	260.69	47.1	48.37	51.75
TRINITY_DN6829_c0_g1	-1.1984	0.00027318	0.0173692	down	30.45	28.59	27.65	16.17	13.68	12.38
TRINITY_DN6848_c1_g1	-3.41814	0.000258712	0.0167988	down	78.94	63.84	45.43	4.52	11.12	5.45
TRINITY_DN68598_c1_g1	-5.17115	0.00189859	0.0385472	down	5.99	5.28	2.78	0	0	0
TRINITY_DN6890_c0_g1	-1.36306	9.25e-05	0.0107861	down	43.72	40.97	37.44	16.76	16.55	19.56
TRINITY_DN6924_c0_g1	-1.40227	0.000933789	0.0280928	down	25.51	35.75	28.89	11.27	13.08	13.87
TRINITY_DN6926_c0_g1	-3.39074	0.00152156	0.0348053	down	36.09	19.2	35.93	4.1	3.1	1.7
TRINITY_DN6932_c0_g1	-1.66736	0.000249474	0.0165978	down	89.31	122.72	86.82	38.05	35.32	31.99
TRINITY_DN6957_c1_g1	-1.29171	0.00138496	0.0333931	down	15.59	20.33	18.25	8.2	7.47	8.42
TRINITY_DN69597_c0_g1	-3.98287	0.0029265	0.0481375	down	2.19	1.47	2.38	0	0	0
TRINITY_DN69711_c0_g1	-5.42348	0.000608698	0.0231011	down	4.93	6.43	5.16	0	0	0
TRINITY_DN69723_c0_g1	-6.28382	0.00220332	0.0416618	down	35.37	29.62	36.96	0	5.87	0
TRINITY_DN6985_c1_g1	-4.64662	0.00221444	0.0416972	down	3.7	3.77	2.03	0	0	0
TRINITY_DN6993_c0_g1	-6.53252	0.000371206	0.0194556	down	9.94	12.42	14.58	0	0	0
TRINITY_DN6994_c0_g1	-1.18321	6.75e-05	0.00942659	down	68.24	57.03	74.41	32.06	31.41	32.82
TRINITY_DN6997_c0_g1	-1.58779	0.00110056	0.0301389	down	38.83	34.05	25.25	9.47	16.14	11.62
TRINITY_DN7014_c0_g1	-3.65792	3.47e-05	0.00723175	down	56.96	73.85	59.26	6.54	6.07	4.16
TRINITY_DN7027_c0_g2	-7.98193	4.31e-05	0.00800016	down	36.84	31.47	31.83	0	0	0
TRINITY_DN70289_c0_g1	-1.49406	0.00162743	0.0358615	down	11.85	12.25	9.81	4.37	4.81	4.17
TRINITY_DN7030_c0_g1	-1.25554	0.000119692	0.0122459	down	60.02	48.73	52.72	28.57	21.08	25.58
TRINITY_DN705_c0_g1	-2.33733	1.83e-05	0.00539504	down	32.57	27.64	34.34	7.11	6.44	6.75
TRINITY_DN7054_c0_g1	-1.31268	0.000263692	0.0169912	down	30.35	27.44	35.41	13.13	16.08	12.25
TRINITY_DN7061_c0_g1	-6.20263	0.000983874	0.028702	down	15.67	19.93	20.03	0	0	0.85
TRINITY_DN7065_c2_g1	-1.25199	0.000284682	0.0176323	down	23.3	22.63	21.73	9.91	11.31	10.34
TRINITY_DN7077_c0_g1	-1.34207	0.000103868	0.0115031	down	38.46	32.79	38.7	18.17	14.09	15.45
TRINITY_DN7083_c0_g5	-1.68315	0.00228145	0.0423455	down	36.18	45.64	28.17	9.37	19.47	11.7
TRINITY_DN71130_c0_g1	-4.97809	0.0010091	0.0289998	down	6.75	4.81	6.7	0.41	0	0
TRINITY_DN7127_c0_g1	-2.23937	0.00185064	0.0380872	down	18.56	25.15	14.28	3.5	5.13	5.09
TRINITY_DN7151_c0_g1	-1.91221	0.000240961	0.0164529	down	18.4	21.56	19.01	6.53	6.01	4.82
TRINITY_DN71536_c0_g2	-4.48442	0.00189614	0.0385468	down	3.03	3.24	2.14	0	0	0
TRINITY_DN7156_c0_g1	-1.05155	4.32e-05	0.00800016	down	96.59	90.92	94.09	47.85	57.62	47.36
TRINITY_DN7159_c0_g2	-1.17212	0.000238794	0.0163753	down	32.87	26.6	31.84	13.74	15.43	15.15
TRINITY_DN716_c0_g2	-1.66869	0.00098841	0.0287562	down	38.19	55.56	34.92	14.14	14.7	16.33
TRINITY_DN71868_c0_g1	-5.50016	0.000910919	0.0278384	down	5.15	5.16	8.37	0	0	0
TRINITY_DN719_c0_g1	-2.49902	1.76e-05	0.00531931	down	40.86	48.68	44.57	8.89	8	9.25
TRINITY_DN7197_c0_g2	-1.73178	6.21e-05	0.00928011	down	50.17	55.46	43.47	16.75	16.95	16.36
TRINITY_DN7216_c0_g1	-2.13643	0.00145684	0.0340758	down	15.77	24.81	23.25	5.01	3.73	7.42
TRINITY_DN722_c1_g1	-4.7475	1.65e-05	0.00528331	down	503.75	688.07	512.29	19.96	23.85	28.12
TRINITY_DN722_c10_g1	-6.85973	7.41e-05	0.00986417	down	15.38	14.88	15.6	0	0	0
TRINITY_DN7231_c0_g1	-1.48916	3.89e-06	0.00273609	down	153.25	149.93	177.21	62.53	60.11	66.96
TRINITY_DN7235_c0_g2	-1.38213	0.00230214	0.0426287	down	17.18	25.67	19.66	8.88	9.14	8.46
TRINITY_DN725_c4_g1	-6.91461	0.000162351	0.0137235	down	15.31	17.33	14.52	0	0	0
TRINITY_DN7252_c0_g1	-1.24466	0.000522888	0.0217821	down	695.39	906.84	731.21	321.08	340.81	462.65
TRINITY_DN726_c0_g1	-1.91721	0.000656173	0.0238948	down	11.55	10.7	11.21	2.68	2.79	4.13
TRINITY_DN7276_c0_g1	-3.01691	0.00220338	0.0416618	down	26.53	28.27	47.15	4.41	10.68	1.71
TRINITY_DN72768_c0_g1	-4.90633	0.00116333	0.0308431	down	4.44	2.98	4.83	0	0	0
TRINITY_DN7287_c0_g1	-1.00226	0.000635853	0.0235414	down	55.97	62.18	48.57	31.53	32.14	29.87
TRINITY_DN7297_c0_g2	-1.56864	0.000194171	0.0147646	down	63.06	74.71	60.32	19.83	27.57	28.81
TRINITY_DN72979_c2_g1	-1.36927	0.00158522	0.035408	down	15.5	19	16.9	7.09	9.6	5.94
TRINITY_DN7308_c0_g1	-1.09812	6.93e-05	0.00947535	down	70.32	74.87	68.41	37.48	36.21	38.02
TRINITY_DN7313_c0_g1	-2.27967	0.000163658	0.0137432	down	67.23	87.51	61.59	12.94	22.93	15.84
TRINITY_DN7316_c0_g2	-1.53966	3.44e-07	0.0010541	down	586.9	614.74	609.66	226.67	238.55	233.34
TRINITY_DN7317_c0_g1	-1.68153	0.000132581	0.0126928	down	46.71	59.38	47.78	16.38	19.87	17.51
TRINITY_DN73303_c0_g1	-5.60856	0.000598699	0.0230659	down	5.06	6.98	7	0	0	0
TRINITY_DN73344_c1_g1	-4.58481	0.00211525	0.0406987	down	6.54	8.29	8.38	0.62	0	0.34
TRINITY_DN7349_c0_g2	-1.19401	0.00186735	0.0382272	down	19.59	15.22	14.33	7.24	8.45	8.07
TRINITY_DN7358_c1_g1	-2.65722	0.00173871	0.0369935	down	16.89	26.39	30.51	4.27	2.56	6.07
TRINITY_DN7361_c0_g1	-2.21626	9.37e-05	0.0107936	down	154.53	92.26	145.62	28.63	31.63	29.92
TRINITY_DN7367_c1_g1	-2.79574	4.04e-08	0.00057139	down	209.6	190.3	209.74	31.19	33.16	33.07
TRINITY_DN7388_c0_g1	-1.17922	0.00234889	0.0430307	down	39.93	57.96	43.59	20.04	23.52	26.92
TRINITY_DN73979_c0_g1	-5.47112	0.00235607	0.0430754	down	6.26	7.48	3.45	0	0	0
TRINITY_DN740_c0_g1	-1.39095	8.11e-06	0.00369786	down	765.52	881.83	788.88	353.83	354.36	336.31
TRINITY_DN7401_c0_g2	-6.9173	0.00260414	0.0453294	down	29.89	37.46	23.81	0	0	0.76
TRINITY_DN742_c1_g1	-1.72805	2.3e-05	0.00579811	down	144.73	173.99	145.69	58.2	49.54	49.7
TRINITY_DN7427_c0_g1	-1.00758	0.000861825	0.0271215	down	45.52	36.71	39.22	25.92	23.55	17.91
TRINITY_DN7440_c0_g1	-1.12249	1.97e-05	0.00548819	down	113.61	109.18	103.04	54.91	58.93	54.02
TRINITY_DN74453_c0_g1	-2.2043	0.00156933	0.0352137	down	15.64	24.16	23.39	6.62	3.11	5.42
TRINITY_DN7455_c0_g1	-1.19591	0.000759089	0.0255934	down	19.77	22.87	20.89	10.53	9.26	11.18
TRINITY_DN7495_c0_g1	-1.05001	0.000742563	0.0253376	down	28.76	30.91	31.23	14.53	15.4	19.35
TRINITY_DN75174_c1_g1	-4.40894	2.44e-05	0.0060475	down	522.13	688.66	570.08	16.81	42.82	44.7
TRINITY_DN75554_c0_g1	-4.58994	0.00150034	0.0345734	down	3.64	2.39	3.87	0	0	0
TRINITY_DN7556_c0_g1	-1.42481	0.000102749	0.0114591	down	39.44	42.4	38.84	15.93	19.82	15.03
TRINITY_DN756_c1_g2	-1.14018	0.000617043	0.0232512	down	36.65	45.66	39.88	21.15	18.5	22.48
TRINITY_DN7588_c2_g1	-1.75928	0.000844416	0.0268243	down	29.54	36.69	25.45	13.7	8.38	8.39
TRINITY_DN7588_c3_g1	-5.5267	0.000464787	0.0209233	down	6.75	6.24	5	0	0	0
TRINITY_DN75882_c0_g1	-5.16704	0.00211106	0.0406907	down	9.76	9.69	7.26	0	0	0.93
TRINITY_DN760_c6_g1	-3.31754	0.00292231	0.0481375	down	22.16	48.48	40.54	3.27	3.37	4.94
TRINITY_DN7609_c0_g1	-1.45578	0.000545925	0.0220809	down	38.88	56.24	45.1	18.84	19.54	18.6
TRINITY_DN7626_c0_g1	-1.40108	0.00274782	0.0464996	down	24.55	34.74	23.39	9.06	13.94	12.65
TRINITY_DN76311_c0_g2	-2.7522	1.67e-06	0.00185702	down	141.1	165.45	160.3	24.16	25.64	27.48
TRINITY_DN7637_c0_g1	-2.53213	0.000163151	0.0137369	down	35.9	29.47	23.59	5.77	6.24	4.77
TRINITY_DN7641_c0_g1	-1.45102	5.76e-05	0.00888888	down	42.58	45.6	40.2	17.33	17.28	17.95
TRINITY_DN76559_c0_g1	-5.45125	0.000776801	0.0257996	down	6.75	4.37	6.92	0	0	0
TRINITY_DN76585_c0_g1	-5.17151	0.00189929	0.0385492	down	5.57	5.56	3	0	0	0
TRINITY_DN7661_c0_g1	-1.68582	0.000249721	0.0165978	down	21.04	20.41	24.08	9.77	6.5	6.4
TRINITY_DN76693_c0_g1	-6.32613	0.000158709	0.0135604	down	11.56	9.15	11.32	0	0	0
TRINITY_DN768_c0_g2	-1.31835	0.00152645	0.0348464	down	18.07	22.44	18.23	7.13	9.6	9.93
TRINITY_DN76820_c1_g1	-4.86719	0.000942404	0.028245	down	3.23	4.27	3.46	0	0	0
TRINITY_DN7683_c0_g1	-1.48853	0.000237624	0.016362	down	26.32	28.9	29.8	11.04	9.23	13.42
TRINITY_DN7702_c0_g1	-1.2102	0.00167924	0.0363954	down	1205.79	1787.61	1234.39	638.92	660.85	764.6
TRINITY_DN7728_c0_g1	-1.84785	0.000762745	0.0255997	down	53.28	69.61	54.37	21.96	25.4	11.08
TRINITY_DN7736_c0_g1	-1.60779	0.000858085	0.0270831	down	38.47	45.58	42.52	21.21	17.44	9.6
TRINITY_DN77607_c1_g1	-3.23566	0.00178514	0.0374311	down	11.96	10.3	10.42	0.68	0.81	3.03
TRINITY_DN7766_c1_g1	-1.18224	0.000878645	0.0272063	down	16.89	15.66	19.8	8.87	7.82	8.35
TRINITY_DN7774_c0_g1	-3.47235	2.52e-07	0.000843653	down	105.78	96.92	105.75	11.2	10.79	8.93
TRINITY_DN77963_c0_g1	-4.10569	0.00236258	0.0431485	down	2.37	2.25	1.78	0	0	0
TRINITY_DN78007_c0_g1	-5.15583	0.0015425	0.0349697	down	4.52	5.79	3.22	0	0	0
TRINITY_DN7830_c0_g1	-1.39051	0.001377	0.0332832	down	43.37	63.85	43.1	19.59	21.27	23.12
TRINITY_DN7832_c0_g3	-1.98174	0.000285282	0.0176323	down	88.69	131.54	89.36	27.94	26.09	33.85
TRINITY_DN7832_c1_g6	-1.75759	0.00288327	0.0478806	down	24.84	45.8	29.55	10.72	9.24	12.51
TRINITY_DN786_c0_g1	-2.11812	0.000991969	0.0287903	down	72.79	124.05	69.21	25.53	21.92	20.2
TRINITY_DN787_c0_g2	-1.63186	4.49e-08	0.00057139	down	568.78	538.7	567.78	194.91	197.58	211.33
TRINITY_DN78713_c0_g1	-5.64595	0.000932002	0.0280741	down	5.23	8.1	5.78	0	0	0
TRINITY_DN789_c1_g1	-2.15231	0.00026614	0.0170891	down	69	105.76	71.74	22.85	18.19	20.59
TRINITY_DN7915_c0_g1	-2.80315	0.000309924	0.018285	down	12.27	11.53	13.51	1.71	2.19	1.85
TRINITY_DN7921_c0_g2	-7.17932	9.96e-05	0.011203	down	27.72	25.32	30.13	0	0	0.15
TRINITY_DN7933_c0_g1	-2.12508	0.000141536	0.0129086	down	55.63	59.82	50.02	9.34	16.51	18.92
TRINITY_DN79535_c0_g1	-4.42709	0.00221846	0.0417234	down	2	2.82	3.74	0	0	0
TRINITY_DN7962_c2_g1	-1.50487	0.000181626	0.0143452	down	43.56	54.91	54.03	17.42	22.72	20.08
TRINITY_DN79895_c1_g1	-6.04672	0.000507785	0.0215707	down	10.19	6.54	10.11	0	0	0
TRINITY_DN8004_c0_g2	-1.35152	0.000619093	0.0232871	down	142.49	199.51	137.85	69.23	72.73	68.94
TRINITY_DN80116_c1_g1	-4.75219	0.000800449	0.0263373	down	3.38	3.32	3.83	0	0	0
TRINITY_DN8024_c0_g1	-1.43789	0.000408946	0.020027	down	26.42	26.45	26.57	13.01	12.32	7.97
TRINITY_DN8066_c0_g1	-1.14902	0.000926625	0.0280538	down	85.2	121.46	99.48	51.15	48.06	54.85
TRINITY_DN8079_c0_g2	-1.32436	8.61e-06	0.00375012	down	162.47	132.65	162.3	70.2	61.79	69.12
TRINITY_DN8085_c0_g1	-3.07721	0.00269653	0.0460962	down	25.01	20.3	19.13	7.36	0.72	2.98
TRINITY_DN8100_c0_g1	-1.29044	0.00045165	0.0208577	down	52.13	69.79	55.42	25.97	27.84	27.33
TRINITY_DN8107_c0_g1	-1.68591	0.0001401	0.0128867	down	21.83	23.59	21.27	7.64	8.35	7.01
TRINITY_DN812_c1_g1	-3.44954	6.03e-05	0.00914426	down	26.82	27.38	27.84	1.9	2.22	4.33
TRINITY_DN81306_c0_g1	-4.97534	0.00175026	0.0370998	down	2.87	4.92	4.76	0	0	0
TRINITY_DN814_c1_g1	-5.38391	0.000604982	0.0230661	down	4.81	6.28	5.04	0	0	0
TRINITY_DN8163_c0_g1	-4.86758	0.00145426	0.0340627	down	4.33	2.8	4.87	0	0	0
TRINITY_DN81891_c0_g3	-1.6199	0.00231382	0.0427825	down	15.7	10.04	12.15	4.48	5.4	3.48
TRINITY_DN8197_c0_g1	-2.55335	5.4e-06	0.00302331	down	49.68	50.32	50.72	10.55	7.61	10.28
TRINITY_DN82029_c0_g1	-3.94751	0.00290935	0.048091	down	1.79	2.14	1.69	0	0	0
TRINITY_DN82373_c0_g1	-5.01807	0.00059911	0.0230661	down	4.55	4.13	3.64	0	0	0
TRINITY_DN8244_c0_g1	-4.0118	2.28e-05	0.00579258	down	53.54	50.45	70.11	4.77	3.57	3.23
TRINITY_DN8246_c0_g1	-1.31975	7.43e-05	0.00986417	down	78.01	90.4	81.18	41.93	34.24	35.4
TRINITY_DN8262_c1_g1	-5.06935	0.00110667	0.030206	down	3.28	4.47	5.4	0	0	0
TRINITY_DN827_c1_g2	-1.32156	4.9e-05	0.00834675	down	36.92	36.7	36.98	16.66	16.07	16.55
TRINITY_DN8270_c0_g1	-1.81756	0.00272665	0.0463446	down	7.75	8.15	7.05	1.97	2.76	2.35
TRINITY_DN8271_c0_g1	-2.97348	0.000770465	0.0257236	down	664.14	1281.7	711.46	121.33	116.93	135.55
TRINITY_DN82899_c0_g1	-1.41844	0.000195919	0.0148235	down	41.63	44.78	36.37	15.38	16.46	19.81
TRINITY_DN8294_c0_g1	-1.11914	0.000171048	0.0139996	down	370.87	441.17	344.27	196.04	207.78	196.24
TRINITY_DN832_c0_g2	-1.60753	0.000344789	0.0190911	down	38.58	48.8	53.87	17.15	13.79	20.46
TRINITY_DN8340_c1_g1	-1.20219	8.84e-07	0.00159537	down	1148.18	1126.78	1146.37	514.72	546.38	608.49
TRINITY_DN8358_c0_g2	-1.10994	0.000212937	0.0154876	down	116.12	128.64	111.19	61.9	52.84	71.36
TRINITY_DN8368_c0_g1	-1.66144	3e-05	0.00657488	down	36.32	34.17	39.02	11.75	14.42	12.71
TRINITY_DN83847_c0_g1	-1.96545	0.000647706	0.0237725	down	14.17	12.77	18.13	4.7	3.23	4.48
TRINITY_DN83901_c0_g1	-6.30288	0.00127153	0.031873	down	14.72	9.5	7.49	0	0	0
TRINITY_DN83991_c1_g1	-1.78572	7.73e-05	0.00996542	down	157.21	123.11	158.95	37.61	66.4	41.76
TRINITY_DN84_c0_g1	-1.03897	0.000763534	0.0255997	down	26.61	22.5	29.08	14.44	14.81	12.22
TRINITY_DN84_c2_g1	-1.19783	0.000637951	0.0235549	down	23.6	28.52	26.66	11.92	14.23	12.19
TRINITY_DN840_c14_g1	-4.45679	0.00192472	0.0387929	down	19.54	12.75	17.95	0.96	0.79	0.62
TRINITY_DN8406_c0_g2	-1.01595	0.00145138	0.0340453	down	29.05	22.1	30.35	13.19	16.43	14.27
TRINITY_DN841_c0_g1	-1.29771	0.000203066	0.015151	down	566.2	726.89	568.01	274.41	262.16	317.97
TRINITY_DN8426_c0_g1	-1.38977	0.00017679	0.014172	down	62.27	63.87	51.92	30.32	22.8	22.76
TRINITY_DN8432_c0_g1	-1.48814	0.000401985	0.0198838	down	20.56	17.47	16.58	6.89	6.75	7.88
TRINITY_DN8460_c1_g1	-2.45439	0.000825574	0.0266807	down	37.3	40.33	32.42	9.35	3.22	12.32
TRINITY_DN84717_c0_g1	-5.27362	0.000719635	0.0249761	down	4.43	5.79	4.67	0	0	0
TRINITY_DN8484_c0_g1	-2.11619	0.000173966	0.0140473	down	26.67	32.11	24	7.83	6.46	6.98
TRINITY_DN8496_c2_g1	-1.38178	0.00223462	0.0419034	down	447.43	733.27	477.94	203.23	264.94	250.79
TRINITY_DN8499_c1_g1	-1.53473	0.000296142	0.0179973	down	27.96	19.8	25.71	9.61	8.8	8.8
TRINITY_DN8523_c0_g1	-1.01762	0.000387308	0.0197065	down	30.42	29.85	27.99	15.84	15.72	17.17
TRINITY_DN8532_c0_g1	-2.03785	0.000690179	0.0244287	down	28.78	17.23	27.94	5.96	5.65	7.05
TRINITY_DN8542_c0_g2	-2.58379	0.00107672	0.0299151	down	8.75	9.49	9.89	1.67	2.17	1.21
TRINITY_DN8549_c0_g1	-1.64262	8.29e-07	0.00159537	down	177.13	161.65	184.47	61.18	58.41	66.41
TRINITY_DN855_c0_g1	-2.0719	6.02e-05	0.00914426	down	38.61	42.38	34.84	8.52	10.51	11.94
TRINITY_DN8565_c0_g1	-1.35501	0.000751592	0.0254544	down	160.27	232.57	161.19	78.07	85.47	79.59
TRINITY_DN85665_c0_g1	-1.01539	0.000148414	0.0131118	down	63.19	66.57	74.48	41.35	35.73	35.06
TRINITY_DN86165_c1_g1	-5.30075	0.00305371	0.0491571	down	14.9	9.18	11.5	1.49	0	0
TRINITY_DN8624_c0_g1	-1.56682	3.81e-05	0.00752843	down	75.83	89.73	79.22	30.31	33.87	28.48
TRINITY_DN86285_c0_g1	-4.02655	0.0029915	0.0486526	down	2.3	1.55	2.51	0	0	0
TRINITY_DN8633_c0_g1	-1.3507	4.08e-06	0.00275973	down	119.94	120.84	119.31	51.3	53.26	53.35
TRINITY_DN86492_c0_g1	-5.14841	0.00087287	0.0271365	down	5.31	3.45	5.53	0	0	0
TRINITY_DN86499_c0_g1	-5.21259	0.00095412	0.0284073	down	4.16	4.2	6.8	0	0	0
TRINITY_DN86508_c0_g1	-4.5107	0.00180064	0.0375911	down	3.66	2.15	3.42	0	0	0
TRINITY_DN86533_c0_g1	-1.11965	0.00238922	0.0433325	down	25.29	36.02	28.92	16.34	14.42	15.69
TRINITY_DN8655_c0_g1	-3.77058	0.000190736	0.0146259	down	63.74	86.3	64.93	2.64	7.82	9.54
TRINITY_DN867_c0_g1	-1.94628	1.89e-05	0.00543359	down	127.84	125.94	140.94	49.6	28.19	37.6
TRINITY_DN86823_c0_g1	-4.76249	0.00115823	0.0307913	down	3.9	2.72	4.35	0	0	0
TRINITY_DN86903_c0_g2	-4.51236	0.00294025	0.0482931	down	4.26	1.95	3.14	0	0	0
TRINITY_DN870_c1_g1	-1.0546	0.00284293	0.0474869	down	32.28	40.98	36.02	21.96	14.68	22.9
TRINITY_DN87143_c0_g1	-4.73607	0.0012773	0.0319169	down	3.14	4.14	3.03	0	0	0
TRINITY_DN873_c0_g1	-1.45322	0.00270966	0.0462044	down	62.15	102.21	59.95	27.99	32.49	30.87
TRINITY_DN8757_c0_g3	-1.59355	0.00010415	0.0115043	down	74.25	88.58	69.52	27.78	26.16	32.99
TRINITY_DN8757_c0_g4	-3.22419	3.55e-05	0.00724672	down	28.8	23.29	27.24	2.6	3.68	2.87
TRINITY_DN8816_c2_g1	-2.59045	0.00142154	0.0337187	down	10.11	12.61	13.34	3.66	1.44	1.35
TRINITY_DN8828_c0_g1	-1.21997	0.000825499	0.0266807	down	21.73	22.25	18.13	10.06	10.69	9.13
TRINITY_DN883_c0_g1	-1.11614	0.000595532	0.0230136	down	70.3	83.9	78.21	33.6	49.42	39.19
TRINITY_DN8830_c0_g1	-4.30024	0.00147891	0.0343687	down	2.66	2.44	2.57	0	0	0
TRINITY_DN8856_c2_g2	-4.36577	0.00299204	0.0486526	down	3.54	1.67	3.31	0	0	0
TRINITY_DN88602_c0_g1	-1.67557	0.00163003	0.0358675	down	8.7	9.95	9.84	3.14	3.89	3.01
TRINITY_DN8878_c0_g1	-1.02203	0.00121064	0.0312843	down	19.6	19.94	19.94	10.06	12.67	10.4
TRINITY_DN888_c1_g1	-1.29809	6.26e-06	0.0033443	down	144.84	125.24	139.57	68.28	60.2	56.27
TRINITY_DN8882_c0_g1	-1.62761	1.89e-05	0.00543359	down	321.52	392.49	330.55	125.56	124.17	130.07
TRINITY_DN889_c0_g1	-2.08312	0.000104831	0.0115043	down	192.8	281.08	206.96	57.76	66.01	56.65
TRINITY_DN89_c0_g1	-1.22128	0.000519799	0.0217262	down	35.05	40.02	36.35	19.97	20.06	13.97
TRINITY_DN8941_c0_g1	-4.26267	0.00294046	0.0482931	down	17.07	24.21	15.34	0.9	1.41	0.98
TRINITY_DN895_c0_g1	-1.09274	0.000226885	0.0159545	down	33.85	34.64	33.94	16.93	19.61	17.23
TRINITY_DN897_c0_g1	-1.67766	7.22e-05	0.00968589	down	39.26	39.28	32.98	12.44	14.57	12.18
TRINITY_DN8981_c0_g1	-1.62548	0.000164177	0.0137529	down	75.23	95.77	73.64	27.01	27.73	34.75
TRINITY_DN899_c2_g1	-1.21777	2.31e-05	0.00579811	down	66.79	60.56	65.06	29.36	29.84	32.76
TRINITY_DN89901_c0_g2	-2.72507	0.000539597	0.0219735	down	11.3	10.63	13.36	1.29	2.29	2.15
TRINITY_DN9000_c1_g1	-1.03181	6.83e-05	0.00946679	down	69.1	69.44	69.46	37.07	35.64	40.98
TRINITY_DN90017_c0_g1	-2.42922	0.00117466	0.0309132	down	9.95	10.77	9.86	1.65	3.39	1.35
TRINITY_DN9010_c0_g1	-1.49077	5.53e-05	0.0087489	down	50.75	56.27	49.27	19.2	21.25	22.11
TRINITY_DN9032_c0_g1	-1.97239	4.57e-06	0.00282939	down	125.25	138.41	150.3	35.2	42.4	40.27
TRINITY_DN905_c0_g1	-1.62063	0.000512247	0.0216375	down	19.42	22.21	18.3	8.94	6.7	6.21
TRINITY_DN905_c1_g1	-1.17263	0.000717878	0.0249761	down	21.65	21.51	18.79	11.27	9.89	9.39
TRINITY_DN90545_c0_g1	-4.34941	0.00173485	0.0369579	down	4	3.63	3.61	0.28	0	0
TRINITY_DN9056_c2_g1	-6.99087	0.00159095	0.0354375	down	12.51	16.01	24.41	0	0	0
TRINITY_DN9071_c0_g4	-1.36125	0.000122561	0.0123225	down	29.61	29.25	27.59	11.7	12.65	13.1
TRINITY_DN9076_c0_g1	-1.68106	2.26e-05	0.00579258	down	41.62	38.89	41.25	15.7	14.4	11.99
TRINITY_DN908_c0_g1	-3.26014	3.17e-06	0.00254871	down	68.89	56.66	71.24	6.5	6.92	8.77
TRINITY_DN90827_c1_g1	-2.89917	0.0020675	0.0403652	down	69.45	139.7	69.82	22.77	9.76	10.41
TRINITY_DN90979_c1_g1	-4.46798	0.00119325	0.0310822	down	2.97	2.8	2.72	0	0	0
TRINITY_DN91_c2_g4	-1.19228	0.00171345	0.0368449	down	22.44	23.52	28.68	9	14.2	13.55
TRINITY_DN9100_c0_g1	-1.09101	0.000327396	0.0185493	down	48.34	56.44	53.1	30.51	24.12	28.07
TRINITY_DN9105_c0_g1	-1.93425	0.00130408	0.0323069	down	87.08	123.83	63.66	27.82	22.69	29.18
TRINITY_DN915_c3_g1	-1.07299	2.65e-05	0.00619883	down	154.72	158.34	143.46	78.5	80.29	84.45
TRINITY_DN9159_c0_g1	-1.00738	0.000244615	0.0165778	down	74.46	85.27	76.62	42.53	48.65	41.02
TRINITY_DN91984_c1_g1	-4.69434	0.00132472	0.0325139	down	3.79	2.49	4.03	0	0	0
TRINITY_DN9229_c0_g3	-1.0384	0.00147891	0.0343687	down	18.74	22.16	20.85	12.13	11.24	10.14
TRINITY_DN9245_c0_g1	-1.2329	1.34e-05	0.00471658	down	82	75.9	83.78	41.51	36.31	36.42
TRINITY_DN92712_c0_g1	-4.86719	0.000942404	0.028245	down	3.32	4.39	3.55	0	0	0
TRINITY_DN9275_c0_g1	-1.65471	0.000895745	0.0275613	down	12.43	12.9	16.69	4.91	5.4	4.02
TRINITY_DN9318_c0_g1	-1.68086	1.96e-05	0.00548361	down	53.79	54.27	52.55	16.41	21.22	18.8
TRINITY_DN934_c0_g3	-1.26126	0.000110146	0.011811	down	33.94	35.97	38.4	16.3	16.32	17.64
TRINITY_DN9344_c0_g1	-4.74357	0.000451838	0.0208577	down	21.62	25.33	22.94	0.59	1.15	0.86
TRINITY_DN9352_c0_g1	-1.94421	0.000812582	0.0265095	down	299.18	526.14	333.74	111.02	110.19	113.09
TRINITY_DN9355_c0_g1	-1.23054	0.000140461	0.0128867	down	32.19	33.23	32.73	16.9	15.67	14.1
TRINITY_DN937_c0_g1	-1.06375	6.13e-05	0.00923118	down	75.28	78.16	88.48	43.34	44.17	40.75
TRINITY_DN9371_c0_g1	-5.42406	0.00130409	0.0323069	down	14.39	16.76	19.04	0.53	0	0.58
TRINITY_DN93774_c0_g1	-4.76878	0.00174719	0.0370743	down	2.82	3.02	5.17	0	0	0
TRINITY_DN9383_c0_g1	-3.3435	0.000341499	0.0189762	down	17.25	14.8	15.31	0.97	1.14	3.01
TRINITY_DN9408_c0_g1	-2.18637	0.00211613	0.0406987	down	44.04	35.77	47.08	12.84	20.04	4.02
TRINITY_DN94158_c0_g1	-4.94405	0.00313735	0.049825	down	4.04	5.45	2.21	0	0	0
TRINITY_DN9416_c1_g1	-1.85603	0.000603715	0.0230661	down	65.21	102.05	66.87	22.83	21.87	27.54
TRINITY_DN9425_c0_g2	-1.45047	0.000368255	0.0194547	down	50.85	55.03	43.72	26.49	17.04	18.17
TRINITY_DN94439_c0_g1	-5.09396	0.00101842	0.0290966	down	5.18	3.37	5.4	0	0	0
TRINITY_DN9444_c1_g1	-1.26786	0.00298829	0.0486526	down	228.39	343.95	201.97	117.57	109.9	132.2
TRINITY_DN94447_c0_g1	-5.17722	0.00243862	0.0436819	down	3.06	6.28	5.06	0	0	0
TRINITY_DN9452_c0_g1	-1.65825	0.000483382	0.0211772	down	31.94	20.85	31.93	10.64	9.04	9
TRINITY_DN9472_c2_g1	-1.39164	0.000229566	0.0160317	down	64.54	44.6	56.14	27.32	20.33	21.11
TRINITY_DN9475_c0_g1	-1.89803	1.93e-06	0.00204142	down	259.18	286.43	261.49	76.48	86.7	80.79
TRINITY_DN948_c5_g1	-4.35739	0.00213382	0.0409742	down	3.52	2.39	1.93	0	0	0
TRINITY_DN9496_c2_g2	-1.71873	0.000119822	0.0122459	down	35.02	41.28	39.48	11.64	11.66	16.09
TRINITY_DN95309_c0_g1	-10.905	0.000161712	0.0137235	down	298.22	218.79	254.71	0	0	0
TRINITY_DN95835_c0_g1	-6.31359	0.000771763	0.02573	down	8.95	13.15	8.85	0	0	0
TRINITY_DN96159_c0_g1	-5.39989	0.00115983	0.0307913	down	7.59	4.99	4.03	0	0	0
TRINITY_DN9681_c0_g1	-1.16624	0.00138721	0.0333931	down	344.71	497.28	343.75	184.06	210.06	200.99
TRINITY_DN9683_c0_g2	-1.86118	0.000155438	0.0133944	down	150.59	212.35	149.12	51.18	52.59	54.09
TRINITY_DN96929_c0_g1	-5.25447	0.000660379	0.0239158	down	4.38	5.73	4.62	0	0	0
TRINITY_DN96991_c0_g1	-6.74975	0.00120406	0.0311959	down	47.9	36.12	43.87	3.24	0	0
TRINITY_DN970_c2_g1	-2.66643	0.000157607	0.0135233	down	23.13	17.41	23.67	3.4	2.72	4.61
TRINITY_DN971_c0_g2	-1.7985	0.000359646	0.0193748	down	15.59	13.04	17.12	5.11	5.02	4.09
TRINITY_DN9749_c0_g1	-3.83305	0.00105255	0.0296192	down	25.61	41.82	28.14	1.69	4.11	1.99
TRINITY_DN97682_c0_g1	-5.6915	0.000320345	0.018392	down	6.25	7.27	6.46	0	0	0
TRINITY_DN97938_c0_g1	-6.70897	0.000426018	0.0202945	down	16.52	10.54	15.74	0	0	0
TRINITY_DN9795_c0_g1	-1.06058	0.00143321	0.0338314	down	24.2	26.38	28.31	13.8	11.41	17.12
TRINITY_DN9797_c0_g1	-1.05641	0.000260058	0.0168547	down	63.45	70.42	62.59	32.67	40.24	33.78
TRINITY_DN9798_c0_g1	-3.40139	2.28e-05	0.00579258	down	46.63	52.8	43.56	5.98	5.14	3.81
TRINITY_DN982_c0_g1	-1.90535	0.000594139	0.0229877	down	41.89	67.94	47.97	14.93	15.2	16.29
TRINITY_DN9822_c0_g1	-1.18792	0.00172341	0.0368917	down	26.61	17.85	25.42	11.02	12.5	9.82
TRINITY_DN983_c0_g1	-3.65321	8.28e-06	0.00370185	down	119.37	151.62	123.01	11.89	13.7	9.79
TRINITY_DN9843_c0_g3	-2.73832	0.00246843	0.0439909	down	24.14	31.96	15.39	3.51	4.18	3.95
TRINITY_DN9854_c1_g1	-2.1538	0.000196577	0.0148235	down	25.73	31.21	24.1	8.39	5.77	6.06
TRINITY_DN9874_c1_g1	-8.71532	0.00181681	0.0377797	down	42.8	69.19	55.26	0	0	0
TRINITY_DN98899_c1_g1	-5.59575	0.000506178	0.0215378	down	5.52	7.17	5.73	0	0	0
TRINITY_DN9895_c0_g1	-1.06748	0.000486925	0.0212738	down	73.18	94.46	86.4	42.03	46.43	47.32
TRINITY_DN99003_c0_g1	-6.0655	0.000174147	0.0140473	down	8.97	7.94	9.65	0	0	0
TRINITY_DN9912_c0_g1	-1.42639	0.00164605	0.0360694	down	10.67	12.86	13.36	5.13	4.6	5.21
TRINITY_DN9949_c0_g1	-2.04885	0.000295897	0.0179973	down	27.19	35.58	27.81	6.37	8.19	10.34
TRINITY_DN9956_c0_g1	-1.11542	0.000661015	0.0239158	down	22.67	23.69	23.99	13.84	12.14	10.17
TRINITY_DN9976_c0_g1	-1.34588	0.000337472	0.0189109	down	24.41	18.86	24.15	9.13	9.72	10.03
TRINITY_DN9979_c0_g1	-2.05438	0.000100981	0.0113016	down	27.93	23.89	30	9.01	5.51	7.06
TRINITY_DN9991_c0_g1	-1.44238	0.0022363	0.0419226	down	20.03	25.61	18.2	6.79	11.67	8.61
TRINITY_DN9996_c1_g1	-1.4832	0.000154473	0.0133772	down	50.21	41.38	58.35	17.02	18.86	22.85
TRINITY_DN0_c2_g2	4.22055	1.03e-05	0.00415882	up	2.32	1.97	1.43	41.74	42.68	42
TRINITY_DN100028_c0_g1	4.72444	0.000871907	0.0271365	up	0	0	0	3.47	3.57	3.33
TRINITY_DN100057_c0_g1	5.47688	0.00116295	0.0308431	up	0	0	0	6.36	7.94	3.98
TRINITY_DN100198_c0_g1	7.01571	0.00203051	0.0399497	up	0	0	0	25.69	12.02	16.07
TRINITY_DN100257_c1_g1	4.72387	0.000871364	0.0271365	up	0	0	0	3.42	3.46	3.45
TRINITY_DN10029_c0_g1	1.10686	0.00181463	0.0377468	up	11.87	7.15	9.26	21.63	24.45	20.84
TRINITY_DN10038_c0_g1	1.55979	0.00152367	0.0348411	up	4.05	2.5	3.6	10.4	11.8	10.61
TRINITY_DN100406_c0_g1	5.56791	0.00287018	0.0477754	up	0	0	0	4.29	10.83	5.54
TRINITY_DN10057_c0_g3	5.19362	0.00147397	0.034322	up	0	0.63	0	8.54	11.37	8.52
TRINITY_DN10076_c0_g1	1.069	0.00138873	0.0333931	up	7.25	7.76	7.33	16.72	18.6	17.75
TRINITY_DN10084_c0_g1	2.44612	0.00315809	0.0499519	up	2.38	1.26	2	10.38	15.17	8.13
TRINITY_DN101188_c0_g1	5.15669	0.000572625	0.0226048	up	0	0	0	4.1	5.02	4.9
TRINITY_DN10173_c0_g1	2.52026	2.86e-06	0.0024542	up	9.3	8	9.39	54.71	55.86	61.15
TRINITY_DN101961_c0_g2	4.4146	0.00247947	0.0441011	up	0	0	0	1.84	3.25	3.54
TRINITY_DN10204_c0_g1	4.52022	0.00198298	0.0394267	up	0	0	0	4.13	2.53	2.47
TRINITY_DN10242_c0_g1	3.97288	0.000129533	0.012652	up	1.2	1.66	2.67	27.87	33.5	38.87
TRINITY_DN10243_c0_g2	2.19897	1.05e-05	0.00419274	up	9.21	11.17	9.33	48.1	54.61	52.31
TRINITY_DN102514_c0_g2	5.17593	0.00138577	0.0333931	up	0	0	0	5.14	3.18	6.28
TRINITY_DN10254_c0_g1	1.74212	0.00114482	0.0307025	up	2.2	3.5	3.02	11.12	11.09	11.34
TRINITY_DN102694_c0_g1	2.80703	9.39e-05	0.0107936	up	3.53	2.44	2.61	20.17	24.24	25.8
TRINITY_DN102809_c0_g1	4.86544	0.000834728	0.0267319	up	0	0	0	3.3	4.13	4.14
TRINITY_DN102840_c0_g1	4.40508	0.00259545	0.0452399	up	0	0	0	2.6	4.13	1.95
TRINITY_DN10285_c1_g1	1.15097	0.00261064	0.0453679	up	4.35	5.54	5.81	13.18	12.53	13.18
TRINITY_DN102901_c0_g1	4.93492	0.00208289	0.0404972	up	0	0	0	3.13	6.25	3.56
TRINITY_DN102906_c0_g1	4.55137	0.00225162	0.0420418	up	0	0	0	4.32	2.19	2.74
TRINITY_DN103050_c0_g2	5.40516	0.000736091	0.0252115	up	0	0	0	7.07	5.44	4.3
TRINITY_DN103070_c0_g1	4.38761	0.00200483	0.0396146	up	0	0	0	2.76	3.47	2.07
TRINITY_DN103155_c0_g1	6.53647	0.000274939	0.0173844	up	0	0	0	12.1	10.55	15.04
TRINITY_DN103173_c0_g1	4.30547	0.00178591	0.0374311	up	0	0	0	2.29	2.82	2.77
TRINITY_DN103261_c0_g1	6.02221	0.0014991	0.0345734	up	0	0	0	9.17	5.8	11.93
TRINITY_DN10334_c0_g2	7.26291	0.000179844	0.0143085	up	0	0	0	17.73	24.1	21.11
TRINITY_DN103571_c0_g1	6.68182	0.000817419	0.0265657	up	0	0	0	14.74	18.09	10.09
TRINITY_DN103687_c0_g1	4.84246	0.00104988	0.0295815	up	0.08	0.12	0.09	5.52	6.34	4.56
TRINITY_DN103721_c0_g1	5.02858	0.000763205	0.0255997	up	0	0	0	3.71	4.65	4.71
TRINITY_DN103839_c1_g1	4.80749	0.00143657	0.0338856	up	0	0	0	4.38	2.6	4.07
TRINITY_DN104009_c0_g1	4.86395	0.000866635	0.0271365	up	0	0	0	3.8	4.45	3.1
TRINITY_DN1043_c1_g3	1.69667	0.000122559	0.0123225	up	40.58	49	30.09	128.57	143.46	166.23
TRINITY_DN104325_c0_g1	5.44333	0.000462221	0.0208982	up	0	0	0	4.85	6.15	6.36
TRINITY_DN10440_c1_g2	1.57406	0.00108349	0.0299891	up	8.83	4.21	8.3	24.28	21.44	20.59
TRINITY_DN104440_c0_g1	1.19476	0.00241641	0.043604	up	66.67	119.53	68.47	188.17	227.91	234.1
TRINITY_DN104545_c0_g1	2.25893	0.0019817	0.0394267	up	1.82	1.09	1.72	8.83	7.03	9.64
TRINITY_DN104561_c0_g1	7.7731	0.000119155	0.0122459	up	0	0	0	27.19	34.86	27.67
TRINITY_DN104672_c0_g1	4.86544	0.000834728	0.0267319	up	0	0	0	3.24	4.05	4.06
TRINITY_DN10480_c0_g1	2.52811	0.000103665	0.0115011	up	3.04	4.51	3.44	27.46	25.46	21.1
TRINITY_DN10497_c0_g1	1.71869	0.00156099	0.0351727	up	2.67	4.14	2.68	11.05	11.77	12.63
TRINITY_DN10510_c0_g1	1.11651	0.000929058	0.0280675	up	9.02	10.27	11.16	23.92	22.79	27.46
TRINITY_DN105114_c0_g2	6.04669	0.00115389	0.0307295	up	0.41	0	0	18.84	12.1	15.05
TRINITY_DN1053_c0_g4	1.03311	0.00231478	0.0427825	up	6.84	8.67	6.81	17.2	18.37	16.79
TRINITY_DN10537_c0_g1	3.86647	1.11e-07	0.000594958	up	19.34	22.79	19.58	317.32	344.48	361.5
TRINITY_DN10546_c0_g1	1.86296	4.13e-06	0.00275973	up	34.48	28.32	29.4	118.95	117.89	138.36
TRINITY_DN10556_c0_g1	10.5889	4.46e-05	0.00811686	up	0	0	0	197.15	200.46	230.6
TRINITY_DN105709_c0_g2	5.18804	0.000546406	0.0220817	up	0	0	0	5.58	4.54	4.41
TRINITY_DN105755_c0_g1	5.23448	0.000630474	0.023451	up	0	0	0	4.25	5.35	5.48
TRINITY_DN105838_c0_g1	5.99645	0.00281326	0.0471117	up	0	0	0	10.66	11.37	5.04
TRINITY_DN106276_c0_g1	4.65465	0.00156652	0.0351881	up	0	0	0	4.52	2.78	2.73
TRINITY_DN106447_c0_g1	5.03231	0.00280163	0.0470284	up	0	0	0	2.99	7.44	3.71
TRINITY_DN10654_c0_g1	1.11582	0.000133826	0.012715	up	27.06	28.72	24.04	61.43	64.42	69.39
TRINITY_DN1067_c0_g2	1.81011	0.00161067	0.0356381	up	2.65	2.24	2.11	8.28	10.06	9.14
TRINITY_DN10671_c0_g3	6.77146	0.000152969	0.0133206	up	0	0	0.43	20.34	22.08	21.01
TRINITY_DN106765_c0_g1	4.60717	0.00181384	0.0377427	up	0	0	0	3.29	2.15	4
TRINITY_DN10680_c0_g1	1.04193	0.000215942	0.0155461	up	23.05	23.38	19.19	51.13	50.23	50.48
TRINITY_DN106978_c0_g1	5.68291	0.00039511	0.0197857	up	0	0	0	5.74	7.32	7.66
TRINITY_DN106984_c0_g1	4.4742	0.00212573	0.0408373	up	0	0	0	3.82	2.89	2.2
TRINITY_DN107151_c0_g1	5.18329	0.000589414	0.022902	up	0	0	0	4.15	5.24	5.35
TRINITY_DN10732_c0_g1	1.66297	0.00161845	0.0357482	up	35.48	17.06	38.02	107.39	118.51	72.61
TRINITY_DN1078_c3_g1	1.03825	0.000398158	0.0198377	up	43.15	29.45	30.2	82.86	71.22	77.68
TRINITY_DN10802_c0_g1	1.85697	0.00102054	0.0291049	up	9.43	7.5	7.27	36.33	42.25	22.83
TRINITY_DN108059_c0_g1	5.05068	0.00314719	0.0498987	up	0	0	0	3.1	7.72	3.86
TRINITY_DN108571_c0_g1	5.97657	0.000950886	0.0283579	up	0	0	0	6.06	10.47	9.75
TRINITY_DN1086_c0_g2	1.0671	0.000423881	0.0202945	up	166.29	231.3	157.3	420.45	422.53	463.55
TRINITY_DN10871_c1_g1	5.61055	0.000567268	0.0225178	up	0	0	0	6.46	8.38	5.2
TRINITY_DN108830_c1_g1	4.70218	0.00234224	0.0429938	up	0	0	0	4.92	2.24	3.28
TRINITY_DN10888_c2_g1	5.54909	0.000549465	0.0221154	up	0	0	0	6.27	7.7	5.01
TRINITY_DN108885_c0_g1	6.59193	0.000131229	0.012652	up	0	0	0	13.06	11.64	14.11
TRINITY_DN108913_c0_g1	4.80145	0.00153895	0.0349697	up	0	0	0	3.89	2.38	4.63
TRINITY_DN109068_c0_g1	5.87289	0.000663506	0.0239514	up	0	0	0	9.72	5.78	8.17
TRINITY_DN109071_c0_g1	4.80623	0.00139258	0.0333931	up	0	0	0	4.98	3.08	3.03
TRINITY_DN109101_c0_g1	4.83555	0.00242469	0.0436519	up	0	0	0	5.8	2.58	3.24
TRINITY_DN10914_c0_g1	1.73054	1.44e-06	0.00185702	up	31.47	25.89	29.58	108.43	105.86	106.86
TRINITY_DN10937_c0_g2	1.67579	1.48e-05	0.00496249	up	19.14	14.21	19.6	64.96	60.36	60.24
TRINITY_DN109426_c0_g1	4.60717	0.00181384	0.0377427	up	0	0	0	3.42	2.08	4.02
TRINITY_DN1095_c0_g1	1.2263	0.000861694	0.0271215	up	6.74	6.99	5.72	18.33	17.11	16.5
TRINITY_DN109831_c1_g1	4.5923	0.00116562	0.0308431	up	0	0	0	2.87	3.47	3.33
TRINITY_DN109932_c0_g1	4.20095	0.00210321	0.0406526	up	0	0	0	2.75	2.19	2.07
TRINITY_DN11_c7_g2	1.1523	5.47e-06	0.00302331	up	62	57.46	61.75	143.81	151.31	154.19
TRINITY_DN11036_c2_g1	1.49201	0.000362636	0.0194426	up	16.04	26.93	18.05	61.19	69.53	61.6
TRINITY_DN11062_c0_g1	1.35397	0.000925724	0.0280538	up	5.99	9.51	7.35	23	22.51	20.92
TRINITY_DN110681_c0_g1	4.81576	0.00211244	0.0406987	up	0	0	0	4.86	4.11	2.32
TRINITY_DN11075_c0_g2	2.47951	9.47e-05	0.0108506	up	3.31	3.24	3	19.48	23.4	19.42
TRINITY_DN1109_c2_g1	1.76914	0.00150163	0.0345734	up	2.6	2.34	3.57	9.03	11.63	11.14
TRINITY_DN111090_c0_g1	4.5088	0.00122031	0.031381	up	0	0	0	2.67	3.22	3.08
TRINITY_DN111177_c0_g1	4.30748	0.00299578	0.0486683	up	0	0	0	2.27	2.01	3.76
TRINITY_DN11139_c1_g1	2.7592	0.000384539	0.0197065	up	2.05	1.18	1.86	11.76	13.26	13
TRINITY_DN11180_c0_g1	1.77916	2.89e-05	0.00643931	up	10.6	10.99	11.6	39.76	41.17	47.43
TRINITY_DN112132_c0_g1	4.38109	0.00185342	0.0380872	up	0.27	0	0	3.99	3.68	4.04
TRINITY_DN112161_c0_g1	4.45603	0.0014214	0.0337187	up	0	0	0	2.6	3.13	2.99
TRINITY_DN11228_c0_g1	6.33877	0.000234208	0.0162714	up	0	0	0	11.23	12.44	9.2
TRINITY_DN1124_c1_g2	6.66781	0.000684994	0.0243265	up	0	0	0	10.33	15.6	16.51
TRINITY_DN112631_c0_g1	6.56943	0.000294872	0.0179719	up	0	0	0	10.4	13.5	14.69
TRINITY_DN11284_c0_g1	2.04599	6.54e-05	0.00932431	up	10.5	7.76	6.13	40.62	33.59	37.94
TRINITY_DN11289_c0_g1	1.16731	1.35e-06	0.00185702	up	117.99	120.56	118.55	296.72	298.32	303.46
TRINITY_DN112926_c1_g1	5.14664	0.000731928	0.0251565	up	0	0	0	4.72	5.73	3.68
TRINITY_DN113_c0_g3	1.62149	0.000984516	0.028702	up	5.12	9.03	7.71	23.74	22.34	29.65
TRINITY_DN113607_c0_g1	4.11853	0.00306236	0.0491843	up	0	0	0	2.97	1.8	1.73
TRINITY_DN114011_c0_g1	5.67982	0.000769992	0.0257236	up	0	0	0	6.53	9.22	5.38
TRINITY_DN114072_c0_g1	4.34786	0.00190652	0.0386466	up	0	0	0	2.73	3.26	2.05
TRINITY_DN11428_c0_g1	1.35076	0.000415611	0.0202297	up	10.79	7.04	11.07	27.31	26.65	25.01
TRINITY_DN114349_c0_g1	4.92212	0.00177186	0.0373459	up	0	0	0	2.87	4.57	5.41
TRINITY_DN11438_c0_g1	1.57316	6.48e-07	0.00137321	up	67.5	71.85	70.07	230.51	231.14	237.31
TRINITY_DN114413_c0_g1	4.27076	0.00274082	0.0464617	up	0	0	0	2.17	1.92	3.59
TRINITY_DN114564_c0_g1	5.38812	0.00179512	0.0375333	up	0	0	0	6.36	7.61	3.61
TRINITY_DN115152_c0_g1	4.45812	0.00236885	0.0431972	up	0	0	0	2.66	4.22	1.99
TRINITY_DN11523_c0_g1	1.04939	0.000302339	0.0181973	up	15.87	15.17	14.74	34.74	33.35	38.54
TRINITY_DN11535_c0_g2	5.90576	0.000693391	0.0244879	up	0.41	0	0.91	26	23.69	27.62
TRINITY_DN115375_c0_g1	6.01106	0.00207344	0.0403981	up	0	0	0	11.06	10.87	5.32
TRINITY_DN115385_c0_g1	4.33353	0.0023884	0.0433325	up	0	0	0	3.69	2.17	2.02
TRINITY_DN11545_c1_g2	2.41452	0.00143474	0.033855	up	2.17	2.47	1.46	13.88	10.02	16.24
TRINITY_DN115751_c0_g1	5.39021	0.0011144	0.0302352	up	0	0	0	7.15	3.67	5.79
TRINITY_DN11627_c0_g1	1.40406	4.85e-05	0.00834675	up	20.38	21.75	20.6	56.48	62.81	68.13
TRINITY_DN11630_c1_g1	4.89059	8e-05	0.0101444	up	3.5	4.54	0.65	82.67	91.39	85
TRINITY_DN11668_c0_g1	1.32488	0.000539751	0.0219735	up	11.03	11.67	7.92	31.25	28.07	27.21
TRINITY_DN117054_c0_g1	4.63991	0.00105028	0.0295815	up	0	0	0	3.34	3.01	3.64
TRINITY_DN11723_c3_g1	5.96763	0.00192263	0.0387929	up	0	0	0	11.2	5.07	9.72
TRINITY_DN117604_c0_g1	5.26718	0.000530731	0.0218228	up	0	0	0	4.34	5.48	5.61
TRINITY_DN1184_c0_g1	1.03656	0.000320791	0.018392	up	15.87	14.88	14.42	32.87	33.98	37.15
TRINITY_DN118423_c0_g1	4.73333	0.00145764	0.0340758	up	0	0	0	4.62	2.84	2.79
TRINITY_DN118656_c0_g1	4.59202	0.00211657	0.0406987	up	0	0	0	2.19	3.43	4.24
TRINITY_DN11884_c1_g1	6.24867	0.000406361	0.0199876	up	0	0	0	10	8.33	12.56
TRINITY_DN1190_c1_g1	3.08684	0.000176487	0.0141656	up	3.69	1.71	7.25	30.42	32.89	33.13
TRINITY_DN11909_c0_g1	1.52706	0.000313766	0.0183157	up	7.39	5.99	9	21.11	25.16	25.05
TRINITY_DN119140_c0_g1	6.96241	0.00216626	0.0412419	up	0	0	0	17.29	11.16	24.02
TRINITY_DN119175_c0_g1	7.50604	0.000251744	0.016618	up	0	0	0	20.14	26.13	28.38
TRINITY_DN11925_c0_g1	4.40374	0.00286331	0.0477237	up	0	0	0	3.16	3.84	1.85
TRINITY_DN119254_c0_g1	5.46742	0.00270035	0.04612	up	0	0	0	4.04	4.95	9.66
TRINITY_DN119756_c0_g1	4.96817	0.000748853	0.0254023	up	0	0	0	4.15	4.63	3.48
TRINITY_DN11984_c0_g1	2.35166	0.000687809	0.0243856	up	11.47	38.22	22.04	115.66	114.4	151.34
TRINITY_DN12006_c0_g1	6.73143	0.000295709	0.0179973	up	0	0	0	14.1	11.71	17.3
TRINITY_DN120129_c0_g1	4.12575	0.00291032	0.048091	up	0	0	0	2.74	1.63	2.29
TRINITY_DN120599_c0_g1	5.46549	0.000473132	0.0210325	up	0	0	0	4.91	6.23	6.44
TRINITY_DN12072_c0_g1	5.56278	0.00104436	0.0295014	up	0.42	0	0	9.16	11.74	12.08
TRINITY_DN121_c0_g2	1.20241	0.000449463	0.0208554	up	54.58	40.21	56.25	155.75	119.77	106.48
TRINITY_DN121066_c0_g1	4.28462	0.0026962	0.0460962	up	0	0.23	0	3.53	2.75	4.55
TRINITY_DN12123_c1_g1	6.90908	0.000398932	0.0198377	up	0	0	0	18.36	18.74	12.24
TRINITY_DN12138_c1_g1	1.85481	3.63e-05	0.00732277	up	9.07	12.16	10.78	40.87	43.83	46.34
TRINITY_DN121473_c0_g1	4.99913	0.000748228	0.0253946	up	0	0	0	3.64	4.56	4.61
TRINITY_DN121483_c0_g1	4.5575	0.00196123	0.0392797	up	0	0	0	2.35	3.72	3.51
TRINITY_DN12155_c0_g1	1.52908	0.00218763	0.0414749	up	3.48	3.15	4.14	13.9	11.81	9.5
TRINITY_DN12179_c0_g2	3.5378	9.01e-05	0.0107283	up	3.7	1.21	3.55	32.86	31.74	29.86
TRINITY_DN121834_c1_g1	4.3087	0.00177636	0.0373789	up	0	0	0	2.6	2.31	2.89
TRINITY_DN121889_c0_g1	7.01525	0.00264115	0.0455742	up	0	0	0	23.17	20.58	10.73
TRINITY_DN122022_c0_g1	4.86633	0.000814021	0.0265095	up	0	0	0	3.59	4.43	3.49
TRINITY_DN12233_c0_g1	4.36697	0.00185415	0.0380872	up	0.54	0.1	1.06	13.27	11.42	15.41
TRINITY_DN122574_c1_g1	6.17419	0.000904152	0.0276813	up	0	0	0	10.87	6.72	11.99
TRINITY_DN122745_c0_g1	7.33783	5.69e-05	0.00885919	up	0	0	0	23.24	21.71	20.41
TRINITY_DN123428_c0_g1	5.04484	0.00106702	0.029789	up	0	0	0	5.87	3.65	3.64
TRINITY_DN12386_c0_g1	1.59671	0.00231419	0.0427825	up	2.78	2.6	2.92	9.99	10.78	7.91
TRINITY_DN12396_c0_g2	1.02496	2.48e-05	0.00607563	up	76.04	69.64	71.17	151.69	172.59	170.7
TRINITY_DN12410_c0_g1	6.80539	8.72e-05	0.0105603	up	0	0	0	16.02	14.58	14.29
TRINITY_DN124128_c0_g1	5.37046	0.00253796	0.0447284	up	0	0	0	7.77	6.41	3.17
TRINITY_DN12416_c0_g1	2.40905	5.49e-05	0.0087489	up	4.11	3.93	6.31	30.19	27.74	25.05
TRINITY_DN124916_c0_g1	4.7536	0.000972364	0.0285177	up	0	0	0	3.1	3.86	3.86
TRINITY_DN12515_c0_g1	6.98232	6.69e-05	0.00941398	up	0	0	0	17.55	16.73	16.78
TRINITY_DN12515_c0_g2	1.64614	0.00298676	0.0486526	up	1.88	2.67	2.53	8.15	9.12	8.5
TRINITY_DN12549_c0_g2	2.97043	0.000696259	0.0245343	up	1.12	2.25	1.01	14.69	15.56	12.42
TRINITY_DN125679_c0_g1	5.26773	0.00302253	0.0489652	up	0	0	0	3.5	8.75	4.42
TRINITY_DN12574_c0_g1	5.88924	0.000330113	0.0186037	up	0	0	0	7.25	9.45	7.42
TRINITY_DN125830_c0_g1	4.33353	0.0023884	0.0433325	up	0	0	0	3.48	2.12	2.05
TRINITY_DN125962_c0_g1	5.27802	0.00144312	0.0340021	up	0	0	0	7.32	3.54	5.1
TRINITY_DN125965_c0_g1	4.90456	0.000759675	0.0255934	up	0	0	0	3.78	3.38	4.26
TRINITY_DN1260_c0_g2	1.74592	0.000106574	0.0116011	up	8.5	11.57	8.09	34.34	38.31	34.65
TRINITY_DN1263_c0_g1	7.13492	0.000363636	0.0194426	up	0.63	0	0.35	42.87	44.6	53.21
TRINITY_DN1264_c0_g1	1.15733	2.25e-05	0.00579258	up	27.31	25.54	28.74	68.22	67.38	66.87
TRINITY_DN126447_c0_g1	4.36389	0.00154562	0.0349905	up	0	0	0	2.82	2.94	2.4
TRINITY_DN126532_c0_g1	5.26408	0.00114371	0.0307025	up	0	0	0	6.35	5.67	3.56
TRINITY_DN126572_c0_g1	4.56653	0.00172395	0.0368917	up	0	0	0	2.51	2.94	4.22
TRINITY_DN126620_c0_g1	5.22358	0.00244011	0.0436819	up	0	0	0	7.03	5.78	2.84
TRINITY_DN12680_c0_g1	1.91076	0.000434293	0.0204667	up	4.34	8.76	7.09	27.56	31.23	25.43
TRINITY_DN126828_c0_g1	4.6839	0.000930841	0.0280705	up	0	0	0	3.34	3.13	3.44
TRINITY_DN126881_c0_g1	4.26979	0.0030038	0.0487612	up	0	0	0	2.84	1.69	3.17
TRINITY_DN1269_c0_g1	1.17753	0.00116867	0.0308646	up	7.96	7.59	6.92	16.74	21.25	20.03
TRINITY_DN127245_c0_g1	5.9882	0.000671436	0.0240572	up	0	0	0	10.2	9.46	6.23
TRINITY_DN12795_c0_g1	1.36987	0.000351854	0.0192278	up	90.28	137.7	80.7	299.57	275.26	315.06
TRINITY_DN128111_c0_g1	6.73632	0.00121547	0.0313326	up	0	0	0	19.31	9.71	14.79
TRINITY_DN128433_c0_g1	5.55491	0.000460493	0.0208982	up	0	0	0	5.33	6.78	7.06
TRINITY_DN12846_c0_g1	1.54866	0.00191947	0.0387929	up	4.14	5.58	3.02	13.65	14.22	14.58
TRINITY_DN1287_c2_g1	4.52884	0.00100427	0.0289526	up	1.3	0.42	0.27	18.07	14.64	18.06
TRINITY_DN12879_c0_g1	1.2718	0.00213608	0.0409742	up	7.46	4.13	5.45	14.9	15.14	14.03
TRINITY_DN1288_c0_g1	1.01268	0.000108135	0.0116742	up	53.7	63.44	51.61	125.97	128.43	128.77
TRINITY_DN12884_c6_g1	4.59748	0.00189253	0.0385103	up	0	0	0	2.97	4.41	2.49
TRINITY_DN12890_c0_g1	1.34674	1.22e-05	0.00455162	up	132.39	152.26	121.42	367.34	390.99	406.95
TRINITY_DN129_c0_g2	2.61195	0.000193852	0.0147646	up	3.63	2.48	6.36	28.17	27.64	21.74
TRINITY_DN12907_c0_g4	3.04935	1.07e-05	0.00423734	up	3.42	4.88	4.24	42.15	38.28	38.36
TRINITY_DN129192_c0_g1	5.02863	0.00150459	0.034578	up	0	0	0	4.65	2.87	5.63
TRINITY_DN129402_c0_g1	6.24437	0.000274054	0.0173692	up	0	0	0	8.68	10.95	11.22
TRINITY_DN12943_c0_g2	2.03979	0.00140847	0.0335966	up	1.58	2.81	4	13.05	12	11.19
TRINITY_DN1297_c0_g1	1.12215	0.00138232	0.0333609	up	71.56	44.35	89.43	165.95	160.88	140.32
TRINITY_DN12985_c0_g1	1.51292	6.22e-05	0.00928011	up	15.52	18.16	13.44	49.99	50.4	51.51
TRINITY_DN13016_c1_g1	6.27513	0.0011207	0.0303543	up	0	2.25	0	29.43	33.76	28.73
TRINITY_DN130311_c0_g1	4.48597	0.00289403	0.0479288	up	0	0	0	1.81	3.24	4.08
TRINITY_DN130397_c0_g1	4.96925	0.000727366	0.0250737	up	0	0	0	3.56	4.47	4.51
TRINITY_DN13040_c0_g1	3.66047	0.00109343	0.0300997	up	1	0.5	0.45	10.61	12.98	11.23
TRINITY_DN130733_c0_g2	4.63334	0.00112393	0.0303901	up	0	0	0	3.17	3.74	2.99
TRINITY_DN130949_c0_g1	5.68533	0.00069634	0.0245343	up	0	0	0	9.07	5.73	5.89
TRINITY_DN131451_c0_g1	4.80145	0.00153895	0.0349697	up	0	0	0	3.99	2.44	4.76
TRINITY_DN13147_c0_g1	1.19327	0.000435697	0.0204667	up	15.43	10.69	13.53	30.68	36.89	33.12
TRINITY_DN131579_c0_g1	3.9606	0.00287818	0.0478209	up	0	0	0	2.03	1.85	1.96
TRINITY_DN13213_c1_g1	5.43783	0.000956198	0.0284306	up	0	0	0	4.98	4.74	7.81
TRINITY_DN13220_c0_g1	5.03266	0.00234552	0.0429938	up	0	0	0	5.09	2.61	5.91
TRINITY_DN132469_c0_g1	5.3838	0.00119831	0.0311429	up	0	0	0	5.98	7.44	3.71
TRINITY_DN1326_c0_g1	1.06563	0.000390812	0.0197857	up	13.6	11.72	11.45	28.35	30.74	27.58
TRINITY_DN13285_c1_g1	1.5187	0.00199463	0.0395745	up	5.71	3.35	4.92	12.17	17.15	14.45
TRINITY_DN1329_c0_g1	2.32848	0.000929818	0.0280675	up	1.33	1.78	1.93	10.3	9.03	10.31
TRINITY_DN133040_c0_g1	4.13733	0.00233185	0.0428544	up	0	0	0	2.01	2.46	2.4
TRINITY_DN133071_c0_g1	2.76415	0.000965603	0.0285177	up	2.42	2.51	4.02	30.42	16.09	20.92
TRINITY_DN133311_c0_g1	5.0788	0.0016682	0.0363403	up	0	0	0	5.08	6.12	2.92
TRINITY_DN13351_c1_g1	1.75417	6.54e-06	0.00341625	up	50.39	33.75	47.38	154.79	166.82	162.58
TRINITY_DN1336_c1_g2	1.1094	0.00119384	0.0310822	up	9.23	10.19	9.91	20.55	25.56	25.48
TRINITY_DN133639_c0_g1	5.50172	0.00114468	0.0307025	up	0	0	0	6.42	4.01	8.04
TRINITY_DN13373_c0_g1	1.32227	0.000136208	0.0128086	up	16.68	13.57	18.88	43.91	41.43	49.65
TRINITY_DN133805_c0_g1	5.66954	0.000625058	0.0233869	up	0	0	0	8.87	5.6	5.75
TRINITY_DN13383_c2_g1	1.83829	0.00313099	0.0497833	up	3.33	1.97	4.99	10.29	12.16	15.18
TRINITY_DN134022_c0_g1	4.86828	0.00311583	0.0496789	up	0	0	0	2.65	6.58	3.26
TRINITY_DN134151_c0_g1	4.08576	0.00247104	0.0439967	up	0	0	0	2.55	2.03	1.91
TRINITY_DN134275_c0_g1	4.34786	0.00190652	0.0386466	up	0	0	0	2.87	3.12	2
TRINITY_DN13438_c0_g2	4.6696	0.00123936	0.0315416	up	0	0	0	4.09	2.93	2.97
TRINITY_DN134697_c0_g1	5.59609	0.000875868	0.0271738	up	0	0	0	8.84	5.44	5.32
TRINITY_DN134966_c0_g1	5.8406	0.000570789	0.022565	up	0	0	0	10.05	6.38	6.61
TRINITY_DN13503_c1_g2	1.03247	0.0022955	0.042543	up	12.09	8.84	10.17	20.7	22.23	27.61
TRINITY_DN135174_c0_g1	4.49557	0.00150389	0.034578	up	0	0	0	3.02	3.61	2.28
TRINITY_DN135830_c0_g1	5.01885	0.00162753	0.0358615	up	0	0	0	4.45	5.91	3.07
TRINITY_DN135873_c0_g1	4.7536	0.000972364	0.0285177	up	0	0	0	3.15	3.93	3.94
TRINITY_DN136077_c0_g1	4.54742	0.00131716	0.0324538	up	0	0	0	2.94	2.63	3.37
TRINITY_DN136085_c0_g1	4.51048	0.00234365	0.0429938	up	0	0	0	3.31	2.01	3.88
TRINITY_DN136779_c0_g1	4.20095	0.00210321	0.0406526	up	0	0	0	2.71	2.15	2.03
TRINITY_DN13699_c1_g1	1.42263	0.000913904	0.0278905	up	6.98	7.42	9.61	19.62	24.59	27.58
TRINITY_DN13703_c0_g1	2.54924	0.00056986	0.0225423	up	2.02	1.59	2.97	13.46	11.81	16.44
TRINITY_DN137246_c0_g1	4.7536	0.000972364	0.0285177	up	0	0	0	3.07	3.82	3.82
TRINITY_DN137598_c0_g1	5.09272	0.000670806	0.0240572	up	0	0	0	4.16	5.52	4.01
TRINITY_DN138626_c0_g1	4.4996	0.00139958	0.0334726	up	0	0	0	2.55	3.15	3.11
TRINITY_DN1387_c0_g1	1.39848	0.00273507	0.0464509	up	5.67	3.11	6.72	13.76	14.41	13.88
TRINITY_DN1388_c1_g1	1.12813	0.000431492	0.0204241	up	10.55	10.37	11.92	29.33	24.8	25.53
TRINITY_DN13880_c0_g1	2.27856	0.00225768	0.0420633	up	2.45	2.08	1.76	14.62	8.42	13.87
TRINITY_DN139402_c0_g1	4.25677	0.00184	0.0379762	up	0	0	0	2.13	2.62	2.56
TRINITY_DN139602_c0_g1	4.35211	0.00185436	0.0380872	up	0	0	0	3.02	2.86	2.01
TRINITY_DN139770_c0_g1	6.47365	0.000986657	0.0287183	up	0	0	0	12.56	16.06	8.45
TRINITY_DN1400_c1_g2	6.97894	0.000479782	0.0211439	up	0	0	0	17.48	13	21.25
TRINITY_DN140345_c0_g1	6.16786	0.00104328	0.0294888	up	0	0	0	10.29	13.07	6.78
TRINITY_DN140377_c0_g1	5.21789	0.000969461	0.0285177	up	0	0	0	6.54	4.09	4.1
TRINITY_DN140503_c0_g1	4.65465	0.00156652	0.0351881	up	0	0	0	4.45	2.74	2.68
TRINITY_DN14061_c1_g1	2.41728	0.000920161	0.027998	up	2.2	2.09	2.89	19.69	12.46	12.86
TRINITY_DN140821_c0_g1	5.03197	0.00134658	0.0327985	up	0	0	0	5.96	3.56	3.37
TRINITY_DN14096_c0_g1	1.58814	6.55e-05	0.00932431	up	9.21	8.87	9.42	32.66	27.98	32.4
TRINITY_DN141_c7_g1	5.60117	0.000402874	0.0198838	up	0	0	0	5.4	6.87	7.15
TRINITY_DN1414_c0_g1	8.71855	4.4e-05	0.00809085	up	0	0	0	54.71	63.92	53.33
TRINITY_DN14189_c0_g1	1.00329	0.00297291	0.0485385	up	11.75	12.21	8.18	22.6	25.11	25.32
TRINITY_DN14218_c2_g1	7.32882	0.000144482	0.0130185	up	0	0	0	21.14	18.91	25.3
TRINITY_DN14258_c0_g2	4.22544	0.00272526	0.0463349	up	0.99	0.7	0	11.24	11.2	11.17
TRINITY_DN142754_c0_g1	6.18436	0.000344708	0.0190911	up	0	0	0	8.03	10.35	11.09
TRINITY_DN142836_c0_g1	4.73333	0.00145764	0.0340758	up	0	0	0	4.72	2.91	2.86
TRINITY_DN1430_c0_g2	1.22392	0.000171556	0.0139996	up	14.59	14.19	12.44	37.69	37.96	33.31
TRINITY_DN143006_c0_g1	5.21789	0.000969461	0.0285177	up	0	0	0	6.73	4.21	4.23
TRINITY_DN143241_c0_g1	4.63224	0.00115354	0.0307295	up	0	0	0	2.74	3.4	3.38
TRINITY_DN143254_c0_g1	4.6696	0.00123936	0.0315416	up	0	0	0	4.16	2.97	2.8
TRINITY_DN143477_c0_g1	4.48525	0.00182592	0.037818	up	0	0	0	3.89	2.38	2.31
TRINITY_DN143498_c0_g1	4.08274	0.00244064	0.0436819	up	0	0	0	1.86	2.27	2.2
TRINITY_DN14370_c0_g1	2.68012	7.93e-05	0.0100858	up	3.37	2.6	5.22	23.16	27.35	24.76
TRINITY_DN14385_c0_g1	1.2048	0.00312668	0.0497579	up	6.29	3.75	5.9	13.03	13.09	13.21
TRINITY_DN14408_c0_g1	1.35844	0.000438584	0.0205304	up	13.15	8.74	10.35	35.52	28.66	27.7
TRINITY_DN144181_c0_g1	6.70653	0.000113318	0.011887	up	0	0	0	15.44	13.07	13.56
TRINITY_DN14431_c0_g1	4.653	0.00152774	0.0348464	up	0	0.36	0	6.23	5.5	5.16
TRINITY_DN1445_c0_g1	1.60144	6.81e-06	0.00341625	up	24.94	21.7	24.67	82.38	74.06	84.12
TRINITY_DN1445_c0_g2	1.18672	0.000490846	0.0213133	up	17.74	11.15	15.94	38.09	37.91	34.73
TRINITY_DN1445_c0_g3	1.32876	0.000345669	0.0190911	up	6.84	7.92	7.15	21.09	20.5	21.57
TRINITY_DN1445_c5_g1	4.56653	0.00172395	0.0368917	up	0	0	0	2.41	2.9	4.15
TRINITY_DN1447_c0_g2	1.35835	0.00311562	0.0496789	up	10.12	4.83	6.15	18.6	22.74	16.73
TRINITY_DN14487_c1_g1	2.65152	0.000246444	0.0165978	up	1.55	2	3.15	15.79	14.37	15.48
TRINITY_DN145072_c0_g1	6.68342	0.000303521	0.0182024	up	0	0	0	11.27	14.67	16.04
TRINITY_DN14537_c0_g1	2.33597	5.4e-05	0.00874033	up	16.01	7.92	16.5	71.5	63.68	76.4
TRINITY_DN145558_c0_g1	6.15613	0.00145102	0.0340453	up	0	0	0	10.05	6.38	13.21
TRINITY_DN14562_c0_g1	1.37352	0.00208714	0.0405097	up	6.21	3.45	4.28	12.51	12.59	14.47
TRINITY_DN145984_c0_g1	5.2978	0.00289063	0.0479094	up	0	0	0	3.6	9.03	4.56
TRINITY_DN14600_c0_g1	1.62091	0.000338148	0.0189109	up	6.48	4.57	5.32	20.42	17.35	16.92
TRINITY_DN146077_c0_g1	4.11853	0.00306236	0.0491843	up	0	0	0	3.05	1.85	1.78
TRINITY_DN14625_c0_g1	1.02709	0.000663213	0.0239514	up	17.26	16.05	23.5	44.75	43.01	38.52
TRINITY_DN1464_c1_g1	1.02896	0.00247152	0.0439967	up	5.8	5.48	6.43	12.86	13.69	13.77
TRINITY_DN146490_c0_g1	5.18329	0.000589414	0.022902	up	0	0	0	4.15	5.24	5.35
TRINITY_DN146793_c0_g1	4.91338	0.00125216	0.0316747	up	0	0	0	4.12	2.75	4.89
TRINITY_DN146845_c0_g1	5.50172	0.00114468	0.0307025	up	0	0	0	6.36	3.97	7.96
TRINITY_DN14696_c0_g1	7.78091	0.00210716	0.0406526	up	0	1.88	0	68.01	97.81	90.32
TRINITY_DN146980_c0_g1	4.36326	0.00160042	0.0355262	up	0	0	0	3.1	2.61	2.43
TRINITY_DN14713_c0_g1	1.59292	0.00129858	0.0322412	up	5.19	5.36	7.45	18.7	16.24	25.07
TRINITY_DN147161_c0_g1	4.54966	0.00213547	0.0409742	up	0	0	0	2.46	2.57	4.48
TRINITY_DN147348_c0_g1	4.07747	0.00254429	0.0447491	up	0	0	0	1.86	2.63	2.04
TRINITY_DN147582_c0_g1	5.23806	0.000601705	0.0230661	up	0	0	0	5.8	5.01	4.26
TRINITY_DN147622_c0_g1	4.41208	0.00144666	0.0340099	up	0	0	0	2.46	2.96	2.83
TRINITY_DN147748_c0_g1	6.64422	0.000248478	0.0165978	up	0	0	0	16.44	12.6	11.37
TRINITY_DN147808_c0_g1	4.9619	0.000857167	0.0270831	up	0	0	0	3.6	3.81	5.13
TRINITY_DN148149_c0_g1	4.33353	0.0023884	0.0433325	up	0	0	0	3.67	2.24	2.17
TRINITY_DN1482_c0_g1	6.26849	0.000313227	0.0183157	up	0	0	0	12.03	8.14	10.78
TRINITY_DN1482_c1_g1	7.00942	0.000238635	0.0163753	up	0	0	0	14.4	18.82	19.74
TRINITY_DN148207_c0_g1	5.19323	0.000961646	0.0284829	up	0	0	0	5.37	3.45	5.92
TRINITY_DN14864_c0_g1	2.56685	0.00291917	0.0481375	up	3.28	0.73	3.57	15.84	10.92	12.85
TRINITY_DN1488_c0_g1	1.7541	0.000229586	0.0160317	up	5.72	4.02	4.8	19.74	19.09	16.33
TRINITY_DN1491_c1_g1	1.59849	0.000308626	0.018285	up	11.42	17.82	10.78	48.26	41.55	46.31
TRINITY_DN14919_c0_g1	7.1684	0.000242523	0.0165063	up	0	0	0	16.07	20.71	22.17
TRINITY_DN149263_c0_g1	4.13733	0.00233185	0.0428544	up	0	0	0	2.02	2.48	2.41
TRINITY_DN149438_c0_g1	5.49392	0.00128986	0.0320867	up	0	0	0	6.48	8.09	4.06
TRINITY_DN149472_c0_g1	4.5923	0.00116562	0.0308431	up	0	0	0	2.9	3.5	3.36
TRINITY_DN149704_c0_g1	5.10531	0.00102054	0.0291049	up	0	0	0	6.03	3.75	3.75
TRINITY_DN149997_c0_g1	4.59612	0.00112661	0.0304366	up	0	0	0	3.09	2.93	3.43
TRINITY_DN15_c0_g2	3.6814	1.75e-05	0.00531931	up	2	4.44	2.83	46.19	45.43	46.6
TRINITY_DN150142_c0_g1	4.55302	0.00217673	0.0413793	up	0	0	0	4.51	2.41	2.25
TRINITY_DN150186_c0_g1	4.13733	0.00233185	0.0428544	up	0	0	0	2	2.39	2.27
TRINITY_DN15040_c0_g1	1.29029	0.00225551	0.0420633	up	6.46	4.38	5.07	12.52	13.99	16.21
TRINITY_DN15045_c0_g1	6.55514	0.000877159	0.0272	up	0	0	0	13.24	16.96	8.96
TRINITY_DN15056_c0_g1	1.18591	0.00307643	0.0492656	up	11.69	6.93	11.68	22.02	30.59	22.24
TRINITY_DN151018_c0_g1	5.82586	0.000863736	0.0271365	up	0	0	0	10.53	6.35	6.07
TRINITY_DN15139_c0_g1	2.18818	7.72e-05	0.00996542	up	6.4	6.13	6.14	33.12	26.46	36.6
TRINITY_DN151602_c0_g1	5.17109	0.00137961	0.0333209	up	0	0	0	4.35	3.5	6.72
TRINITY_DN15174_c0_g2	2.13467	1.63e-05	0.00522884	up	15.11	16.19	14.34	68.56	71.39	88.54
TRINITY_DN151830_c0_g1	5.8716	0.000345029	0.0190911	up	0	0	0	6.53	8.36	8.83
TRINITY_DN15252_c0_g1	5.53697	0.000793058	0.0261717	up	0	0	0	8.22	5.18	5.29
TRINITY_DN153147_c0_g1	4.35215	0.00182722	0.037818	up	0	0	0	2.4	2.13	3.33
TRINITY_DN153193_c0_g1	4.75514	0.000974641	0.0285204	up	0	0	0	3.98	3.93	2.95
TRINITY_DN153305_c0_g1	4.61756	0.00154048	0.0349697	up	0	0	0	3.93	3.52	2.22
TRINITY_DN15367_c0_g1	1.73203	0.000394552	0.0197857	up	17.7	32.64	21.42	79.78	82.09	103.79
TRINITY_DN154_c0_g3	1.97037	0.000679277	0.0242526	up	4.61	5.73	4.92	26.71	16.86	25.31
TRINITY_DN154_c1_g1	7.58596	5.31e-05	0.00867576	up	0	0	0	26.91	27.31	23.83
TRINITY_DN154254_c0_g1	4.20095	0.00210321	0.0406526	up	0	0	0	2.9	2.31	2.19
TRINITY_DN15431_c0_g1	1.00797	0.000619803	0.0233	up	10.48	11.11	11.24	25.12	25.36	23.72
TRINITY_DN154344_c0_g1	4.41208	0.00144666	0.0340099	up	0	0	0	2.42	2.98	2.93
TRINITY_DN154435_c0_g1	4.54992	0.00203205	0.0399675	up	0	0	0	2.39	4.31	2.74
TRINITY_DN154454_c0_g1	4.23065	0.00267656	0.0458863	up	0	0	0	3.34	2.03	1.96
TRINITY_DN1545_c0_g1	1.57471	0.000250853	0.0165978	up	7.74	9.77	6.48	27.23	27.13	26.66
TRINITY_DN154600_c0_g1	4.26959	0.0026293	0.0454645	up	0	0	0	1.97	3.52	2.22
TRINITY_DN15479_c1_g2	5.34648	0.000481625	0.0211439	up	0	0	0	4.58	5.8	5.97
TRINITY_DN155_c0_g4	7.06557	0.00119316	0.0310822	up	0	0	0	12.91	23.92	19.72
TRINITY_DN15506_c0_g1	3.40885	0.00126793	0.0318582	up	1.26	0.6	0.95	11.61	13.07	9.28
TRINITY_DN15507_c0_g3	1.23508	0.00167997	0.0363987	up	15.15	8.87	12.53	35.87	31.43	25.3
TRINITY_DN1553_c0_g1	1.22961	8.25e-05	0.0102476	up	16.88	18.07	18.48	47.38	43.97	49.71
TRINITY_DN15549_c1_g1	4.81652	0.00123021	0.0315033	up	0.16	0.12	0	8.63	8.7	6.42
TRINITY_DN156055_c0_g1	5.80953	0.00313831	0.049825	up	0	0	0	6.27	5.19	12.52
TRINITY_DN156122_c0_g1	4.99787	0.0014916	0.0345174	up	0	0	0	4.55	2.8	5.5
TRINITY_DN15621_c1_g1	7.09982	0.000899859	0.0276344	up	0	0	0	19.22	24.9	13.49
TRINITY_DN1563_c0_g1	1.32107	0.000474431	0.0210461	up	11.9	7.5	8.6	25.97	26.36	24.48
TRINITY_DN156528_c0_g1	5.28623	0.00302247	0.0489652	up	0	0	0	7.41	6.1	3.01
TRINITY_DN156543_c0_g1	4.53257	0.00154137	0.0349697	up	0	0	0	2.6	3.93	2.85
TRINITY_DN156904_c0_g1	4.43019	0.0022058	0.0416618	up	0	0	0	3.03	1.84	3.53
TRINITY_DN15695_c0_g2	1.82599	3.22e-05	0.00683609	up	8.28	7.94	8.63	31.95	36.94	31.73
TRINITY_DN15712_c0_g1	3.86555	0.000954521	0.0284073	up	10.2	1.04	9.86	71.36	73.43	58.72
TRINITY_DN157181_c0_g1	6.87407	0.000238524	0.0163753	up	0	0	0	15.26	19.37	13.39
TRINITY_DN157355_c0_g1	4.30547	0.00178591	0.0374311	up	0	0	0	2.28	2.8	2.75
TRINITY_DN15747_c0_g1	1.28156	0.000260434	0.0168547	up	12.07	11.79	11.15	29.04	30.76	35.84
TRINITY_DN1577_c1_g2	2.15038	0.00128448	0.0320036	up	3.06	1.91	5.17	16.61	11.98	16.95
TRINITY_DN15805_c0_g1	1.17045	0.000367715	0.0194547	up	9.87	9.5	12.6	26.96	26.43	26.8
TRINITY_DN158060_c0_g1	4.08274	0.00244064	0.0436819	up	0	0	0	1.9	2.32	2.25
TRINITY_DN158161_c0_g1	4.62202	0.00242648	0.0436596	up	0	0	0	3.52	4.29	2.08
TRINITY_DN15906_c0_g1	6.01716	0.00149964	0.0345734	up	0	0	0	7.84	6.47	12.79
TRINITY_DN15919_c1_g1	5.91585	0.000223891	0.0159002	up	0	0	0	7.38	8.26	8.46
TRINITY_DN159660_c0_g1	5.75678	0.00311205	0.0496436	up	0	0	0	4.91	12.45	6.44
TRINITY_DN15992_c0_g1	1.80586	0.000587994	0.022902	up	4.18	6.89	7.25	20.99	22.68	26.94
TRINITY_DN159967_c0_g1	4.0892	0.00230326	0.0426371	up	0	0	0	2.35	2.09	1.95
TRINITY_DN159985_c0_g1	4.3534	0.00174659	0.0370743	up	0	0	0	2.34	2.89	2.84
TRINITY_DN1600_c0_g2	1.42217	0.000138844	0.0128479	up	11.47	8.47	11.21	31.22	32.02	28.37
TRINITY_DN160223_c0_g1	5.31566	0.000568836	0.0225423	up	0	0	0	4.53	5.73	5.89
TRINITY_DN16038_c0_g1	6.53195	0.000133978	0.012715	up	0.16	0.24	0.19	35.77	36.81	40.05
TRINITY_DN160802_c0_g1	5.39044	0.00304791	0.0491571	up	0	0	0	3.75	4.7	9.53
TRINITY_DN16098_c0_g2	1.21437	0.00021234	0.0154619	up	10.83	12.36	11.73	29.87	29.86	30.96
TRINITY_DN1611_c0_g1	2.26131	0.00148035	0.0343687	up	3.92	1.29	4.42	15.02	12.86	16.06
TRINITY_DN16150_c0_g1	1.3745	0.00066474	0.0239823	up	42.85	73.23	42.28	142.38	154.06	159.95
TRINITY_DN16209_c0_g1	2.05293	5.09e-05	0.00857903	up	10.87	9.7	8.77	43.6	55.64	40.37
TRINITY_DN16212_c0_g2	2.07289	0.000227896	0.0160079	up	3.12	2.86	4.52	17.51	16.28	15.21
TRINITY_DN162121_c0_g1	4.80623	0.00139258	0.0333931	up	0	0	0	4.94	3.05	3.01
TRINITY_DN162299_c0_g1	5.05245	0.00164886	0.0361062	up	0	0	0	4.76	2.93	5.77
TRINITY_DN16240_c0_g1	3.39825	0.00183881	0.0379762	up	0.79	1.41	2.23	15.78	12.95	22.92
TRINITY_DN16346_c1_g1	1.6455	0.000754613	0.0255134	up	3.28	3.04	3.08	11.99	10.89	11.59
TRINITY_DN16367_c0_g1	1.26486	0.00211361	0.0406987	up	6.96	4.87	8.74	16.82	20.05	15.95
TRINITY_DN164130_c0_g1	5.36927	0.000506181	0.0215378	up	0	0	0	4.64	5.87	6.04
TRINITY_DN16436_c0_g2	1.25071	0.000483909	0.0211857	up	24.48	37.06	24.65	74.75	77.06	78.01
TRINITY_DN164649_c0_g1	5.91831	0.00118373	0.031015	up	0	0	0	8.68	10.95	5.61
TRINITY_DN16473_c1_g1	2.99232	4.77e-05	0.0083459	up	4.92	4.09	3.69	36.01	33.91	46.99
TRINITY_DN16486_c0_g1	1.08359	0.000482897	0.0211705	up	13.29	16.04	16.74	35.02	39.72	34.75
TRINITY_DN16527_c0_g2	2.02692	0.000224112	0.0159002	up	5.08	6.7	3.62	23.32	24.41	23.6
TRINITY_DN16564_c0_g1	1.53135	0.00125562	0.0317244	up	7.73	9.6	4.92	25.92	26.05	20.88
TRINITY_DN166202_c0_g1	6.42128	0.000464999	0.0209233	up	0	0	0	14.97	9.62	10.25
TRINITY_DN16625_c0_g2	1.88108	0.00178491	0.0374311	up	2.59	1.48	2.04	8.05	8.81	8.48
TRINITY_DN1671_c0_g1	2.08698	9.6e-05	0.0109346	up	22.54	36.81	20.06	110.97	128.68	138.03
TRINITY_DN1672_c0_g3	2.3367	1.27e-05	0.00463315	up	7.65	10.82	8.64	49.89	50.84	54.88
TRINITY_DN16728_c0_g1	2.61157	0.000471964	0.02101	up	1.41	1.5	1.41	11.99	11.04	10.31
TRINITY_DN1673_c0_g1	1.279	9.39e-05	0.0107936	up	102.95	73.73	83.91	261.71	243.7	195.11
TRINITY_DN169087_c0_g1	4.43019	0.0022058	0.0416618	up	0	0	0	3.1	1.88	3.61
TRINITY_DN169165_c0_g1	4.13431	0.00249878	0.0442487	up	0	0	0	2.5	2.45	1.83
TRINITY_DN169193_c0_g1	5.06605	0.000641881	0.0236179	up	0	0	0	3.78	4.75	4.82
TRINITY_DN16932_c1_g1	8.66686	6.28e-05	0.00928011	up	0	0	0	54.81	49.11	61.39
TRINITY_DN1694_c4_g2	5.56312	0.000348554	0.0191837	up	0.21	0.46	0.24	23.95	20.24	23.85
TRINITY_DN169630_c0_g1	1.89859	0.000168863	0.0139865	up	5.33	6	5.16	22.16	27.82	21.83
TRINITY_DN1697_c0_g1	1.5343	0.00185527	0.0380936	up	3.59	4.03	4.78	13.77	10.93	15.82
TRINITY_DN16973_c0_g1	1.90281	0.000165664	0.0138022	up	11.2	5.38	9.68	33.97	34.13	34.35
TRINITY_DN169872_c0_g1	4.62847	0.00218089	0.0414089	up	0	0	0	2.23	4	3.81
TRINITY_DN170009_c0_g1	4.33353	0.0023884	0.0433325	up	0	0	0	3.64	2.17	2.05
TRINITY_DN170011_c0_g1	4.13586	0.0023993	0.0434533	up	0	0	0	1.86	2.2	2.75
TRINITY_DN17052_c1_g1	5.03025	0.000774453	0.0257755	up	0	0	0	4.3	3.47	4.99
TRINITY_DN170558_c0_g1	5.3022	0.000837365	0.0267572	up	0	0	0	6.92	4.33	4.37
TRINITY_DN170615_c0_g1	5.1788	0.000681616	0.0242607	up	0	0	0	5.18	5.4	3.76
TRINITY_DN171162_c0_g1	6.01924	0.00036447	0.0194426	up	0	0	0	7.28	9.35	9.94
TRINITY_DN171192_c0_g1	4.35215	0.00182722	0.037818	up	0	0	0	2.41	2.31	3.09
TRINITY_DN17143_c0_g1	1.30303	0.000120752	0.0123011	up	22.45	31.04	25.3	72.29	72.99	72.76
TRINITY_DN171762_c0_g1	5.18329	0.000589414	0.022902	up	0	0	0	4.15	5.24	5.35
TRINITY_DN171885_c0_g1	5.63811	0.000479906	0.0211439	up	0	0	0	6.68	5.48	8.05
TRINITY_DN17240_c2_g1	5.50385	0.000363539	0.0194426	up	0.18	0.13	1.02	25.72	26.78	25.04
TRINITY_DN172438_c0_g1	4.86544	0.000834728	0.0267319	up	0	0	0	3.27	4.09	4.1
TRINITY_DN17265_c1_g1	6.09697	0.000164668	0.0137553	up	0	0	0	9.23	9.39	8.88
TRINITY_DN17265_c1_g3	5.85243	0.000688601	0.0244	up	0	0	0	10.18	6.09	6.93
TRINITY_DN173251_c0_g1	6.34961	0.00044025	0.0205781	up	0	0	0	14.16	9.09	9.65
TRINITY_DN173412_c0_g1	4.89738	0.000857904	0.0270831	up	0	0	0	3.4	4.25	4.28
[truncated: 1,241 more rows]
