# Supplementary material for: Phenotypic and Transcriptomic Analysis of Two Pinellia ternata Varieties T2 line and T2Plus line
Source: Sci Rep. 2020 Mar 12;10:4614. doi: 10.1038/s41598-020-61512-2 (PMC7067869; doi:10.1038/s41598-020-61512-2)
Supplement: Supplementary file 4 — Dataset S4. [file 41598_2020_61512_MOESM4_ESM.xls]

## Sheet: Sheet1
Table S4: GO term and KEGG pathway enrichment analysis on DEGs in T2Plus line as compared with T2 line..
GO enrichment analysis of DEGs in T2Plus line.								KEGG pathways enrichment analysis of DEGs in T2Plus line.
GO_accession	Description	GeneNames	Ontology	pValue	qValue	Genes Number	All genes	PathwayID	PathwayName	GenesName	Gnen Numeber	All genes	Pvalue	Qvalue
GO:0055114	oxidation-reduction process	TRINITY_DN10068_c0_g1,TRINITY_DN10243_c0_g2,TRINITY_DN1037_c2_g1,TRINITY_DN104395_c0_g2,TRINITY_DN10484_c0_g1,TRINITY_DN10783_c0_g1,TRINITY_DN10883_c0_g1,TRINITY_DN11070_c0_g1,TRINITY_DN111073_c0_g1,TRINITY_DN11139_c1_g1,TRINITY_DN1125_c0_g1,TRINITY_DN11338_c0_g1,TRINITY_DN11401_c0_g1,TRINITY_DN12283_c0_g1,TRINITY_DN12374_c0_g1,TRINITY_DN13232_c0_g1,TRINITY_DN13236_c0_g1,TRINITY_DN13317_c0_g1,TRI…	BP	3.1e-16	8.308e-14	158	1089	ko00270	Cysteine and methionine metabolism	TRINITY_DN4171_c0_g2|TRINITY_DN14370_c0_g1|TRINITY_DN23596_c0_g1|TRINITY_DN3989_c1_g1|TRINITY_DN21878_c0_g1|TRINITY_DN787_c0_g2|TRINITY_DN80704_c0_g2|TRINITY_DN15286_c0_g1|TRINITY_DN43925_c0_g1|TRINITY_DN25773_c1_g2|TRINITY_DN15695_c0_g2|TRINITY_DN18553_c0_g1|TRINITY_DN1925_c0_g2|TRINITY_DN4080_c0_g2|TRINITY_DN5836_c0_g1|TRINITY_DN16038_c0_g1|TRINITY_DN24237_c1_g1	17	80	3.54865e-05	0.00437008
GO:0015979	photosynthesis	TRINITY_DN10068_c0_g1,TRINITY_DN1037_c2_g1,TRINITY_DN10783_c0_g1,TRINITY_DN11585_c0_g1,TRINITY_DN13232_c0_g1,TRINITY_DN14454_c0_g1,TRINITY_DN2037_c0_g1,TRINITY_DN22136_c0_g1,TRINITY_DN2280_c0_g1,TRINITY_DN229097_c0_g1,TRINITY_DN2363_c0_g1,TRINITY_DN24533_c0_g1,TRINITY_DN2639_c0_g1,TRINITY_DN2658_c1_g1,TRINITY_DN2658_c5_g1,TRINITY_DN31108_c0_g1,TRINITY_DN3160_c0_g1,TRINITY_DN3280_c4_g1,TRINITY_DN3…	BP	6.6e-07	8.844e-05	44	266	ko00630	Glyoxylate and dicarboxylate metabolism	TRINITY_DN2435_c0_g1|TRINITY_DN9415_c0_g1|TRINITY_DN2425_c0_g1|TRINITY_DN1062_c0_g2|TRINITY_DN1749_c0_g1|TRINITY_DN740_c0_g1|TRINITY_DN11139_c1_g1|TRINITY_DN25773_c1_g2|TRINITY_DN1907_c1_g1|TRINITY_DN9797_c0_g1|TRINITY_DN4080_c0_g2|TRINITY_DN8294_c0_g1|TRINITY_DN11401_c0_g1|TRINITY_DN3949_c0_g1|TRINITY_DN13328_c0_g1	15	64	3.85029e-05	0.00437008
GO:0006811	ion transport	TRINITY_DN10242_c0_g1,TRINITY_DN11456_c0_g2,TRINITY_DN12396_c0_g2,TRINITY_DN12700_c0_g1,TRINITY_DN1297_c0_g1,TRINITY_DN13610_c0_g3,TRINITY_DN13950_c0_g1,TRINITY_DN1430_c0_g2,TRINITY_DN14408_c0_g1,TRINITY_DN1445_c0_g1,TRINITY_DN1445_c0_g3,TRINITY_DN14551_c0_g1,TRINITY_DN14773_c0_g1,TRINITY_DN1502_c0_g1,TRINITY_DN15045_c0_g1,TRINITY_DN15978_c0_g1,TRINITY_DN1605_c0_g1,TRINITY_DN16466_c0_g1,TRINITY_D…	BP	1.9e-06	0.000169733	94	768	ko00710	Carbon fixation in photosynthetic organisms	TRINITY_DN52_c1_g1|TRINITY_DN8882_c0_g1|TRINITY_DN18705_c0_g1|TRINITY_DN2658_c1_g1|TRINITY_DN4712_c0_g2|TRINITY_DN15286_c0_g1|TRINITY_DN54532_c0_g1|TRINITY_DN25773_c1_g2|TRINITY_DN4632_c0_g1|TRINITY_DN8340_c1_g1|TRINITY_DN4080_c0_g2|TRINITY_DN10783_c0_g1|TRINITY_DN2658_c5_g1|TRINITY_DN13328_c0_g1	14	61	8.41361e-05	0.0063663
GO:0015996	chlorophyll catabolic process	TRINITY_DN10415_c0_g1,TRINITY_DN15638_c0_g1,TRINITY_DN1742_c0_g1,TRINITY_DN17800_c0_g1,TRINITY_DN19804_c0_g1,TRINITY_DN22136_c0_g1,TRINITY_DN3223_c0_g1,TRINITY_DN4193_c0_g1,TRINITY_DN9798_c0_g1	BP	6.1e-06	0.0004087	9	20	ko01200	Carbon metabolism	TRINITY_DN2435_c0_g1|TRINITY_DN8882_c0_g1|TRINITY_DN9415_c0_g1|TRINITY_DN54532_c0_g1|TRINITY_DN25773_c1_g2|TRINITY_DN8294_c0_g1|TRINITY_DN10783_c0_g1|TRINITY_DN2425_c0_g1|TRINITY_DN15286_c0_g1|TRINITY_DN1563_c0_g1|TRINITY_DN3949_c0_g1|TRINITY_DN740_c0_g1|TRINITY_DN4080_c0_g2|TRINITY_DN2658_c5_g1|TRINITY_DN11139_c1_g1|TRINITY_DN52_c1_g1|TRINITY_DN8340_c1_g1|TRINITY_DN18705_c0_g1|TRINITY_DN15791_c0…	31	251	0.000424247	0.024076
GO:0071555	cell wall organization	TRINITY_DN10173_c0_g1,TRINITY_DN10254_c0_g1,TRINITY_DN10449_c0_g2,TRINITY_DN10510_c0_g1,TRINITY_DN121483_c0_g1,TRINITY_DN12488_c0_g1,TRINITY_DN130_c0_g1,TRINITY_DN1388_c0_g1,TRINITY_DN1388_c1_g1,TRINITY_DN1445_c0_g2,TRINITY_DN15507_c0_g3,TRINITY_DN16527_c0_g2,TRINITY_DN17851_c0_g1,TRINITY_DN18174_c0_g1,TRINITY_DN18362_c0_g1,TRINITY_DN193_c0_g1,TRINITY_DN1966_c2_g1,TRINITY_DN19836_c0_g1,TRINITY_DN…	BP	9.2e-06	0.00049312	59	437	ko00250	Alanine, aspartate and glutamate metabolism	TRINITY_DN4171_c0_g2|TRINITY_DN4052_c0_g1|TRINITY_DN10893_c0_g1|TRINITY_DN1555_c0_g1|TRINITY_DN1749_c0_g1|TRINITY_DN1062_c0_g2|TRINITY_DN15286_c0_g1|TRINITY_DN18553_c0_g1|TRINITY_DN740_c0_g1|TRINITY_DN13328_c0_g1	10	42	0.000667379	0.030299
GO:0006790	sulfur compound metabolic process	TRINITY_DN10546_c0_g1,TRINITY_DN12541_c1_g1,TRINITY_DN12907_c0_g4,TRINITY_DN13081_c0_g1,TRINITY_DN13448_c0_g1,TRINITY_DN1392_c1_g1,TRINITY_DN13942_c0_g2,TRINITY_DN14_c2_g1,TRINITY_DN1563_c0_g1,TRINITY_DN16473_c1_g1,TRINITY_DN165_c0_g1,TRINITY_DN1656_c0_g1,TRINITY_DN16695_c1_g1,TRINITY_DN179279_c0_g1,TRINITY_DN18150_c0_g1,TRINITY_DN1892_c0_g1,TRINITY_DN1925_c0_g2,TRINITY_DN19961_c0_g1,TRINITY_DN21…	BP	9.5e-06	0.000424333	48	331	ko00592	alpha-Linolenic acid metabolism	TRINITY_DN62183_c0_g1|TRINITY_DN104395_c0_g2|TRINITY_DN27440_c0_g1|TRINITY_DN4786_c0_g1|TRINITY_DN11338_c0_g1|TRINITY_DN1402_c0_g1|TRINITY_DN46410_c0_g1|TRINITY_DN10484_c0_g1|TRINITY_DN19841_c0_g1|TRINITY_DN14868_c0_g1	10	54	0.00342508	0.127774
GO:0005975	carbohydrate metabolic process	TRINITY_DN10068_c0_g1,TRINITY_DN10094_c0_g1,TRINITY_DN10449_c0_g2,TRINITY_DN10510_c0_g1,TRINITY_DN10783_c0_g1,TRINITY_DN10883_c0_g1,TRINITY_DN11139_c1_g1,TRINITY_DN1125_c0_g1,TRINITY_DN11289_c0_g1,TRINITY_DN11450_c0_g1,TRINITY_DN11491_c0_g1,TRINITY_DN12138_c1_g1,TRINITY_DN12488_c0_g1,TRINITY_DN12541_c1_g1,TRINITY_DN1264_c0_g1,TRINITY_DN12834_c0_g1,TRINITY_DN13311_c0_g1,TRINITY_DN13544_c0_g1,TRINI…	BP	1e-05	0.000335	115	1027	ko00906	Carotenoid biosynthesis	TRINITY_DN1895_c0_g1|TRINITY_DN6133_c0_g1|TRINITY_DN2343_c0_g1|TRINITY_DN11070_c0_g1|TRINITY_DN111073_c0_g1|TRINITY_DN9100_c0_g1|TRINITY_DN17081_c0_g1	7	32	0.00629224	0.158704
GO:0042594	response to starvation	TRINITY_DN10708_c0_g1,TRINITY_DN13448_c0_g1,TRINITY_DN1392_c1_g1,TRINITY_DN1628_c0_g1,TRINITY_DN18727_c0_g1,TRINITY_DN1882_c0_g1,TRINITY_DN1882_c2_g1,TRINITY_DN1925_c0_g2,TRINITY_DN22136_c0_g1,TRINITY_DN2562_c0_g1,TRINITY_DN35403_c0_g1,TRINITY_DN36628_c0_g1,TRINITY_DN37_c1_g1,TRINITY_DN3773_c0_g1,TRINITY_DN3782_c0_g2,TRINITY_DN3805_c0_g1,TRINITY_DN3989_c1_g1,TRINITY_DN4052_c0_g1,TRINITY_DN41263_c…	BP	1e-05	0.000335	27	145	ko00910	Nitrogen metabolism	TRINITY_DN18363_c0_g1|TRINITY_DN4052_c0_g1|TRINITY_DN12846_c0_g1|TRINITY_DN1749_c0_g1|TRINITY_DN1062_c0_g2	5	20	0.012749	0.285473
GO:0046149	pigment catabolic process	TRINITY_DN10415_c0_g1,TRINITY_DN15638_c0_g1,TRINITY_DN1742_c0_g1,TRINITY_DN17800_c0_g1,TRINITY_DN19804_c0_g1,TRINITY_DN22136_c0_g1,TRINITY_DN3223_c0_g1,TRINITY_DN4193_c0_g1,TRINITY_DN9798_c0_g1	BP	1e-05	0.000335	9	21	ko00260	Glycine, serine and threonine metabolism	TRINITY_DN4171_c0_g2|TRINITY_DN2425_c0_g1|TRINITY_DN2435_c0_g1|TRINITY_DN11401_c0_g1|TRINITY_DN18553_c0_g1|TRINITY_DN740_c0_g1|TRINITY_DN8294_c0_g1|TRINITY_DN10323_c0_g1|TRINITY_DN3949_c0_g1|TRINITY_DN13328_c0_g1	10	68	0.0138335	0.285473
GO:0009767	photosynthetic electron transport chain	TRINITY_DN10068_c0_g1,TRINITY_DN1037_c2_g1,TRINITY_DN13232_c0_g1,TRINITY_DN14454_c0_g1,TRINITY_DN22136_c0_g1,TRINITY_DN31108_c0_g1,TRINITY_DN3393_c0_g2,TRINITY_DN3525_c0_g1,TRINITY_DN4156_c0_g1,TRINITY_DN4712_c0_g2,TRINITY_DN5436_c0_g1,TRINITY_DN7216_c0_g1,TRINITY_DN870_c1_g1	BP	1.4e-05	0.0003752	13	44	ko00230	Purine metabolism	TRINITY_DN27160_c0_g1|TRINITY_DN9032_c0_g1|TRINITY_DN17077_c0_g1|TRINITY_DN21323_c0_g2|TRINITY_DN13448_c0_g1|TRINITY_DN5782_c0_g1|TRINITY_DN13611_c0_g2|TRINITY_DN1750_c1_g1|TRINITY_DN4443_c0_g1|TRINITY_DN18222_c0_g1|TRINITY_DN5231_c1_g2|TRINITY_DN18970_c0_g1|TRINITY_DN972_c0_g1|TRINITY_DN1392_c1_g1|TRINITY_DN3492_c0_g1|TRINITY_DN13400_c0_g1|TRINITY_DN3492_c1_g2|TRINITY_DN10893_c0_g1|TRINITY_DN638…	19	174	0.0159305	0.290825
GO:0006270	DNA replication initiation	TRINITY_DN1287_c2_g1,TRINITY_DN13040_c0_g1,TRINITY_DN1697_c0_g1,TRINITY_DN200_c0_g1,TRINITY_DN22458_c0_g1,TRINITY_DN44398_c0_g2,TRINITY_DN5782_c0_g1,TRINITY_DN67831_c0_g1,TRINITY_DN7036_c0_g3,TRINITY_DN78771_c0_g1	BP	2.2e-05	0.000536	10	28	ko00053	Ascorbate and aldarate metabolism	TRINITY_DN2134_c3_g1|TRINITY_DN2134_c3_g2|TRINITY_DN32919_c0_g1|TRINITY_DN6279_c0_g1|TRINITY_DN5122_c0_g1|TRINITY_DN15174_c0_g2|TRINITY_DN549_c1_g2|TRINITY_DN16436_c0_g2|TRINITY_DN21596_c0_g1	9	61	0.0186846	0.302958
GO:0071554	cell wall organization or biogenesis	TRINITY_DN10173_c0_g1,TRINITY_DN10254_c0_g1,TRINITY_DN10449_c0_g2,TRINITY_DN10510_c0_g1,TRINITY_DN11289_c0_g1,TRINITY_DN12138_c1_g1,TRINITY_DN121483_c0_g1,TRINITY_DN12488_c0_g1,TRINITY_DN130_c0_g1,TRINITY_DN1388_c0_g1,TRINITY_DN1388_c1_g1,TRINITY_DN1445_c0_g2,TRINITY_DN15507_c0_g3,TRINITY_DN16527_c0_g2,TRINITY_DN17851_c0_g1,TRINITY_DN1797_c0_g1,TRINITY_DN18174_c0_g1,TRINITY_DN18362_c0_g1,TRINITY_…	BP	2.3e-05	0.000513667	68	542	ko00750	Vitamin B6 metabolism	TRINITY_DN63690_c0_g1|TRINITY_DN16098_c0_g2|TRINITY_DN1447_c2_g1	3	8	0.0222365	0.314904
GO:0006787	porphyrin-containing compound catabolic process	TRINITY_DN10415_c0_g1,TRINITY_DN15638_c0_g1,TRINITY_DN1742_c0_g1,TRINITY_DN17800_c0_g1,TRINITY_DN19804_c0_g1,TRINITY_DN22136_c0_g1,TRINITY_DN3223_c0_g1,TRINITY_DN4193_c0_g1,TRINITY_DN9798_c0_g1	BP	2.4e-05	0.000476444	9	23	ko00780	Biotin metabolism	TRINITY_DN18150_c0_g1|TRINITY_DN2917_c0_g2|TRINITY_DN27703_c1_g1|TRINITY_DN165_c0_g1|TRINITY_DN1892_c0_g1	5	24	0.0235831	0.314904
GO:0033015	tetrapyrrole catabolic process	TRINITY_DN10415_c0_g1,TRINITY_DN15638_c0_g1,TRINITY_DN1742_c0_g1,TRINITY_DN17800_c0_g1,TRINITY_DN19804_c0_g1,TRINITY_DN22136_c0_g1,TRINITY_DN3223_c0_g1,TRINITY_DN4193_c0_g1,TRINITY_DN9798_c0_g1	BP	2.4e-05	0.000476444	9	23	ko00073	Cutin, suberine and wax biosynthesis	TRINITY_DN36788_c0_g1|TRINITY_DN112531_c0_g1|TRINITY_DN10546_c0_g1|TRINITY_DN11438_c0_g1|TRINITY_DN2488_c1_g1	5	26	0.0307117	0.364522
GO:0045229	external encapsulating structure organization	TRINITY_DN10173_c0_g1,TRINITY_DN10254_c0_g1,TRINITY_DN10449_c0_g2,TRINITY_DN10510_c0_g1,TRINITY_DN121483_c0_g1,TRINITY_DN12488_c0_g1,TRINITY_DN130_c0_g1,TRINITY_DN1388_c0_g1,TRINITY_DN1388_c1_g1,TRINITY_DN1445_c0_g2,TRINITY_DN15507_c0_g3,TRINITY_DN16527_c0_g2,TRINITY_DN17851_c0_g1,TRINITY_DN18174_c0_g1,TRINITY_DN18362_c0_g1,TRINITY_DN193_c0_g1,TRINITY_DN1966_c2_g1,TRINITY_DN19836_c0_g1,TRINITY_DN…	BP	2.7e-05	0.0004824	59	453	ko00220	Arginine biosynthesis	TRINITY_DN4052_c0_g1|TRINITY_DN1062_c0_g2|TRINITY_DN1749_c0_g1|TRINITY_DN15286_c0_g1|TRINITY_DN146279_c0_g1|TRINITY_DN13328_c0_g1	6	36	0.0321164	0.364522
GO:0044272	sulfur compound biosynthetic process	TRINITY_DN13081_c0_g1,TRINITY_DN13448_c0_g1,TRINITY_DN1392_c1_g1,TRINITY_DN13942_c0_g2,TRINITY_DN14_c2_g1,TRINITY_DN1563_c0_g1,TRINITY_DN165_c0_g1,TRINITY_DN1656_c0_g1,TRINITY_DN16695_c1_g1,TRINITY_DN18150_c0_g1,TRINITY_DN1892_c0_g1,TRINITY_DN1925_c0_g2,TRINITY_DN21878_c0_g1,TRINITY_DN23596_c0_g1,TRINITY_DN2367_c0_g1,TRINITY_DN2409_c5_g1,TRINITY_DN24237_c1_g1,TRINITY_DN2562_c0_g1,TRINITY_DN27703_…	BP	2.8e-05	0.000469	29	170	ko00920	Sulfur metabolism	TRINITY_DN13448_c0_g1|TRINITY_DN14_c2_g1|TRINITY_DN6727_c0_g1|TRINITY_DN43925_c0_g1|TRINITY_DN1392_c1_g1|TRINITY_DN2409_c5_g1	6	38	0.0392588	0.405079
GO:0071731	response to nitric oxide	TRINITY_DN1628_c0_g1,TRINITY_DN23596_c0_g1,TRINITY_DN24237_c1_g1,TRINITY_DN27440_c0_g1,TRINITY_DN3989_c1_g1,TRINITY_DN6422_c0_g2	BP	3e-05	0.000472941	6	10	ko00195	Photosynthesis	TRINITY_DN3868_c0_g1|TRINITY_DN2363_c0_g1|TRINITY_DN841_c0_g1|TRINITY_DN5436_c0_g1|TRINITY_DN26852_c0_g2|TRINITY_DN870_c1_g1	6	38	0.0392588	0.405079
GO:0010438	cellular response to sulfur starvation	TRINITY_DN2562_c0_g1,TRINITY_DN37_c1_g1,TRINITY_DN722_c1_g1,TRINITY_DN8085_c0_g1	BP	3.3e-05	0.000491333	4	4	ko00500	Starch and sucrose metabolism	TRINITY_DN21117_c0_g2|TRINITY_DN1750_c1_g1|TRINITY_DN4477_c2_g1|TRINITY_DN6146_c0_g1|TRINITY_DN147774_c0_g1|TRINITY_DN408_c0_g1|TRINITY_DN5539_c0_g1|TRINITY_DN30622_c0_g1|TRINITY_DN7774_c0_g1|TRINITY_DN7933_c1_g1|TRINITY_DN3834_c0_g1|TRINITY_DN7111_c0_g1|TRINITY_DN10883_c0_g1|TRINITY_DN19188_c0_g1|TRINITY_DN14151_c1_g1|TRINITY_DN3097_c0_g1	16	159	0.0457207	0.421487
GO:0031668	cellular response to extracellular stimulus	TRINITY_DN13448_c0_g1,TRINITY_DN1392_c1_g1,TRINITY_DN15978_c0_g1,TRINITY_DN18553_c0_g1,TRINITY_DN18727_c0_g1,TRINITY_DN1882_c0_g1,TRINITY_DN1882_c2_g1,TRINITY_DN1925_c0_g2,TRINITY_DN22136_c0_g1,TRINITY_DN2562_c0_g1,TRINITY_DN25695_c0_g1,TRINITY_DN37_c1_g1,TRINITY_DN3805_c0_g1,TRINITY_DN3989_c1_g1,TRINITY_DN4052_c0_g1,TRINITY_DN41263_c0_g1,TRINITY_DN4171_c0_g2,TRINITY_DN54532_c0_g1,TRINITY_DN5833_…	BP	4e-05	0.000564211	29	173
GO:0055085	transmembrane transport	TRINITY_DN100198_c0_g1,TRINITY_DN11456_c0_g2,TRINITY_DN11647_c1_g1,TRINITY_DN11836_c0_g1,TRINITY_DN12487_c0_g1,TRINITY_DN12700_c0_g1,TRINITY_DN1297_c0_g1,TRINITY_DN13610_c0_g3,TRINITY_DN13950_c0_g1,TRINITY_DN13966_c0_g1,TRINITY_DN14408_c0_g1,TRINITY_DN14551_c0_g1,TRINITY_DN1502_c0_g1,TRINITY_DN15045_c0_g1,TRINITY_DN15978_c0_g1,TRINITY_DN1605_c0_g1,TRINITY_DN16466_c0_g1,TRINITY_DN17240_c2_g1,TRINI…	BP	5.2e-05	0.000679805	96	855
GO:0009773	photosynthetic electron transport in photosystem I	TRINITY_DN10068_c0_g1,TRINITY_DN1037_c2_g1,TRINITY_DN13232_c0_g1,TRINITY_DN14454_c0_g1,TRINITY_DN3393_c0_g2,TRINITY_DN4156_c0_g1,TRINITY_DN4712_c0_g2	BP	5.2e-05	0.000679805	7	15
GO:0009267	cellular response to starvation	TRINITY_DN13448_c0_g1,TRINITY_DN1392_c1_g1,TRINITY_DN18727_c0_g1,TRINITY_DN1882_c0_g1,TRINITY_DN1882_c2_g1,TRINITY_DN1925_c0_g2,TRINITY_DN22136_c0_g1,TRINITY_DN2562_c0_g1,TRINITY_DN37_c1_g1,TRINITY_DN3805_c0_g1,TRINITY_DN3989_c1_g1,TRINITY_DN4052_c0_g1,TRINITY_DN41263_c0_g1,TRINITY_DN54532_c0_g1,TRINITY_DN5833_c0_g1,TRINITY_DN6233_c0_g1,TRINITY_DN722_c1_g1,TRINITY_DN78713_c0_g1,TRINITY_DN8085_c0_…	BP	5.8e-05	0.000706545	21	109
GO:0097366	response to bronchodilator	TRINITY_DN1628_c0_g1,TRINITY_DN23596_c0_g1,TRINITY_DN24237_c1_g1,TRINITY_DN27440_c0_g1,TRINITY_DN3989_c1_g1,TRINITY_DN6422_c0_g2	BP	6.1e-05	0.000710783	6	11
GO:0044550	secondary metabolite biosynthetic process	TRINITY_DN10546_c0_g1,TRINITY_DN12374_c0_g1,TRINITY_DN13081_c0_g1,TRINITY_DN13448_c0_g1,TRINITY_DN1392_c1_g1,TRINITY_DN1492_c0_g1,TRINITY_DN1561_c2_g2,TRINITY_DN1628_c0_g1,TRINITY_DN21669_c0_g1,TRINITY_DN222_c0_g2,TRINITY_DN23061_c0_g1,TRINITY_DN2562_c0_g1,TRINITY_DN271_c0_g1,TRINITY_DN271_c0_g2,TRINITY_DN36788_c0_g1,TRINITY_DN368_c0_g1,TRINITY_DN37_c1_g1,TRINITY_DN40202_c0_g1,TRINITY_DN42868_c0_…	BP	6.4e-05	0.000714667	23	126
GO:0009991	response to extracellular stimulus	TRINITY_DN10708_c0_g1,TRINITY_DN13081_c0_g1,TRINITY_DN13448_c0_g1,TRINITY_DN1392_c1_g1,TRINITY_DN15978_c0_g1,TRINITY_DN1628_c0_g1,TRINITY_DN18553_c0_g1,TRINITY_DN18727_c0_g1,TRINITY_DN1882_c0_g1,TRINITY_DN1882_c2_g1,TRINITY_DN1925_c0_g2,TRINITY_DN22136_c0_g1,TRINITY_DN2562_c0_g1,TRINITY_DN25695_c0_g1,TRINITY_DN35403_c0_g1,TRINITY_DN36628_c0_g1,TRINITY_DN37_c1_g1,TRINITY_DN3773_c0_g1,TRINITY_DN378…	BP	0.00011	0.0011792	37	257
GO:0071496	cellular response to external stimulus	TRINITY_DN13448_c0_g1,TRINITY_DN1392_c1_g1,TRINITY_DN15978_c0_g1,TRINITY_DN18553_c0_g1,TRINITY_DN18727_c0_g1,TRINITY_DN1882_c0_g1,TRINITY_DN1882_c2_g1,TRINITY_DN1925_c0_g2,TRINITY_DN22136_c0_g1,TRINITY_DN2562_c0_g1,TRINITY_DN25695_c0_g1,TRINITY_DN37_c1_g1,TRINITY_DN3805_c0_g1,TRINITY_DN3989_c1_g1,TRINITY_DN4052_c0_g1,TRINITY_DN41263_c0_g1,TRINITY_DN4171_c0_g2,TRINITY_DN54532_c0_g1,TRINITY_DN5833_…	BP	0.00015	0.00151698	29	186
GO:0031669	cellular response to nutrient levels	TRINITY_DN13448_c0_g1,TRINITY_DN1392_c1_g1,TRINITY_DN18553_c0_g1,TRINITY_DN18727_c0_g1,TRINITY_DN1882_c0_g1,TRINITY_DN1882_c2_g1,TRINITY_DN1925_c0_g2,TRINITY_DN22136_c0_g1,TRINITY_DN2562_c0_g1,TRINITY_DN37_c1_g1,TRINITY_DN3805_c0_g1,TRINITY_DN3989_c1_g1,TRINITY_DN4052_c0_g1,TRINITY_DN41263_c0_g1,TRINITY_DN4171_c0_g2,TRINITY_DN54532_c0_g1,TRINITY_DN5833_c0_g1,TRINITY_DN6233_c0_g1,TRINITY_DN722_c1_…	BP	0.00015	0.00151698	23	133
GO:0030001	metal ion transport	TRINITY_DN10242_c0_g1,TRINITY_DN1297_c0_g1,TRINITY_DN1430_c0_g2,TRINITY_DN14408_c0_g1,TRINITY_DN1445_c0_g1,TRINITY_DN1445_c0_g3,TRINITY_DN15045_c0_g1,TRINITY_DN17032_c0_g1,TRINITY_DN1781_c0_g1,TRINITY_DN179279_c0_g1,TRINITY_DN18533_c0_g1,TRINITY_DN2280_c0_g1,TRINITY_DN23611_c0_g1,TRINITY_DN245_c0_g1,TRINITY_DN2569_c0_g1,TRINITY_DN25748_c0_g1,TRINITY_DN27590_c0_g2,TRINITY_DN3282_c0_g1,TRINITY_DN33…	BP	0.00018	0.00172286	40	292
GO:0015698	inorganic anion transport	TRINITY_DN12396_c0_g2,TRINITY_DN1297_c0_g1,TRINITY_DN13950_c0_g1,TRINITY_DN2081_c0_g1,TRINITY_DN2160_c0_g3,TRINITY_DN25443_c0_g1,TRINITY_DN3833_c0_g1,TRINITY_DN41263_c0_g1,TRINITY_DN4800_c0_g3,TRINITY_DN50030_c0_g1,TRINITY_DN6233_c0_g1,TRINITY_DN786_c0_g1,TRINITY_DN8107_c0_g1,TRINITY_DN8549_c0_g1,TRINITY_DN905_c0_g1,TRINITY_DN905_c1_g1,TRINITY_DN93_c0_g1,TRINITY_DN9452_c0_g1,TRINITY_DN9981_c0_g1	BP	0.0002	0.00184828	19	102
GO:0071732	cellular response to nitric oxide	TRINITY_DN23596_c0_g1,TRINITY_DN24237_c1_g1,TRINITY_DN27440_c0_g1,TRINITY_DN3989_c1_g1,TRINITY_DN6422_c0_g2	BP	0.00024	0.002144	5	9
GO:0044262	cellular carbohydrate metabolic process	TRINITY_DN10094_c0_g1,TRINITY_DN10449_c0_g2,TRINITY_DN10883_c0_g1,TRINITY_DN11139_c1_g1,TRINITY_DN11289_c0_g1,TRINITY_DN11450_c0_g1,TRINITY_DN11491_c0_g1,TRINITY_DN1264_c0_g1,TRINITY_DN13311_c0_g1,TRINITY_DN1388_c0_g1,TRINITY_DN1388_c1_g1,TRINITY_DN14151_c1_g1,TRINITY_DN16527_c0_g2,TRINITY_DN1750_c1_g1,TRINITY_DN1794_c0_g1,TRINITY_DN19188_c0_g1,TRINITY_DN19841_c0_g1,TRINITY_DN19853_c0_g2,TRINITY_…	BP	0.00027	0.00233419	50	398
GO:0006720	isoprenoid metabolic process	TRINITY_DN10480_c0_g1,TRINITY_DN11070_c0_g1,TRINITY_DN111073_c0_g1,TRINITY_DN11585_c0_g1,TRINITY_DN11998_c1_g1,TRINITY_DN17081_c0_g1,TRINITY_DN1748_c0_g2,TRINITY_DN1895_c0_g1,TRINITY_DN22136_c0_g1,TRINITY_DN2343_c0_g1,TRINITY_DN260665_c0_g1,TRINITY_DN337_c0_g1,TRINITY_DN3465_c0_g1,TRINITY_DN40202_c0_g1,TRINITY_DN4193_c0_g1,TRINITY_DN6133_c0_g1,TRINITY_DN6362_c0_g1,TRINITY_DN6624_c0_g1,TRINITY_DN7…	BP	0.00031	0.00251758	29	194
GO:0031407	oxylipin metabolic process	TRINITY_DN104395_c0_g2,TRINITY_DN10484_c0_g1,TRINITY_DN11338_c0_g1,TRINITY_DN1402_c0_g1,TRINITY_DN14868_c0_g1,TRINITY_DN27440_c0_g1,TRINITY_DN4786_c0_g1,TRINITY_DN5046_c0_g3,TRINITY_DN7216_c0_g1,TRINITY_DN9912_c0_g1	BP	0.00031	0.00251758	10	37
GO:0031408	oxylipin biosynthetic process	TRINITY_DN104395_c0_g2,TRINITY_DN10484_c0_g1,TRINITY_DN11338_c0_g1,TRINITY_DN1402_c0_g1,TRINITY_DN14868_c0_g1,TRINITY_DN27440_c0_g1,TRINITY_DN4786_c0_g1,TRINITY_DN5046_c0_g3,TRINITY_DN7216_c0_g1,TRINITY_DN9912_c0_g1	BP	0.00031	0.00251758	10	37
GO:0008299	isoprenoid biosynthetic process	TRINITY_DN10480_c0_g1,TRINITY_DN111073_c0_g1,TRINITY_DN11585_c0_g1,TRINITY_DN11998_c1_g1,TRINITY_DN1748_c0_g2,TRINITY_DN1895_c0_g1,TRINITY_DN22136_c0_g1,TRINITY_DN2343_c0_g1,TRINITY_DN260665_c0_g1,TRINITY_DN337_c0_g1,TRINITY_DN3465_c0_g1,TRINITY_DN40202_c0_g1,TRINITY_DN4193_c0_g1,TRINITY_DN6133_c0_g1,TRINITY_DN6362_c0_g1,TRINITY_DN6624_c0_g1,TRINITY_DN72282_c0_g1,TRINITY_DN7316_c0_g2,TRINITY_DN78…	BP	0.00033	0.00252686	26	167
GO:0031667	response to nutrient levels	TRINITY_DN10708_c0_g1,TRINITY_DN13081_c0_g1,TRINITY_DN13448_c0_g1,TRINITY_DN1392_c1_g1,TRINITY_DN1628_c0_g1,TRINITY_DN18553_c0_g1,TRINITY_DN18727_c0_g1,TRINITY_DN1882_c0_g1,TRINITY_DN1882_c2_g1,TRINITY_DN1925_c0_g2,TRINITY_DN22136_c0_g1,TRINITY_DN2562_c0_g1,TRINITY_DN35403_c0_g1,TRINITY_DN36628_c0_g1,TRINITY_DN37_c1_g1,TRINITY_DN3773_c0_g1,TRINITY_DN3782_c0_g2,TRINITY_DN3805_c0_g1,TRINITY_DN3989_…	BP	0.00045	0.00335	31	217
GO:0006820	anion transport	TRINITY_DN11456_c0_g2,TRINITY_DN12396_c0_g2,TRINITY_DN1297_c0_g1,TRINITY_DN13610_c0_g3,TRINITY_DN13950_c0_g1,TRINITY_DN14773_c0_g1,TRINITY_DN1605_c0_g1,TRINITY_DN16466_c0_g1,TRINITY_DN16623_c0_g1,TRINITY_DN17240_c2_g1,TRINITY_DN193_c0_g1,TRINITY_DN20156_c0_g1,TRINITY_DN2081_c0_g1,TRINITY_DN2160_c0_g3,TRINITY_DN2210_c0_g1,TRINITY_DN22125_c0_g1,TRINITY_DN221506_c0_g1,TRINITY_DN25443_c0_g1,TRINITY_D…	BP	0.00054	0.00391135	39	298
GO:0019748	secondary metabolic process	TRINITY_DN10546_c0_g1,TRINITY_DN12374_c0_g1,TRINITY_DN12907_c0_g4,TRINITY_DN13081_c0_g1,TRINITY_DN13448_c0_g1,TRINITY_DN1392_c1_g1,TRINITY_DN1492_c0_g1,TRINITY_DN1561_c2_g2,TRINITY_DN1628_c0_g1,TRINITY_DN16473_c1_g1,TRINITY_DN17025_c0_g1,TRINITY_DN19961_c0_g1,TRINITY_DN21669_c0_g1,TRINITY_DN222_c0_g2,TRINITY_DN23061_c0_g1,TRINITY_DN2562_c0_g1,TRINITY_DN25695_c0_g1,TRINITY_DN271_c0_g1,TRINITY_DN27…	BP	0.00071	0.00500737	31	223
GO:0016036	cellular response to phosphate starvation	TRINITY_DN18727_c0_g1,TRINITY_DN1882_c0_g1,TRINITY_DN1882_c2_g1,TRINITY_DN3805_c0_g1,TRINITY_DN41263_c0_g1,TRINITY_DN54532_c0_g1,TRINITY_DN6233_c0_g1,TRINITY_DN78713_c0_g1,TRINITY_DN8532_c0_g1,TRINITY_DN9452_c0_g1	BP	0.00075	0.00515385	10	41
GO:0005976	polysaccharide metabolic process	TRINITY_DN10094_c0_g1,TRINITY_DN10449_c0_g2,TRINITY_DN10510_c0_g1,TRINITY_DN10883_c0_g1,TRINITY_DN11289_c0_g1,TRINITY_DN11491_c0_g1,TRINITY_DN12138_c1_g1,TRINITY_DN12488_c0_g1,TRINITY_DN1388_c0_g1,TRINITY_DN1388_c1_g1,TRINITY_DN14151_c1_g1,TRINITY_DN16527_c0_g2,TRINITY_DN1750_c1_g1,TRINITY_DN1797_c0_g1,TRINITY_DN21117_c0_g2,TRINITY_DN24385_c0_g1,TRINITY_DN24906_c0_g1,TRINITY_DN27169_c0_g1,TRINITY…	BP	0.00082	0.005494	48	397
GO:0019509	L-methionine salvage from methylthioadenosine	TRINITY_DN13942_c0_g2,TRINITY_DN1656_c0_g1,TRINITY_DN23596_c0_g1,TRINITY_DN24237_c1_g1	BP	0.00094	0.00614439	4	7
GO:0009416	response to light stimulus	TRINITY_DN10002_c0_g1,TRINITY_DN10002_c0_g2,TRINITY_DN10087_c0_g2,TRINITY_DN10783_c0_g1,TRINITY_DN11377_c0_g1,TRINITY_DN12374_c0_g1,TRINITY_DN12524_c0_g1,TRINITY_DN12718_c0_g1,TRINITY_DN13081_c0_g1,TRINITY_DN13232_c0_g1,TRINITY_DN1351_c1_g1,TRINITY_DN14408_c0_g1,TRINITY_DN14570_c0_g2,TRINITY_DN14713_c0_g1,TRINITY_DN15638_c0_g1,TRINITY_DN1567_c0_g1,TRINITY_DN17240_c0_g1,TRINITY_DN1776_c1_g3,TRINIT…	BP	0.00099	0.00624282	73	671
GO:0006812	cation transport	TRINITY_DN10242_c0_g1,TRINITY_DN12700_c0_g1,TRINITY_DN1297_c0_g1,TRINITY_DN13950_c0_g1,TRINITY_DN1430_c0_g2,TRINITY_DN14408_c0_g1,TRINITY_DN1445_c0_g1,TRINITY_DN1445_c0_g3,TRINITY_DN14551_c0_g1,TRINITY_DN1502_c0_g1,TRINITY_DN15045_c0_g1,TRINITY_DN17032_c0_g1,TRINITY_DN1781_c0_g1,TRINITY_DN179279_c0_g1,TRINITY_DN18533_c0_g1,TRINITY_DN2280_c0_g1,TRINITY_DN23611_c0_g1,TRINITY_DN245_c0_g1,TRINITY_DN2…	BP	0.00099	0.00624282	51	432
GO:0006865	amino acid transport	TRINITY_DN11456_c0_g2,TRINITY_DN13610_c0_g3,TRINITY_DN17240_c2_g1,TRINITY_DN20156_c0_g1,TRINITY_DN2210_c0_g1,TRINITY_DN22125_c0_g1,TRINITY_DN221506_c0_g1,TRINITY_DN2600_c0_g1,TRINITY_DN26120_c0_g3,TRINITY_DN2641_c0_g1,TRINITY_DN2641_c0_g2,TRINITY_DN291_c0_g1,TRINITY_DN6422_c0_g2,TRINITY_DN888_c1_g1	BP	0.001	0.00609091	14	73
GO:0015977	carbon fixation	TRINITY_DN10783_c0_g1,TRINITY_DN2639_c0_g1,TRINITY_DN2658_c1_g1,TRINITY_DN2658_c5_g1,TRINITY_DN4712_c0_g2,TRINITY_DN54532_c0_g1,TRINITY_DN8340_c1_g1,TRINITY_DN8882_c0_g1	BP	0.00106	0.00631289	8	29
GO:0006629	lipid metabolic process	TRINITY_DN104395_c0_g2,TRINITY_DN10480_c0_g1,TRINITY_DN10484_c0_g1,TRINITY_DN10546_c0_g1,TRINITY_DN10937_c0_g2,TRINITY_DN11070_c0_g1,TRINITY_DN111073_c0_g1,TRINITY_DN1124_c1_g2,TRINITY_DN11338_c0_g1,TRINITY_DN11438_c0_g1,TRINITY_DN11450_c0_g1,TRINITY_DN11585_c0_g1,TRINITY_DN1191_c0_g2,TRINITY_DN11998_c1_g1,TRINITY_DN12283_c0_g1,TRINITY_DN12890_c0_g1,TRINITY_DN13311_c0_g1,TRINITY_DN13544_c0_g1,TRI…	BP	0.00109	0.00635043	111	1105
GO:0044281	small molecule metabolic process	TRINITY_DN10307_c0_g1,TRINITY_DN10323_c0_g1,TRINITY_DN104395_c0_g2,TRINITY_DN10484_c0_g1,TRINITY_DN10546_c0_g1,TRINITY_DN1062_c0_g2,TRINITY_DN10712_c0_g1,TRINITY_DN10783_c0_g1,TRINITY_DN10893_c0_g1,TRINITY_DN10937_c0_g2,TRINITY_DN11070_c0_g1,TRINITY_DN11139_c1_g1,TRINITY_DN1125_c0_g1,TRINITY_DN11338_c0_g1,TRINITY_DN11401_c0_g1,TRINITY_DN11450_c0_g1,TRINITY_DN1191_c0_g2,TRINITY_DN11998_c1_g1,TRINI…	BP	0.00111	0.00632936	189	2031
GO:0000272	polysaccharide catabolic process	TRINITY_DN11289_c0_g1,TRINITY_DN12138_c1_g1,TRINITY_DN1797_c0_g1,TRINITY_DN21117_c0_g2,TRINITY_DN24906_c0_g1,TRINITY_DN27169_c0_g1,TRINITY_DN284_c0_g1,TRINITY_DN284_c0_g2,TRINITY_DN2903_c0_g1,TRINITY_DN29370_c0_g1,TRINITY_DN33011_c0_g1,TRINITY_DN33163_c2_g1,TRINITY_DN40225_c0_g1,TRINITY_DN4235_c1_g1,TRINITY_DN4588_c0_g1,TRINITY_DN54660_c0_g1,TRINITY_DN5841_c0_g2,TRINITY_DN7231_c0_g1,TRINITY_DN793…	BP	0.00113	0.00624412	24	162
GO:0000097	sulfur amino acid biosynthetic process	TRINITY_DN13942_c0_g2,TRINITY_DN14_c2_g1,TRINITY_DN1656_c0_g1,TRINITY_DN1925_c0_g2,TRINITY_DN21878_c0_g1,TRINITY_DN23596_c0_g1,TRINITY_DN2367_c0_g1,TRINITY_DN2409_c5_g1,TRINITY_DN24237_c1_g1,TRINITY_DN43925_c0_g1,TRINITY_DN5836_c0_g1,TRINITY_DN8004_c0_g2	BP	0.00113	0.00624412	12	58
GO:0055076	transition metal ion homeostasis	TRINITY_DN12524_c0_g1,TRINITY_DN14408_c0_g1,TRINITY_DN18533_c0_g1,TRINITY_DN245_c0_g1,TRINITY_DN3222_c0_g1,TRINITY_DN3222_c0_g2,TRINITY_DN36628_c0_g1,TRINITY_DN3823_c0_g1,TRINITY_DN389_c1_g1,TRINITY_DN58685_c0_g3,TRINITY_DN6188_c0_g1,TRINITY_DN638_c0_g1,TRINITY_DN661_c0_g1,TRINITY_DN9105_c0_g1,TRINITY_DN9996_c1_g1	BP	0.00127	0.0068072	15	83
GO:0046686	response to cadmium ion	TRINITY_DN100028_c0_g1,TRINITY_DN10783_c0_g1,TRINITY_DN128761_c0_g1,TRINITY_DN12907_c0_g4,TRINITY_DN12985_c0_g1,TRINITY_DN14570_c0_g2,TRINITY_DN1492_c0_g1,TRINITY_DN15286_c0_g1,TRINITY_DN1628_c0_g1,TRINITY_DN16473_c1_g1,TRINITY_DN2082_c0_g1,TRINITY_DN2117_c0_g3,TRINITY_DN2319_c0_g1,TRINITY_DN2319_c0_g2,TRINITY_DN2425_c0_g1,TRINITY_DN2435_c0_g1,TRINITY_DN245_c0_g1,TRINITY_DN25695_c0_g1,TRINITY_DN3…	BP	0.00135	0.00709412	26	183
GO:0043094	cellular metabolic compound salvage	TRINITY_DN13942_c0_g2,TRINITY_DN16098_c0_g2,TRINITY_DN1656_c0_g1,TRINITY_DN18553_c0_g1,TRINITY_DN18970_c0_g1,TRINITY_DN1907_c1_g1,TRINITY_DN23596_c0_g1,TRINITY_DN24237_c1_g1,TRINITY_DN2435_c0_g1,TRINITY_DN26120_c0_g3,TRINITY_DN3102_c0_g1,TRINITY_DN4171_c0_g2,TRINITY_DN5231_c1_g2,TRINITY_DN6297_c0_g1,TRINITY_DN740_c0_g1,TRINITY_DN8294_c0_g1	BP	0.00153	0.00788538	16	93
GO:0008610	lipid biosynthetic process	TRINITY_DN104395_c0_g2,TRINITY_DN10480_c0_g1,TRINITY_DN10484_c0_g1,TRINITY_DN111073_c0_g1,TRINITY_DN11338_c0_g1,TRINITY_DN11585_c0_g1,TRINITY_DN1191_c0_g2,TRINITY_DN11998_c1_g1,TRINITY_DN12890_c0_g1,TRINITY_DN13311_c0_g1,TRINITY_DN13544_c0_g1,TRINITY_DN1402_c0_g1,TRINITY_DN14422_c0_g1,TRINITY_DN14713_c0_g1,TRINITY_DN14868_c0_g1,TRINITY_DN15507_c0_g3,TRINITY_DN16784_c0_g1,TRINITY_DN1748_c0_g2,TRIN…	BP	0.00156	0.0078883	71	660
GO:0044283	small molecule biosynthetic process	TRINITY_DN10323_c0_g1,TRINITY_DN104395_c0_g2,TRINITY_DN10484_c0_g1,TRINITY_DN1062_c0_g2,TRINITY_DN11338_c0_g1,TRINITY_DN1191_c0_g2,TRINITY_DN11998_c1_g1,TRINITY_DN13284_c0_g1,TRINITY_DN13942_c0_g2,TRINITY_DN14_c2_g1,TRINITY_DN1402_c0_g1,TRINITY_DN14385_c0_g1,TRINITY_DN14422_c0_g1,TRINITY_DN14713_c0_g1,TRINITY_DN14868_c0_g1,TRINITY_DN14996_c0_g2,TRINITY_DN15507_c0_g3,TRINITY_DN1563_c0_g1,TRINITY_D…	BP	0.00172	0.0085363	94	923
GO:1990641	response to iron ion starvation	TRINITY_DN10708_c0_g1,TRINITY_DN1628_c0_g1,TRINITY_DN36628_c0_g1,TRINITY_DN3782_c0_g2	BP	0.00178	0.00867345	4	8
GO:0009699	phenylpropanoid biosynthetic process	TRINITY_DN10546_c0_g1,TRINITY_DN12374_c0_g1,TRINITY_DN1492_c0_g1,TRINITY_DN1561_c2_g2,TRINITY_DN21669_c0_g1,TRINITY_DN222_c0_g2,TRINITY_DN23061_c0_g1,TRINITY_DN271_c0_g1,TRINITY_DN271_c0_g2,TRINITY_DN36788_c0_g1,TRINITY_DN368_c0_g1,TRINITY_DN40202_c0_g1,TRINITY_DN42868_c0_g1,TRINITY_DN7455_c0_g1,TRINITY_DN91_c2_g4	BP	0.00184	0.00880571	15	86
GO:0098771	inorganic ion homeostasis	TRINITY_DN12524_c0_g1,TRINITY_DN1297_c0_g1,TRINITY_DN13950_c0_g1,TRINITY_DN14408_c0_g1,TRINITY_DN1502_c0_g1,TRINITY_DN15045_c0_g1,TRINITY_DN1781_c0_g1,TRINITY_DN18270_c0_g2,TRINITY_DN18533_c0_g1,TRINITY_DN245_c0_g1,TRINITY_DN2569_c0_g1,TRINITY_DN3222_c0_g1,TRINITY_DN3222_c0_g2,TRINITY_DN36628_c0_g1,TRINITY_DN3823_c0_g1,TRINITY_DN389_c1_g1,TRINITY_DN3949_c0_g1,TRINITY_DN521_c4_g1,TRINITY_DN5410_c0…	BP	0.00222	0.0104379	30	229
GO:0016108	tetraterpenoid metabolic process	TRINITY_DN111073_c0_g1,TRINITY_DN1748_c0_g2,TRINITY_DN22136_c0_g1,TRINITY_DN2343_c0_g1,TRINITY_DN260665_c0_g1,TRINITY_DN6362_c0_g1,TRINITY_DN72282_c0_g1,TRINITY_DN8406_c0_g2,TRINITY_DN9100_c0_g1,TRINITY_DN9496_c2_g2	BP	0.0023	0.0105368	10	47
GO:0016116	carotenoid metabolic process	TRINITY_DN111073_c0_g1,TRINITY_DN1748_c0_g2,TRINITY_DN22136_c0_g1,TRINITY_DN2343_c0_g1,TRINITY_DN260665_c0_g1,TRINITY_DN6362_c0_g1,TRINITY_DN72282_c0_g1,TRINITY_DN8406_c0_g2,TRINITY_DN9100_c0_g1,TRINITY_DN9496_c2_g2	BP	0.0023	0.0105368	10	47
GO:0009314	response to radiation	TRINITY_DN10002_c0_g1,TRINITY_DN10002_c0_g2,TRINITY_DN10087_c0_g2,TRINITY_DN10783_c0_g1,TRINITY_DN11377_c0_g1,TRINITY_DN12374_c0_g1,TRINITY_DN12524_c0_g1,TRINITY_DN12718_c0_g1,TRINITY_DN13081_c0_g1,TRINITY_DN13232_c0_g1,TRINITY_DN1351_c1_g1,TRINITY_DN14408_c0_g1,TRINITY_DN14570_c0_g2,TRINITY_DN14713_c0_g1,TRINITY_DN15638_c0_g1,TRINITY_DN1567_c0_g1,TRINITY_DN17177_c0_g1,TRINITY_DN17240_c0_g1,TRINI…	BP	0.00249	0.011122	74	706
GO:0009086	methionine biosynthetic process	TRINITY_DN13942_c0_g2,TRINITY_DN1656_c0_g1,TRINITY_DN1925_c0_g2,TRINITY_DN21878_c0_g1,TRINITY_DN23596_c0_g1,TRINITY_DN24237_c1_g1,TRINITY_DN5836_c0_g1	BP	0.00254	0.0111593	7	26
GO:0009835	fruit ripening	TRINITY_DN11070_c0_g1,TRINITY_DN13317_c0_g1,TRINITY_DN16038_c0_g1,TRINITY_DN23008_c0_g1,TRINITY_DN26570_c1_g1,TRINITY_DN29975_c0_g1,TRINITY_DN43234_c0_g1,TRINITY_DN7401_c0_g2	BP	0.00263	0.0113684	8	33
GO:0003333	amino acid transmembrane transport	TRINITY_DN11456_c0_g2,TRINITY_DN13610_c0_g3,TRINITY_DN17240_c2_g1,TRINITY_DN20156_c0_g1,TRINITY_DN2210_c0_g1,TRINITY_DN22125_c0_g1,TRINITY_DN221506_c0_g1,TRINITY_DN2600_c0_g1,TRINITY_DN26120_c0_g3,TRINITY_DN291_c0_g1,TRINITY_DN888_c1_g1	BP	0.00278	0.011826	11	56
GO:0019684	photosynthesis, light reaction	TRINITY_DN10068_c0_g1,TRINITY_DN1037_c2_g1,TRINITY_DN13232_c0_g1,TRINITY_DN14454_c0_g1,TRINITY_DN22136_c0_g1,TRINITY_DN229097_c0_g1,TRINITY_DN31108_c0_g1,TRINITY_DN3280_c4_g1,TRINITY_DN3393_c0_g2,TRINITY_DN3525_c0_g1,TRINITY_DN3798_c0_g1,TRINITY_DN4156_c0_g1,TRINITY_DN4712_c0_g2,TRINITY_DN5395_c2_g2,TRINITY_DN5436_c0_g1,TRINITY_DN66501_c0_g1,TRINITY_DN7216_c0_g1,TRINITY_DN8633_c0_g1,TRINITY_DN870…	BP	0.00281	0.0117669	20	135
GO:0043102	amino acid salvage	TRINITY_DN13942_c0_g2,TRINITY_DN1656_c0_g1,TRINITY_DN23596_c0_g1,TRINITY_DN24237_c1_g1	BP	0.00301	0.0122224	4	9
GO:0048448	stamen morphogenesis	TRINITY_DN10858_c0_g2,TRINITY_DN7626_c0_g1,TRINITY_DN81891_c0_g3,TRINITY_DN8357_c0_g1	BP	0.00301	0.0122224	4	9
GO:0071267	L-methionine salvage	TRINITY_DN13942_c0_g2,TRINITY_DN1656_c0_g1,TRINITY_DN23596_c0_g1,TRINITY_DN24237_c1_g1	BP	0.00301	0.0122224	4	9
GO:0016109	tetraterpenoid biosynthetic process	TRINITY_DN111073_c0_g1,TRINITY_DN1748_c0_g2,TRINITY_DN22136_c0_g1,TRINITY_DN2343_c0_g1,TRINITY_DN260665_c0_g1,TRINITY_DN6362_c0_g1,TRINITY_DN72282_c0_g1,TRINITY_DN9100_c0_g1,TRINITY_DN9496_c2_g2	BP	0.00358	0.0140064	9	42
GO:0016117	carotenoid biosynthetic process	TRINITY_DN111073_c0_g1,TRINITY_DN1748_c0_g2,TRINITY_DN22136_c0_g1,TRINITY_DN2343_c0_g1,TRINITY_DN260665_c0_g1,TRINITY_DN6362_c0_g1,TRINITY_DN72282_c0_g1,TRINITY_DN9100_c0_g1,TRINITY_DN9496_c2_g2	BP	0.00358	0.0140064	9	42
GO:0050832	defense response to fungus	TRINITY_DN100028_c0_g1,TRINITY_DN10937_c0_g2,TRINITY_DN11984_c0_g1,TRINITY_DN12734_c1_g1,TRINITY_DN12750_c0_g2,TRINITY_DN12985_c0_g1,TRINITY_DN13081_c0_g1,TRINITY_DN13311_c0_g1,TRINITY_DN15461_c0_g1,TRINITY_DN16342_c0_g1,TRINITY_DN1750_c0_g1,TRINITY_DN18362_c0_g1,TRINITY_DN197_c0_g1,TRINITY_DN21779_c0_g1,TRINITY_DN2319_c0_g1,TRINITY_DN2319_c0_g2,TRINITY_DN23720_c0_g1,TRINITY_DN24244_c0_g1,TRINITY…	BP	0.00384	0.0147017	32	258
GO:0071265	L-methionine biosynthetic process	TRINITY_DN13942_c0_g2,TRINITY_DN1656_c0_g1,TRINITY_DN1925_c0_g2,TRINITY_DN23596_c0_g1,TRINITY_DN24237_c1_g1	BP	0.00387	0.0146079	5	15
GO:0044255	cellular lipid metabolic process	TRINITY_DN104395_c0_g2,TRINITY_DN10480_c0_g1,TRINITY_DN10484_c0_g1,TRINITY_DN10937_c0_g2,TRINITY_DN11070_c0_g1,TRINITY_DN111073_c0_g1,TRINITY_DN11338_c0_g1,TRINITY_DN11585_c0_g1,TRINITY_DN1191_c0_g2,TRINITY_DN11998_c1_g1,TRINITY_DN12283_c0_g1,TRINITY_DN13311_c0_g1,TRINITY_DN13544_c0_g1,TRINITY_DN1402_c0_g1,TRINITY_DN14422_c0_g1,TRINITY_DN14713_c0_g1,TRINITY_DN14868_c0_g1,TRINITY_DN15507_c0_g3,TRI…	BP	0.00391	0.0145539	87	868
GO:0009642	response to light intensity	TRINITY_DN12524_c0_g1,TRINITY_DN13232_c0_g1,TRINITY_DN14408_c0_g1,TRINITY_DN14570_c0_g2,TRINITY_DN18533_c0_g1,TRINITY_DN21922_c0_g3,TRINITY_DN2280_c0_g1,TRINITY_DN3280_c4_g1,TRINITY_DN3525_c0_g1,TRINITY_DN3798_c0_g1,TRINITY_DN3813_c0_g1,TRINITY_DN5445_c0_g1,TRINITY_DN689_c0_g2,TRINITY_DN7216_c0_g1,TRINITY_DN73303_c0_g1,TRINITY_DN9416_c1_g1,TRINITY_DN9681_c0_g1	BP	0.00398	0.0146115	17	111
GO:0009624	response to nematode	TRINITY_DN11836_c0_g1,TRINITY_DN14408_c0_g1,TRINITY_DN16466_c0_g1,TRINITY_DN3108_c0_g1,TRINITY_DN3356_c0_g1,TRINITY_DN45994_c0_g1,TRINITY_DN508_c0_g2,TRINITY_DN51809_c0_g1,TRINITY_DN6277_c0_g1,TRINITY_DN7197_c0_g2,TRINITY_DN9795_c0_g1	BP	0.00425	0.0153919	11	59
GO:0009698	phenylpropanoid metabolic process	TRINITY_DN10546_c0_g1,TRINITY_DN12374_c0_g1,TRINITY_DN1492_c0_g1,TRINITY_DN1561_c2_g2,TRINITY_DN17025_c0_g1,TRINITY_DN21669_c0_g1,TRINITY_DN222_c0_g2,TRINITY_DN23061_c0_g1,TRINITY_DN271_c0_g1,TRINITY_DN271_c0_g2,TRINITY_DN36788_c0_g1,TRINITY_DN368_c0_g1,TRINITY_DN40202_c0_g1,TRINITY_DN42868_c0_g1,TRINITY_DN7455_c0_g1,TRINITY_DN91_c2_g4,TRINITY_DN983_c0_g1	BP	0.00437	0.0156155	17	112
GO:0042545	cell wall modification	TRINITY_DN193_c0_g1,TRINITY_DN24906_c0_g1,TRINITY_DN32614_c1_g1,TRINITY_DN33163_c2_g1,TRINITY_DN35023_c0_g1,TRINITY_DN40225_c0_g1,TRINITY_DN4235_c1_g1,TRINITY_DN4486_c0_g3,TRINITY_DN50606_c0_g3,TRINITY_DN54660_c0_g1,TRINITY_DN5841_c0_g2,TRINITY_DN5968_c0_g2,TRINITY_DN7933_c1_g1,TRINITY_DN9949_c0_g1	BP	0.00443	0.0156216	14	85
GO:0046246	terpene biosynthetic process	TRINITY_DN10480_c0_g1,TRINITY_DN111073_c0_g1,TRINITY_DN6133_c0_g1,TRINITY_DN832_c0_g2	BP	0.00471	0.0163932	4	10
GO:0009605	response to external stimulus	TRINITY_DN100028_c0_g1,TRINITY_DN10076_c0_g1,TRINITY_DN10173_c0_g1,TRINITY_DN10708_c0_g1,TRINITY_DN107931_c0_g1,TRINITY_DN10937_c0_g2,TRINITY_DN10966_c0_g1,TRINITY_DN1107_c1_g1,TRINITY_DN11338_c0_g1,TRINITY_DN11836_c0_g1,TRINITY_DN11984_c0_g1,TRINITY_DN12734_c1_g1,TRINITY_DN12750_c0_g2,TRINITY_DN12985_c0_g1,TRINITY_DN13081_c0_g1,TRINITY_DN13284_c0_g1,TRINITY_DN13311_c0_g1,TRINITY_DN13448_c0_g1,TR…	BP	0.00476	0.0163549	131	1394
GO:0050801	ion homeostasis	TRINITY_DN12524_c0_g1,TRINITY_DN1297_c0_g1,TRINITY_DN13950_c0_g1,TRINITY_DN14408_c0_g1,TRINITY_DN1502_c0_g1,TRINITY_DN15045_c0_g1,TRINITY_DN1781_c0_g1,TRINITY_DN18270_c0_g2,TRINITY_DN18533_c0_g1,TRINITY_DN245_c0_g1,TRINITY_DN2569_c0_g1,TRINITY_DN3222_c0_g1,TRINITY_DN3222_c0_g2,TRINITY_DN36628_c0_g1,TRINITY_DN3823_c0_g1,TRINITY_DN389_c1_g1,TRINITY_DN3949_c0_g1,TRINITY_DN4632_c0_g1,TRINITY_DN521_c4…	BP	0.00525	0.0178101	31	253
GO:0006633	fatty acid biosynthetic process	TRINITY_DN104395_c0_g2,TRINITY_DN10484_c0_g1,TRINITY_DN11338_c0_g1,TRINITY_DN1191_c0_g2,TRINITY_DN1402_c0_g1,TRINITY_DN14422_c0_g1,TRINITY_DN14713_c0_g1,TRINITY_DN14868_c0_g1,TRINITY_DN15507_c0_g3,TRINITY_DN21669_c0_g1,TRINITY_DN228_c0_g1,TRINITY_DN23128_c0_g1,TRINITY_DN23306_c0_g2,TRINITY_DN27440_c0_g1,TRINITY_DN2759_c0_g1,TRINITY_DN2917_c0_g2,TRINITY_DN36788_c0_g1,TRINITY_DN368_c0_g1,TRINITY_DN…	BP	0.00532	0.017822	26	202
GO:0009628	response to abiotic stimulus	TRINITY_DN10002_c0_g1,TRINITY_DN10002_c0_g2,TRINITY_DN10038_c0_g1,TRINITY_DN10087_c0_g2,TRINITY_DN1016_c1_g4,TRINITY_DN10546_c0_g1,TRINITY_DN1067_c0_g2,TRINITY_DN10712_c0_g1,TRINITY_DN10783_c0_g1,TRINITY_DN10966_c0_g1,TRINITY_DN11062_c0_g1,TRINITY_DN11070_c0_g1,TRINITY_DN112531_c0_g1,TRINITY_DN11377_c0_g1,TRINITY_DN11456_c0_g2,TRINITY_DN11717_c0_g1,TRINITY_DN1191_c1_g2,TRINITY_DN11998_c1_g1,TRINI…	BP	0.0056	0.0185284	163	1788
GO:0006721	terpenoid metabolic process	TRINITY_DN10480_c0_g1,TRINITY_DN11070_c0_g1,TRINITY_DN111073_c0_g1,TRINITY_DN17081_c0_g1,TRINITY_DN1748_c0_g2,TRINITY_DN1895_c0_g1,TRINITY_DN22136_c0_g1,TRINITY_DN2343_c0_g1,TRINITY_DN260665_c0_g1,TRINITY_DN337_c0_g1,TRINITY_DN3465_c0_g1,TRINITY_DN4193_c0_g1,TRINITY_DN6362_c0_g1,TRINITY_DN6624_c0_g1,TRINITY_DN72282_c0_g1,TRINITY_DN786_c0_g1,TRINITY_DN8100_c0_g1,TRINITY_DN812_c1_g1,TRINITY_DN8406_…	BP	0.00567	0.0185312	22	163
GO:0006555	methionine metabolic process	TRINITY_DN13942_c0_g2,TRINITY_DN1656_c0_g1,TRINITY_DN1925_c0_g2,TRINITY_DN21878_c0_g1,TRINITY_DN23596_c0_g1,TRINITY_DN24237_c1_g1,TRINITY_DN5836_c0_g1	BP	0.00603	0.0193538	7	30
GO:1902170	cellular response to reactive nitrogen species	TRINITY_DN23596_c0_g1,TRINITY_DN24237_c1_g1,TRINITY_DN25443_c0_g1,TRINITY_DN27440_c0_g1,TRINITY_DN3989_c1_g1,TRINITY_DN6422_c0_g2,TRINITY_DN93_c0_g1	BP	0.00603	0.0193538	7	30
GO:0055072	iron ion homeostasis	TRINITY_DN14408_c0_g1,TRINITY_DN18533_c0_g1,TRINITY_DN3222_c0_g1,TRINITY_DN3222_c0_g2,TRINITY_DN36628_c0_g1,TRINITY_DN3823_c0_g1,TRINITY_DN58685_c0_g3,TRINITY_DN6188_c0_g1,TRINITY_DN638_c0_g1,TRINITY_DN9996_c1_g1	BP	0.00659	0.0207779	10	54
GO:0016052	carbohydrate catabolic process	TRINITY_DN11289_c0_g1,TRINITY_DN12138_c1_g1,TRINITY_DN1563_c0_g1,TRINITY_DN15791_c0_g2,TRINITY_DN1750_c1_g1,TRINITY_DN1797_c0_g1,TRINITY_DN18705_c0_g1,TRINITY_DN19853_c0_g2,TRINITY_DN21117_c0_g2,TRINITY_DN24906_c0_g1,TRINITY_DN27169_c0_g1,TRINITY_DN284_c0_g1,TRINITY_DN284_c0_g2,TRINITY_DN28998_c0_g1,TRINITY_DN2903_c0_g1,TRINITY_DN29370_c0_g1,TRINITY_DN33011_c0_g1,TRINITY_DN33163_c2_g1,TRINITY_DN4…	BP	0.00662	0.0206298	36	310
GO:1901615	organic hydroxy compound metabolic process	TRINITY_DN10712_c0_g1,TRINITY_DN11070_c0_g1,TRINITY_DN11450_c0_g1,TRINITY_DN11998_c1_g1,TRINITY_DN12890_c0_g1,TRINITY_DN13284_c0_g1,TRINITY_DN13544_c0_g1,TRINITY_DN1402_c0_g1,TRINITY_DN14385_c0_g1,TRINITY_DN16098_c0_g2,TRINITY_DN17081_c0_g1,TRINITY_DN17200_c0_g2,TRINITY_DN17851_c0_g1,TRINITY_DN18533_c0_g1,TRINITY_DN1895_c0_g1,TRINITY_DN19841_c0_g1,TRINITY_DN21281_c0_g1,TRINITY_DN2343_c0_g1,TRINIT…	BP	0.00708	0.0218097	34	290
GO:0010424	DNA methylation on cytosine within a CG sequence	TRINITY_DN14370_c0_g1,TRINITY_DN15695_c0_g2,TRINITY_DN80704_c0_g2	BP	0.00724	0.02144	3	6
GO:0015840	urea transport	TRINITY_DN6312_c0_g1,TRINITY_DN668_c0_g1,TRINITY_DN68_c1_g2	BP	0.00724	0.02144	3	6
GO:0019755	one-carbon compound transport	TRINITY_DN6312_c0_g1,TRINITY_DN668_c0_g1,TRINITY_DN68_c1_g2	BP	0.00724	0.02144	3	6
GO:0042938	dipeptide transport	TRINITY_DN17467_c0_g1,TRINITY_DN905_c0_g1,TRINITY_DN905_c1_g1	BP	0.00724	0.02144	3	6
GO:0048455	stamen formation	TRINITY_DN10858_c0_g2,TRINITY_DN81891_c0_g3,TRINITY_DN8357_c0_g1	BP	0.00724	0.02144	3	6
GO:0071484	cellular response to light intensity	TRINITY_DN13232_c0_g1,TRINITY_DN3280_c4_g1,TRINITY_DN3813_c0_g1	BP	0.00724	0.02144	3	6
GO:0016114	terpenoid biosynthetic process	TRINITY_DN10480_c0_g1,TRINITY_DN111073_c0_g1,TRINITY_DN1748_c0_g2,TRINITY_DN1895_c0_g1,TRINITY_DN22136_c0_g1,TRINITY_DN2343_c0_g1,TRINITY_DN260665_c0_g1,TRINITY_DN337_c0_g1,TRINITY_DN3465_c0_g1,TRINITY_DN4193_c0_g1,TRINITY_DN6362_c0_g1,TRINITY_DN6624_c0_g1,TRINITY_DN72282_c0_g1,TRINITY_DN786_c0_g1,TRINITY_DN8100_c0_g1,TRINITY_DN812_c1_g1,TRINITY_DN86508_c0_g1,TRINITY_DN9100_c0_g1,TRINITY_DN9496_c…	BP	0.00729	0.0207843	19	137
GO:0000096	sulfur amino acid metabolic process	TRINITY_DN13942_c0_g2,TRINITY_DN14_c2_g1,TRINITY_DN1656_c0_g1,TRINITY_DN1925_c0_g2,TRINITY_DN21878_c0_g1,TRINITY_DN23596_c0_g1,TRINITY_DN2367_c0_g1,TRINITY_DN2409_c5_g1,TRINITY_DN24237_c1_g1,TRINITY_DN43925_c0_g1,TRINITY_DN5836_c0_g1,TRINITY_DN8004_c0_g2	BP	0.00736	0.0207629	12	72
GO:0042440	pigment metabolic process	TRINITY_DN10415_c0_g1,TRINITY_DN10893_c0_g1,TRINITY_DN111073_c0_g1,TRINITY_DN15638_c0_g1,TRINITY_DN16367_c0_g1,TRINITY_DN1742_c0_g1,TRINITY_DN1748_c0_g2,TRINITY_DN17800_c0_g1,TRINITY_DN17851_c0_g1,TRINITY_DN18970_c0_g1,TRINITY_DN19804_c0_g1,TRINITY_DN22136_c0_g1,TRINITY_DN2343_c0_g1,TRINITY_DN260665_c0_g1,TRINITY_DN3223_c0_g1,TRINITY_DN4193_c0_g1,TRINITY_DN5231_c1_g2,TRINITY_DN6362_c0_g1,TRINITY_…	BP	0.00752	0.0209933	23	177
GO:0055083	monovalent inorganic anion homeostasis	TRINITY_DN1297_c0_g1,TRINITY_DN521_c4_g1,TRINITY_DN5445_c0_g1,TRINITY_DN8757_c0_g3,TRINITY_DN9452_c0_g1	BP	0.00913	0.0252252	5	18
GO:1903825	organic acid transmembrane transport	TRINITY_DN11456_c0_g2,TRINITY_DN13610_c0_g3,TRINITY_DN16466_c0_g1,TRINITY_DN17240_c2_g1,TRINITY_DN20156_c0_g1,TRINITY_DN2210_c0_g1,TRINITY_DN22125_c0_g1,TRINITY_DN221506_c0_g1,TRINITY_DN2600_c0_g1,TRINITY_DN26120_c0_g3,TRINITY_DN291_c0_g1,TRINITY_DN888_c1_g1	BP	0.00915	0.0248954	12	74
GO:1905039	carboxylic acid transmembrane transport	TRINITY_DN11456_c0_g2,TRINITY_DN13610_c0_g3,TRINITY_DN16466_c0_g1,TRINITY_DN17240_c2_g1,TRINITY_DN20156_c0_g1,TRINITY_DN2210_c0_g1,TRINITY_DN22125_c0_g1,TRINITY_DN221506_c0_g1,TRINITY_DN2600_c0_g1,TRINITY_DN26120_c0_g3,TRINITY_DN291_c0_g1,TRINITY_DN888_c1_g1	BP	0.00915	0.0248954	12	74
GO:0005996	monosaccharide metabolic process	TRINITY_DN10783_c0_g1,TRINITY_DN1125_c0_g1,TRINITY_DN12541_c1_g1,TRINITY_DN1264_c0_g1,TRINITY_DN147774_c0_g1,TRINITY_DN1706_c0_g1,TRINITY_DN1750_c1_g1,TRINITY_DN18705_c0_g1,TRINITY_DN22842_c0_g1,TRINITY_DN2338_c1_g1,TRINITY_DN2470_c0_g1,TRINITY_DN2631_c0_g1,TRINITY_DN28998_c0_g1,TRINITY_DN3097_c0_g1,TRINITY_DN3879_c0_g4,TRINITY_DN4632_c0_g1,TRINITY_DN4712_c0_g2,TRINITY_DN52_c1_g1,TRINITY_DN6146_c…	BP	0.00964	0.0258352	24	191
GO:0015849	organic acid transport	TRINITY_DN11456_c0_g2,TRINITY_DN13610_c0_g3,TRINITY_DN1605_c0_g1,TRINITY_DN16466_c0_g1,TRINITY_DN16623_c0_g1,TRINITY_DN17240_c2_g1,TRINITY_DN20156_c0_g1,TRINITY_DN2210_c0_g1,TRINITY_DN22125_c0_g1,TRINITY_DN221506_c0_g1,TRINITY_DN2600_c0_g1,TRINITY_DN26120_c0_g3,TRINITY_DN2641_c0_g1,TRINITY_DN2641_c0_g2,TRINITY_DN291_c0_g1,TRINITY_DN3108_c0_g1,TRINITY_DN6422_c0_g2,TRINITY_DN888_c1_g1	BP	0.00972	0.0256646	18	131
GO:0046942	carboxylic acid transport	TRINITY_DN11456_c0_g2,TRINITY_DN13610_c0_g3,TRINITY_DN1605_c0_g1,TRINITY_DN16466_c0_g1,TRINITY_DN16623_c0_g1,TRINITY_DN17240_c2_g1,TRINITY_DN20156_c0_g1,TRINITY_DN2210_c0_g1,TRINITY_DN22125_c0_g1,TRINITY_DN221506_c0_g1,TRINITY_DN2600_c0_g1,TRINITY_DN26120_c0_g3,TRINITY_DN2641_c0_g1,TRINITY_DN2641_c0_g2,TRINITY_DN291_c0_g1,TRINITY_DN3108_c0_g1,TRINITY_DN6422_c0_g2,TRINITY_DN888_c1_g1	BP	0.00972	0.0256646	18	131
GO:0055080	cation homeostasis	TRINITY_DN12524_c0_g1,TRINITY_DN1297_c0_g1,TRINITY_DN13950_c0_g1,TRINITY_DN14408_c0_g1,TRINITY_DN1502_c0_g1,TRINITY_DN15045_c0_g1,TRINITY_DN1781_c0_g1,TRINITY_DN18270_c0_g2,TRINITY_DN18533_c0_g1,TRINITY_DN245_c0_g1,TRINITY_DN2569_c0_g1,TRINITY_DN3222_c0_g1,TRINITY_DN3222_c0_g2,TRINITY_DN36628_c0_g1,TRINITY_DN3823_c0_g1,TRINITY_DN389_c1_g1,TRINITY_DN5410_c0_g1,TRINITY_DN5445_c0_g1,TRINITY_DN58685_…	BP	0.00986	0.0256551	26	212
GO:0055065	metal ion homeostasis	TRINITY_DN12524_c0_g1,TRINITY_DN1297_c0_g1,TRINITY_DN13950_c0_g1,TRINITY_DN14408_c0_g1,TRINITY_DN15045_c0_g1,TRINITY_DN1781_c0_g1,TRINITY_DN18270_c0_g2,TRINITY_DN18533_c0_g1,TRINITY_DN245_c0_g1,TRINITY_DN2569_c0_g1,TRINITY_DN3222_c0_g1,TRINITY_DN3222_c0_g2,TRINITY_DN36628_c0_g1,TRINITY_DN3823_c0_g1,TRINITY_DN389_c1_g1,TRINITY_DN5410_c0_g1,TRINITY_DN5445_c0_g1,TRINITY_DN58685_c0_g3,TRINITY_DN6188_…	BP	0.01041	0.0268258	23	182
GO:0009556	microsporogenesis	TRINITY_DN10858_c0_g2,TRINITY_DN15140_c0_g1,TRINITY_DN3259_c0_g1,TRINITY_DN4486_c0_g3,TRINITY_DN50975_c1_g1,TRINITY_DN7686_c0_g1	BP	0.01142	0.0291482	6	26
GO:0010345	suberin biosynthetic process	TRINITY_DN10546_c0_g1,TRINITY_DN21669_c0_g1,TRINITY_DN36788_c0_g1,TRINITY_DN368_c0_g1,TRINITY_DN40202_c0_g1	BP	0.01164	0.0294294	5	19
GO:0030850	prostate gland development	TRINITY_DN16623_c0_g1,TRINITY_DN179279_c0_g1,TRINITY_DN19434_c0_g1	BP	0.01197	0.0295665	3	7
GO:0042939	tripeptide transport	TRINITY_DN17467_c0_g1,TRINITY_DN905_c0_g1,TRINITY_DN905_c1_g1	BP	0.01197	0.0295665	3	7
GO:0060742	epithelial cell differentiation involved in prostate gland development	TRINITY_DN16623_c0_g1,TRINITY_DN179279_c0_g1,TRINITY_DN19434_c0_g1	BP	0.01197	0.0295665	3	7
GO:1901562	response to paraquat	TRINITY_DN17032_c0_g1,TRINITY_DN22136_c0_g1,TRINITY_DN5445_c0_g1	BP	0.01197	0.0295665	3	7
GO:0000041	transition metal ion transport	TRINITY_DN14408_c0_g1,TRINITY_DN17032_c0_g1,TRINITY_DN18533_c0_g1,TRINITY_DN245_c0_g1,TRINITY_DN3823_c0_g1,TRINITY_DN389_c1_g1,TRINITY_DN6994_c0_g1,TRINITY_DN8484_c0_g1,TRINITY_DN9795_c0_g1,TRINITY_DN9996_c1_g1	BP	0.0123	0.0296973	10	59
GO:0042592	homeostatic process	TRINITY_DN12524_c0_g1,TRINITY_DN126793_c0_g1,TRINITY_DN1297_c0_g1,TRINITY_DN13950_c0_g1,TRINITY_DN13966_c0_g1,TRINITY_DN14_c2_g1,TRINITY_DN14408_c0_g1,TRINITY_DN14570_c0_g2,TRINITY_DN1502_c0_g1,TRINITY_DN15045_c0_g1,TRINITY_DN1532_c0_g1,TRINITY_DN170558_c0_g1,TRINITY_DN17077_c0_g1,TRINITY_DN1781_c0_g1,TRINITY_DN179279_c0_g1,TRINITY_DN180125_c0_g1,TRINITY_DN18270_c0_g2,TRINITY_DN18533_c0_g1,TRINIT…	BP	0.01242	0.0297193	64	639
GO:0006073	cellular glucan metabolic process	TRINITY_DN10094_c0_g1,TRINITY_DN10449_c0_g2,TRINITY_DN10883_c0_g1,TRINITY_DN11289_c0_g1,TRINITY_DN11491_c0_g1,TRINITY_DN1388_c0_g1,TRINITY_DN1388_c1_g1,TRINITY_DN14151_c1_g1,TRINITY_DN16527_c0_g2,TRINITY_DN1750_c1_g1,TRINITY_DN21117_c0_g2,TRINITY_DN24385_c0_g1,TRINITY_DN27169_c0_g1,TRINITY_DN2903_c0_g1,TRINITY_DN31023_c0_g1,TRINITY_DN32262_c0_g3,TRINITY_DN33011_c0_g1,TRINITY_DN3834_c0_g1,TRINITY_…	BP	0.01272	0.0301678	25	206
GO:0098656	anion transmembrane transport	TRINITY_DN11456_c0_g2,TRINITY_DN1297_c0_g1,TRINITY_DN13610_c0_g3,TRINITY_DN16466_c0_g1,TRINITY_DN17240_c2_g1,TRINITY_DN193_c0_g1,TRINITY_DN20156_c0_g1,TRINITY_DN2210_c0_g1,TRINITY_DN22125_c0_g1,TRINITY_DN221506_c0_g1,TRINITY_DN2600_c0_g1,TRINITY_DN26120_c0_g3,TRINITY_DN291_c0_g1,TRINITY_DN3833_c0_g1,TRINITY_DN888_c1_g1,TRINITY_DN9452_c0_g1,TRINITY_DN9981_c0_g1	BP	0.01295	0.0304439	17	125
GO:0044042	glucan metabolic process	TRINITY_DN10094_c0_g1,TRINITY_DN10449_c0_g2,TRINITY_DN10883_c0_g1,TRINITY_DN11289_c0_g1,TRINITY_DN11491_c0_g1,TRINITY_DN1388_c0_g1,TRINITY_DN1388_c1_g1,TRINITY_DN14151_c1_g1,TRINITY_DN16527_c0_g2,TRINITY_DN1750_c1_g1,TRINITY_DN21117_c0_g2,TRINITY_DN24385_c0_g1,TRINITY_DN27169_c0_g1,TRINITY_DN2903_c0_g1,TRINITY_DN31023_c0_g1,TRINITY_DN32262_c0_g3,TRINITY_DN33011_c0_g1,TRINITY_DN3834_c0_g1,TRINITY_…	BP	0.01346	0.0313677	25	207
GO:0032787	monocarboxylic acid metabolic process	TRINITY_DN104395_c0_g2,TRINITY_DN10484_c0_g1,TRINITY_DN10712_c0_g1,TRINITY_DN10937_c0_g2,TRINITY_DN11070_c0_g1,TRINITY_DN11139_c1_g1,TRINITY_DN11338_c0_g1,TRINITY_DN1191_c0_g2,TRINITY_DN12283_c0_g1,TRINITY_DN13284_c0_g1,TRINITY_DN1402_c0_g1,TRINITY_DN14422_c0_g1,TRINITY_DN14713_c0_g1,TRINITY_DN14868_c0_g1,TRINITY_DN15507_c0_g3,TRINITY_DN1563_c0_g1,TRINITY_DN15791_c0_g2,TRINITY_DN165_c0_g1,TRINITY…	BP	0.0137	0.0316517	62	619
GO:0046351	disaccharide biosynthetic process	TRINITY_DN1794_c0_g1,TRINITY_DN19188_c0_g1,TRINITY_DN30622_c0_g1,TRINITY_DN4712_c0_g2,TRINITY_DN7111_c0_g1,TRINITY_DN7774_c0_g1	BP	0.01376	0.0313845	6	27
GO:0072348	sulfur compound transport	TRINITY_DN12396_c0_g2,TRINITY_DN2081_c0_g1,TRINITY_DN2641_c0_g1,TRINITY_DN2641_c0_g2,TRINITY_DN50030_c0_g1,TRINITY_DN8549_c0_g1	BP	0.01376	0.0313845	6	27
GO:0010119	regulation of stomatal movement	TRINITY_DN15045_c0_g1,TRINITY_DN1761_c1_g2,TRINITY_DN1781_c0_g1,TRINITY_DN18999_c0_g1,TRINITY_DN1998_c0_g1,TRINITY_DN21201_c0_g1,TRINITY_DN3108_c0_g1,TRINITY_DN3358_c0_g1,TRINITY_DN5841_c0_g2,TRINITY_DN6132_c0_g1,TRINITY_DN8624_c0_g1	BP	0.01541	0.0347049	11	70
GO:0006082	organic acid metabolic process	TRINITY_DN10323_c0_g1,TRINITY_DN104395_c0_g2,TRINITY_DN10484_c0_g1,TRINITY_DN1062_c0_g2,TRINITY_DN10712_c0_g1,TRINITY_DN10893_c0_g1,TRINITY_DN10937_c0_g2,TRINITY_DN11070_c0_g1,TRINITY_DN11139_c1_g1,TRINITY_DN11338_c0_g1,TRINITY_DN11401_c0_g1,TRINITY_DN1191_c0_g2,TRINITY_DN12283_c0_g1,TRINITY_DN12541_c1_g1,TRINITY_DN12943_c0_g2,TRINITY_DN13284_c0_g1,TRINITY_DN13328_c0_g1,TRINITY_DN13942_c0_g2,TRIN…	BP	0.01622	0.0362247	118	1291
GO:0000101	sulfur amino acid transport	TRINITY_DN2641_c0_g1,TRINITY_DN2641_c0_g2	BP	0.01627	0.0355948	2	3
GO:0015811	L-cystine transport	TRINITY_DN2641_c0_g1,TRINITY_DN2641_c0_g2	BP	0.01627	0.0355948	2	3
GO:0046475	glycerophospholipid catabolic process	TRINITY_DN5935_c0_g2,TRINITY_DN6237_c0_g1	BP	0.01627	0.0355948	2	3
GO:0055047	generative cell mitosis	TRINITY_DN24335_c0_g2,TRINITY_DN4486_c0_g3	BP	0.01627	0.0355948	2	3
GO:0072330	monocarboxylic acid biosynthetic process	TRINITY_DN104395_c0_g2,TRINITY_DN10484_c0_g1,TRINITY_DN11338_c0_g1,TRINITY_DN1191_c0_g2,TRINITY_DN13284_c0_g1,TRINITY_DN1402_c0_g1,TRINITY_DN14422_c0_g1,TRINITY_DN14713_c0_g1,TRINITY_DN14868_c0_g1,TRINITY_DN15507_c0_g3,TRINITY_DN1563_c0_g1,TRINITY_DN15791_c0_g2,TRINITY_DN165_c0_g1,TRINITY_DN18150_c0_g1,TRINITY_DN18705_c0_g1,TRINITY_DN1892_c0_g1,TRINITY_DN1895_c0_g1,TRINITY_DN21669_c0_g1,TRINITY_D…	BP	0.01655	0.0354832	44	419
GO:0010109	regulation of photosynthesis	TRINITY_DN2037_c0_g1,TRINITY_DN22136_c0_g1,TRINITY_DN2280_c0_g1,TRINITY_DN31108_c0_g1,TRINITY_DN3525_c0_g1,TRINITY_DN5584_c0_g1,TRINITY_DN7216_c0_g1	BP	0.01666	0.0351565	7	36
GO:0015706	nitrate transport	TRINITY_DN13950_c0_g1,TRINITY_DN25443_c0_g1,TRINITY_DN786_c0_g1,TRINITY_DN905_c0_g1,TRINITY_DN905_c1_g1,TRINITY_DN93_c0_g1,TRINITY_DN9981_c0_g1	BP	0.01666	0.0351565	7	36
GO:0055081	anion homeostasis	TRINITY_DN1297_c0_g1,TRINITY_DN3949_c0_g1,TRINITY_DN4632_c0_g1,TRINITY_DN521_c4_g1,TRINITY_DN5445_c0_g1,TRINITY_DN8757_c0_g3,TRINITY_DN9452_c0_g1	BP	0.01666	0.0351565	7	36
GO:0042214	terpene metabolic process	TRINITY_DN10480_c0_g1,TRINITY_DN111073_c0_g1,TRINITY_DN1895_c0_g1,TRINITY_DN6133_c0_g1,TRINITY_DN832_c0_g2	BP	0.01796	0.0373122	5	21
GO:0009970	cellular response to sulfate starvation	TRINITY_DN13448_c0_g1,TRINITY_DN1392_c1_g1,TRINITY_DN1925_c0_g2	BP	0.01808	0.0369881	3	8
GO:0010439	regulation of glucosinolate biosynthetic process	TRINITY_DN2562_c0_g1,TRINITY_DN37_c1_g1,TRINITY_DN722_c1_g1	BP	0.01808	0.0369881	3	8
GO:0046386	deoxyribose phosphate catabolic process	TRINITY_DN17372_c0_g1,TRINITY_DN2094_c0_g2,TRINITY_DN8460_c1_g1	BP	0.01808	0.0369881	3	8
GO:0043436	oxoacid metabolic process	TRINITY_DN10323_c0_g1,TRINITY_DN104395_c0_g2,TRINITY_DN10484_c0_g1,TRINITY_DN1062_c0_g2,TRINITY_DN10712_c0_g1,TRINITY_DN10893_c0_g1,TRINITY_DN10937_c0_g2,TRINITY_DN11070_c0_g1,TRINITY_DN11139_c1_g1,TRINITY_DN11338_c0_g1,TRINITY_DN11401_c0_g1,TRINITY_DN1191_c0_g2,TRINITY_DN12283_c0_g1,TRINITY_DN12541_c1_g1,TRINITY_DN12943_c0_g2,TRINITY_DN13284_c0_g1,TRINITY_DN13328_c0_g1,TRINITY_DN13942_c0_g2,TRIN…	BP	0.01887	0.0380238	117	1286
GO:0046916	cellular transition metal ion homeostasis	TRINITY_DN12524_c0_g1,TRINITY_DN18533_c0_g1,TRINITY_DN245_c0_g1,TRINITY_DN3222_c0_g1,TRINITY_DN3222_c0_g2,TRINITY_DN3823_c0_g1,TRINITY_DN389_c1_g1,TRINITY_DN58685_c0_g3,TRINITY_DN661_c0_g1	BP	0.01897	0.03794	9	54
GO:0010038	response to metal ion	TRINITY_DN100028_c0_g1,TRINITY_DN10783_c0_g1,TRINITY_DN128761_c0_g1,TRINITY_DN12907_c0_g4,TRINITY_DN12985_c0_g1,TRINITY_DN14570_c0_g2,TRINITY_DN1492_c0_g1,TRINITY_DN15286_c0_g1,TRINITY_DN1628_c0_g1,TRINITY_DN16473_c1_g1,TRINITY_DN2082_c0_g1,TRINITY_DN2117_c0_g3,TRINITY_DN21201_c0_g1,TRINITY_DN2319_c0_g1,TRINITY_DN2319_c0_g2,TRINITY_DN23596_c0_g1,TRINITY_DN24237_c1_g1,TRINITY_DN2425_c0_g1,TRINITY_…	BP	0.01907	0.0378575	33	300
GO:0048878	chemical homeostasis	TRINITY_DN12524_c0_g1,TRINITY_DN1297_c0_g1,TRINITY_DN13950_c0_g1,TRINITY_DN13966_c0_g1,TRINITY_DN14408_c0_g1,TRINITY_DN14570_c0_g2,TRINITY_DN1502_c0_g1,TRINITY_DN15045_c0_g1,TRINITY_DN1781_c0_g1,TRINITY_DN18270_c0_g2,TRINITY_DN18533_c0_g1,TRINITY_DN1998_c0_g1,TRINITY_DN212940_c0_g1,TRINITY_DN2343_c0_g1,TRINITY_DN245_c0_g1,TRINITY_DN2569_c0_g1,TRINITY_DN26011_c0_g1,TRINITY_DN3222_c0_g1,TRINITY_DN3…	BP	0.01925	0.0379338	40	378
GO:1901617	organic hydroxy compound biosynthetic process	TRINITY_DN11998_c1_g1,TRINITY_DN12890_c0_g1,TRINITY_DN13284_c0_g1,TRINITY_DN13544_c0_g1,TRINITY_DN14385_c0_g1,TRINITY_DN16098_c0_g2,TRINITY_DN17200_c0_g2,TRINITY_DN17851_c0_g1,TRINITY_DN18533_c0_g1,TRINITY_DN1895_c0_g1,TRINITY_DN2343_c0_g1,TRINITY_DN27440_c0_g1,TRINITY_DN32919_c0_g1,TRINITY_DN4193_c0_g1,TRINITY_DN6070_c1_g1,TRINITY_DN63690_c0_g1,TRINITY_DN6624_c0_g1,TRINITY_DN72282_c0_g1,TRINITY_…	BP	0.01936	0.0378721	22	182
GO:0006662	glycerol ether metabolic process	TRINITY_DN1532_c0_g1,TRINITY_DN21922_c0_g3,TRINITY_DN516_c2_g1,TRINITY_DN5680_c0_g1,TRINITY_DN8981_c0_g1,TRINITY_DN9352_c0_g1	BP	0.01942	0.0374429	6	29
GO:0009687	abscisic acid metabolic process	TRINITY_DN11070_c0_g1,TRINITY_DN17081_c0_g1,TRINITY_DN1895_c0_g1,TRINITY_DN2343_c0_g1,TRINITY_DN4193_c0_g1,TRINITY_DN6624_c0_g1	BP	0.01942	0.0374429	6	29
GO:0043288	apocarotenoid metabolic process	TRINITY_DN11070_c0_g1,TRINITY_DN17081_c0_g1,TRINITY_DN1895_c0_g1,TRINITY_DN2343_c0_g1,TRINITY_DN4193_c0_g1,TRINITY_DN6624_c0_g1	BP	0.01942	0.0374429	6	29
GO:0010411	xyloglucan metabolic process	TRINITY_DN11289_c0_g1,TRINITY_DN1388_c0_g1,TRINITY_DN1388_c1_g1,TRINITY_DN16527_c0_g2,TRINITY_DN24385_c0_g1,TRINITY_DN31023_c0_g1,TRINITY_DN60_c0_g2,TRINITY_DN9855_c0_g1	BP	0.02069	0.0393257	8	46
GO:0009067	aspartate family amino acid biosynthetic process	TRINITY_DN13942_c0_g2,TRINITY_DN14996_c0_g2,TRINITY_DN1656_c0_g1,TRINITY_DN1925_c0_g2,TRINITY_DN21878_c0_g1,TRINITY_DN23596_c0_g1,TRINITY_DN24237_c1_g1,TRINITY_DN3094_c0_g1,TRINITY_DN5836_c0_g1	BP	0.02121	0.0398897	9	55
GO:0009644	response to high light intensity	TRINITY_DN13232_c0_g1,TRINITY_DN3280_c4_g1,TRINITY_DN3525_c0_g1,TRINITY_DN3798_c0_g1,TRINITY_DN3813_c0_g1,TRINITY_DN5445_c0_g1,TRINITY_DN7216_c0_g1,TRINITY_DN9416_c1_g1,TRINITY_DN9681_c0_g1	BP	0.02121	0.0398897	9	55
GO:0006631	fatty acid metabolic process	TRINITY_DN104395_c0_g2,TRINITY_DN10484_c0_g1,TRINITY_DN10937_c0_g2,TRINITY_DN11338_c0_g1,TRINITY_DN1191_c0_g2,TRINITY_DN12283_c0_g1,TRINITY_DN1402_c0_g1,TRINITY_DN14422_c0_g1,TRINITY_DN14713_c0_g1,TRINITY_DN14868_c0_g1,TRINITY_DN15507_c0_g3,TRINITY_DN17971_c0_g1,TRINITY_DN21085_c0_g1,TRINITY_DN21281_c0_g1,TRINITY_DN21669_c0_g1,TRINITY_DN228_c0_g1,TRINITY_DN23128_c0_g1,TRINITY_DN23306_c0_g2,TRINIT…	BP	0.02165	0.0402931	34	314
GO:0019253	reductive pentose-phosphate cycle	TRINITY_DN10783_c0_g1,TRINITY_DN2639_c0_g1,TRINITY_DN4712_c0_g2,TRINITY_DN8340_c1_g1,TRINITY_DN8882_c0_g1	BP	0.02183	0.0402092	5	22
GO:0019685	photosynthesis, dark reaction	TRINITY_DN10783_c0_g1,TRINITY_DN2639_c0_g1,TRINITY_DN4712_c0_g2,TRINITY_DN8340_c1_g1,TRINITY_DN8882_c0_g1	BP	0.02183	0.0402092	5	22
GO:0019725	cellular homeostasis	TRINITY_DN12524_c0_g1,TRINITY_DN126793_c0_g1,TRINITY_DN1297_c0_g1,TRINITY_DN14_c2_g1,TRINITY_DN1502_c0_g1,TRINITY_DN15045_c0_g1,TRINITY_DN1532_c0_g1,TRINITY_DN1781_c0_g1,TRINITY_DN18270_c0_g2,TRINITY_DN18533_c0_g1,TRINITY_DN2082_c0_g1,TRINITY_DN21922_c0_g3,TRINITY_DN22047_c0_g1,TRINITY_DN2409_c5_g1,TRINITY_DN2425_c0_g1,TRINITY_DN245_c0_g1,TRINITY_DN2569_c0_g1,TRINITY_DN3216_c0_g1,TRINITY_DN3222_c…	BP	0.02233	0.0407105	36	337
GO:0008272	sulfate transport	TRINITY_DN12396_c0_g2,TRINITY_DN2081_c0_g1,TRINITY_DN50030_c0_g1,TRINITY_DN8549_c0_g1	BP	0.02261	0.0409424	4	15
GO:0016053	organic acid biosynthetic process	TRINITY_DN10323_c0_g1,TRINITY_DN104395_c0_g2,TRINITY_DN10484_c0_g1,TRINITY_DN1062_c0_g2,TRINITY_DN11338_c0_g1,TRINITY_DN1191_c0_g2,TRINITY_DN13284_c0_g1,TRINITY_DN13942_c0_g2,TRINITY_DN14_c2_g1,TRINITY_DN1402_c0_g1,TRINITY_DN14422_c0_g1,TRINITY_DN14713_c0_g1,TRINITY_DN14868_c0_g1,TRINITY_DN14996_c0_g2,TRINITY_DN15507_c0_g3,TRINITY_DN1563_c0_g1,TRINITY_DN15791_c0_g2,TRINITY_DN165_c0_g1,TRINITY_DN1…	BP	0.02322	0.0416252	68	707
GO:0046394	carboxylic acid biosynthetic process	TRINITY_DN10323_c0_g1,TRINITY_DN104395_c0_g2,TRINITY_DN10484_c0_g1,TRINITY_DN1062_c0_g2,TRINITY_DN11338_c0_g1,TRINITY_DN1191_c0_g2,TRINITY_DN13284_c0_g1,TRINITY_DN13942_c0_g2,TRINITY_DN14_c2_g1,TRINITY_DN1402_c0_g1,TRINITY_DN14422_c0_g1,TRINITY_DN14713_c0_g1,TRINITY_DN14868_c0_g1,TRINITY_DN14996_c0_g2,TRINITY_DN15507_c0_g3,TRINITY_DN1563_c0_g1,TRINITY_DN15791_c0_g2,TRINITY_DN165_c0_g1,TRINITY_DN1…	BP	0.02322	0.0416252	68	707
GO:0016042	lipid catabolic process	TRINITY_DN11070_c0_g1,TRINITY_DN1124_c1_g2,TRINITY_DN12283_c0_g1,TRINITY_DN14699_c0_g2,TRINITY_DN14896_c0_g2,TRINITY_DN16209_c0_g1,TRINITY_DN17081_c0_g1,TRINITY_DN17143_c0_g1,TRINITY_DN18579_c0_g1,TRINITY_DN1895_c0_g1,TRINITY_DN19804_c0_g1,TRINITY_DN19841_c0_g1,TRINITY_DN21281_c0_g1,TRINITY_DN229127_c0_g1,TRINITY_DN26011_c0_g1,TRINITY_DN27440_c0_g1,TRINITY_DN33064_c0_g2,TRINITY_DN33076_c0_g2,TRIN…	BP	0.02325	0.0412649	26	228
GO:0009264	deoxyribonucleotide catabolic process	TRINITY_DN17372_c0_g1,TRINITY_DN2094_c0_g2,TRINITY_DN8460_c1_g1	BP	0.02562	0.0447307	3	9
GO:0009647	skotomorphogenesis	TRINITY_DN18533_c0_g1,TRINITY_DN689_c0_g2,TRINITY_DN73303_c0_g1	BP	0.02562	0.0447307	3	9
GO:0010216	maintenance of DNA methylation	TRINITY_DN14370_c0_g1,TRINITY_DN15695_c0_g2,TRINITY_DN80704_c0_g2	BP	0.02562	0.0447307	3	9
GO:0032776	DNA methylation on cytosine	TRINITY_DN14370_c0_g1,TRINITY_DN15695_c0_g2,TRINITY_DN80704_c0_g2	BP	0.02562	0.0447307	3	9
GO:0006813	potassium ion transport	TRINITY_DN1297_c0_g1,TRINITY_DN15045_c0_g1,TRINITY_DN1781_c0_g1,TRINITY_DN2280_c0_g1,TRINITY_DN25748_c0_g1,TRINITY_DN3282_c0_g1,TRINITY_DN45994_c0_g1,TRINITY_DN508_c0_g2,TRINITY_DN6132_c0_g1,TRINITY_DN75554_c0_g1,TRINITY_DN9000_c1_g1,TRINITY_DN929_c1_g1	BP	0.02573	0.0442028	12	85
GO:0071804	cellular potassium ion transport	TRINITY_DN1297_c0_g1,TRINITY_DN15045_c0_g1,TRINITY_DN1781_c0_g1,TRINITY_DN25748_c0_g1,TRINITY_DN45994_c0_g1,TRINITY_DN508_c0_g2,TRINITY_DN6132_c0_g1,TRINITY_DN9000_c1_g1,TRINITY_DN929_c1_g1	BP	0.02625	0.0446667	9	57
GO:0071805	potassium ion transmembrane transport	TRINITY_DN1297_c0_g1,TRINITY_DN15045_c0_g1,TRINITY_DN1781_c0_g1,TRINITY_DN25748_c0_g1,TRINITY_DN45994_c0_g1,TRINITY_DN508_c0_g2,TRINITY_DN6132_c0_g1,TRINITY_DN9000_c1_g1,TRINITY_DN929_c1_g1	BP	0.02625	0.0446667	9	57
GO:0044036	cell wall macromolecule metabolic process	TRINITY_DN10254_c0_g1,TRINITY_DN11289_c0_g1,TRINITY_DN12138_c1_g1,TRINITY_DN12488_c0_g1,TRINITY_DN1388_c0_g1,TRINITY_DN1388_c1_g1,TRINITY_DN16527_c0_g2,TRINITY_DN1797_c0_g1,TRINITY_DN1966_c2_g1,TRINITY_DN23272_c0_g1,TRINITY_DN24385_c0_g1,TRINITY_DN31023_c0_g1,TRINITY_DN3879_c0_g4,TRINITY_DN4588_c0_g1,TRINITY_DN60_c0_g2,TRINITY_DN8470_c0_g1,TRINITY_DN928_c0_g3,TRINITY_DN9855_c0_g1,TRINITY_DN9953_c…	BP	0.02639	0.0444813	19	156
GO:1902644	tertiary alcohol metabolic process	TRINITY_DN11070_c0_g1,TRINITY_DN17081_c0_g1,TRINITY_DN1895_c0_g1,TRINITY_DN2343_c0_g1,TRINITY_DN4193_c0_g1,TRINITY_DN6624_c0_g1	BP	0.02648	0.044354	6	31
GO:0010035	response to inorganic substance	TRINITY_DN100028_c0_g1,TRINITY_DN10783_c0_g1,TRINITY_DN108562_c0_g1,TRINITY_DN11070_c0_g1,TRINITY_DN112531_c0_g1,TRINITY_DN11338_c0_g1,TRINITY_DN12718_c0_g1,TRINITY_DN128761_c0_g1,TRINITY_DN12907_c0_g4,TRINITY_DN12985_c0_g1,TRINITY_DN13081_c0_g1,TRINITY_DN13232_c0_g1,TRINITY_DN13284_c0_g1,TRINITY_DN13950_c0_g1,TRINITY_DN14570_c0_g2,TRINITY_DN1492_c0_g1,TRINITY_DN15286_c0_g1,TRINITY_DN1532_c0_g1,T…	BP	0.02667	0.0443948	69	724
GO:0009069	serine family amino acid metabolic process	TRINITY_DN11401_c0_g1,TRINITY_DN14_c2_g1,TRINITY_DN1925_c0_g2,TRINITY_DN23596_c0_g1,TRINITY_DN2367_c0_g1,TRINITY_DN2409_c5_g1,TRINITY_DN2435_c0_g1,TRINITY_DN3949_c0_g1,TRINITY_DN43925_c0_g1,TRINITY_DN740_c0_g1,TRINITY_DN8004_c0_g2	BP	0.02708	0.0446612	11	76
GO:0016125	sterol metabolic process	TRINITY_DN11070_c0_g1,TRINITY_DN12890_c0_g1,TRINITY_DN13544_c0_g1,TRINITY_DN1402_c0_g1,TRINITY_DN17081_c0_g1,TRINITY_DN18533_c0_g1,TRINITY_DN21281_c0_g1,TRINITY_DN4786_c0_g1,TRINITY_DN72282_c0_g1,TRINITY_DN8100_c0_g1,TRINITY_DN8177_c0_g1	BP	0.02708	0.0446612	11	76
GO:0000103	sulfate assimilation	TRINITY_DN13448_c0_g1,TRINITY_DN1392_c1_g1,TRINITY_DN14_c2_g1,TRINITY_DN2409_c5_g1	BP	0.02838	0.0463771	4	16
GO:0071214	cellular response to abiotic stimulus	TRINITY_DN1016_c1_g4,TRINITY_DN13232_c0_g1,TRINITY_DN1351_c1_g1,TRINITY_DN15978_c0_g1,TRINITY_DN1925_c0_g2,TRINITY_DN1998_c0_g1,TRINITY_DN21239_c0_g1,TRINITY_DN2314_c0_g1,TRINITY_DN2406_c0_g1,TRINITY_DN25695_c0_g1,TRINITY_DN3280_c4_g1,TRINITY_DN3813_c0_g1,TRINITY_DN3944_c0_g1,TRINITY_DN452_c0_g1,TRINITY_DN5584_c0_g1,TRINITY_DN5681_c0_g1,TRINITY_DN6614_c0_g2,TRINITY_DN7231_c0_g1,TRINITY_DN7429_c0_…	BP	0.02881	0.0466531	23	200
GO:0104004	cellular response to environmental stimulus	TRINITY_DN1016_c1_g4,TRINITY_DN13232_c0_g1,TRINITY_DN1351_c1_g1,TRINITY_DN15978_c0_g1,TRINITY_DN1925_c0_g2,TRINITY_DN1998_c0_g1,TRINITY_DN21239_c0_g1,TRINITY_DN2314_c0_g1,TRINITY_DN2406_c0_g1,TRINITY_DN25695_c0_g1,TRINITY_DN3280_c4_g1,TRINITY_DN3813_c0_g1,TRINITY_DN3944_c0_g1,TRINITY_DN452_c0_g1,TRINITY_DN5584_c0_g1,TRINITY_DN5681_c0_g1,TRINITY_DN6614_c0_g2,TRINITY_DN7231_c0_g1,TRINITY_DN7429_c0_…	BP	0.02881	0.0466531	23	200
GO:0009723	response to ethylene	TRINITY_DN10966_c0_g1,TRINITY_DN11471_c0_g2,TRINITY_DN13311_c0_g1,TRINITY_DN14570_c0_g2,TRINITY_DN1628_c0_g1,TRINITY_DN1750_c0_g1,TRINITY_DN180125_c0_g1,TRINITY_DN19782_c0_g1,TRINITY_DN1998_c0_g1,TRINITY_DN20138_c0_g1,TRINITY_DN230_c1_g1,TRINITY_DN2319_c0_g1,TRINITY_DN2319_c0_g2,TRINITY_DN23596_c0_g1,TRINITY_DN24237_c1_g1,TRINITY_DN3888_c0_g2,TRINITY_DN4442_c0_g1,TRINITY_DN594_c1_g1,TRINITY_DN642…	BP	0.02913	0.0467475	24	211
GO:0051186	cofactor metabolic process	TRINITY_DN10415_c0_g1,TRINITY_DN10546_c0_g1,TRINITY_DN1125_c0_g1,TRINITY_DN11806_c0_g1,TRINITY_DN12541_c1_g1,TRINITY_DN12657_c0_g1,TRINITY_DN12907_c0_g4,TRINITY_DN15286_c0_g1,TRINITY_DN1559_c0_g1,TRINITY_DN1563_c0_g1,TRINITY_DN15638_c0_g1,TRINITY_DN15791_c0_g2,TRINITY_DN16098_c0_g2,TRINITY_DN1628_c0_g1,TRINITY_DN16367_c0_g1,TRINITY_DN16436_c0_g2,TRINITY_DN16473_c1_g1,TRINITY_DN165_c0_g1,TRINITY_D…	BP	0.02915	0.0465012	65	680
GO:0044264	cellular polysaccharide metabolic process	TRINITY_DN10094_c0_g1,TRINITY_DN10449_c0_g2,TRINITY_DN10883_c0_g1,TRINITY_DN11289_c0_g1,TRINITY_DN11491_c0_g1,TRINITY_DN1388_c0_g1,TRINITY_DN1388_c1_g1,TRINITY_DN14151_c1_g1,TRINITY_DN16527_c0_g2,TRINITY_DN1750_c1_g1,TRINITY_DN21117_c0_g2,TRINITY_DN24385_c0_g1,TRINITY_DN27169_c0_g1,TRINITY_DN2903_c0_g1,TRINITY_DN31023_c0_g1,TRINITY_DN32262_c0_g3,TRINITY_DN33011_c0_g1,TRINITY_DN3834_c0_g1,TRINITY_…	BP	0.02961	0.0469555	28	255
GO:0019318	hexose metabolic process	TRINITY_DN10783_c0_g1,TRINITY_DN1125_c0_g1,TRINITY_DN1264_c0_g1,TRINITY_DN1706_c0_g1,TRINITY_DN1750_c1_g1,TRINITY_DN18705_c0_g1,TRINITY_DN22842_c0_g1,TRINITY_DN2338_c1_g1,TRINITY_DN2470_c0_g1,TRINITY_DN2631_c0_g1,TRINITY_DN28998_c0_g1,TRINITY_DN3879_c0_g4,TRINITY_DN4632_c0_g1,TRINITY_DN4712_c0_g2,TRINITY_DN52_c1_g1,TRINITY_DN6146_c0_g1,TRINITY_DN8340_c1_g1,TRINITY_DN928_c0_g3	BP	0.03047	0.0480351	18	148
GO:0018904	ether metabolic process	TRINITY_DN1532_c0_g1,TRINITY_DN21922_c0_g3,TRINITY_DN516_c2_g1,TRINITY_DN5680_c0_g1,TRINITY_DN8981_c0_g1,TRINITY_DN9352_c0_g1	BP	0.03057	0.0477712	6	32
GO:0048444	floral organ morphogenesis	TRINITY_DN10858_c0_g2,TRINITY_DN1447_c0_g2,TRINITY_DN5230_c0_g2,TRINITY_DN7626_c0_g1,TRINITY_DN81891_c0_g3,TRINITY_DN8357_c0_g1	BP	0.03057	0.0477712	6	32
GO:0010258	NADH dehydrogenase complex (plastoquinone) assembly	TRINITY_DN14454_c0_g1,TRINITY_DN16821_c1_g1	BP	0.03091	0.0452671	2	4
GO:0010304	PSII associated light-harvesting complex II catabolic process	TRINITY_DN1742_c0_g1,TRINITY_DN3525_c0_g1	BP	0.03091	0.0452671	2	4
GO:0043692	monoterpene metabolic process	TRINITY_DN10480_c0_g1,TRINITY_DN832_c0_g2	BP	0.03091	0.0452671	2	4
GO:0043693	monoterpene biosynthetic process	TRINITY_DN10480_c0_g1,TRINITY_DN832_c0_g2	BP	0.03091	0.0452671	2	4
GO:0046505	sulfolipid metabolic process	TRINITY_DN3805_c0_g1,TRINITY_DN78713_c0_g1	BP	0.03091	0.0452671	2	4
GO:0046506	sulfolipid biosynthetic process	TRINITY_DN3805_c0_g1,TRINITY_DN78713_c0_g1	BP	0.03091	0.0452671	2	4
GO:0048654	anther morphogenesis	TRINITY_DN10858_c0_g2,TRINITY_DN7626_c0_g1	BP	0.03091	0.0452671	2	4
GO:0048655	anther wall tapetum morphogenesis	TRINITY_DN10858_c0_g2,TRINITY_DN7626_c0_g1	BP	0.03091	0.0452671	2	4
GO:0070141	response to UV-A	TRINITY_DN3280_c4_g1,TRINITY_DN3813_c0_g1	BP	0.03091	0.0452671	2	4
GO:0070198	protein localization to chromosome, telomeric region	TRINITY_DN170558_c0_g1,TRINITY_DN849_c0_g2	BP	0.03091	0.0452671	2	4
GO:0070200	establishment of protein localization to telomere	TRINITY_DN170558_c0_g1,TRINITY_DN849_c0_g2	BP	0.03091	0.0452671	2	4
GO:0070202	regulation of establishment of protein localization to chromosome	TRINITY_DN170558_c0_g1,TRINITY_DN849_c0_g2	BP	0.03091	0.0452671	2	4
GO:0070203	regulation of establishment of protein localization to telomere	TRINITY_DN170558_c0_g1,TRINITY_DN849_c0_g2	BP	0.03091	0.0452671	2	4
GO:0071486	cellular response to high light intensity	TRINITY_DN3280_c4_g1,TRINITY_DN3813_c0_g1	BP	0.03091	0.0452671	2	4
GO:0071492	cellular response to UV-A	TRINITY_DN3280_c4_g1,TRINITY_DN3813_c0_g1	BP	0.03091	0.0452671	2	4
GO:0071852	fungal-type cell wall organization or biogenesis	TRINITY_DN12488_c0_g1,TRINITY_DN301_c0_g1	BP	0.03091	0.0452671	2	4
GO:0080177	plastoglobule organization	TRINITY_DN22136_c0_g1,TRINITY_DN36628_c0_g1	BP	0.03091	0.0452671	2	4
GO:1904814	regulation of protein localization to chromosome, telomeric region	TRINITY_DN170558_c0_g1,TRINITY_DN849_c0_g2	BP	0.03091	0.0452671	2	4
GO:1904816	positive regulation of protein localization to chromosome, telomeric region	TRINITY_DN170558_c0_g1,TRINITY_DN849_c0_g2	BP	0.03091	0.0452671	2	4
GO:1904851	positive regulation of establishment of protein localization to telomere	TRINITY_DN170558_c0_g1,TRINITY_DN849_c0_g2	BP	0.03091	0.0452671	2	4
GO:1905157	positive regulation of photosynthesis	TRINITY_DN2037_c0_g1,TRINITY_DN2280_c0_g1	BP	0.03091	0.0452671	2	4
GO:0009262	deoxyribonucleotide metabolic process	TRINITY_DN17372_c0_g1,TRINITY_DN18222_c0_g1,TRINITY_DN2094_c0_g2,TRINITY_DN6388_c0_g1,TRINITY_DN8460_c1_g1	BP	0.0311	0.0429629	5	24
GO:0051187	cofactor catabolic process	TRINITY_DN10415_c0_g1,TRINITY_DN12541_c1_g1,TRINITY_DN1559_c0_g1,TRINITY_DN15638_c0_g1,TRINITY_DN16436_c0_g2,TRINITY_DN1742_c0_g1,TRINITY_DN17800_c0_g1,TRINITY_DN19332_c1_g1,TRINITY_DN19804_c0_g1,TRINITY_DN2117_c0_g3,TRINITY_DN22136_c0_g1,TRINITY_DN3223_c0_g1,TRINITY_DN389_c6_g1,TRINITY_DN4193_c0_g1,TRINITY_DN8941_c0_g1,TRINITY_DN9798_c0_g1	BP	0.03189	0.0438283	16	128
GO:0009404	toxin metabolic process	TRINITY_DN12907_c0_g4,TRINITY_DN13081_c0_g1,TRINITY_DN13448_c0_g1,TRINITY_DN1392_c1_g1,TRINITY_DN16473_c1_g1,TRINITY_DN25695_c0_g1,TRINITY_DN6636_c0_g1	BP	0.03239	0.0442884	7	41
GO:0006873	cellular ion homeostasis	TRINITY_DN12524_c0_g1,TRINITY_DN1502_c0_g1,TRINITY_DN15045_c0_g1,TRINITY_DN1781_c0_g1,TRINITY_DN18270_c0_g2,TRINITY_DN18533_c0_g1,TRINITY_DN245_c0_g1,TRINITY_DN2569_c0_g1,TRINITY_DN3222_c0_g1,TRINITY_DN3222_c0_g2,TRINITY_DN3823_c0_g1,TRINITY_DN389_c1_g1,TRINITY_DN5410_c0_g1,TRINITY_DN5445_c0_g1,TRINITY_DN58685_c0_g3,TRINITY_DN661_c0_g1,TRINITY_DN8107_c0_g1,TRINITY_DN8757_c0_g3,TRINITY_DN9996_c1_g1	BP	0.03318	0.0451383	19	160
GO:0005986	sucrose biosynthetic process	TRINITY_DN1794_c0_g1,TRINITY_DN4712_c0_g2,TRINITY_DN7774_c0_g1	BP	0.03458	0.0461067	3	10
GO:0006857	oligopeptide transport	TRINITY_DN17467_c0_g1,TRINITY_DN905_c0_g1,TRINITY_DN905_c1_g1	BP	0.03458	0.0461067	3	10
GO:0015976	carbon utilization	TRINITY_DN1477_c0_g1,TRINITY_DN45255_c0_g1,TRINITY_DN8271_c0_g1	BP	0.03458	0.0461067	3	10
GO:0044380	protein localization to cytoskeleton	TRINITY_DN14258_c0_g2,TRINITY_DN3141_c0_g1,TRINITY_DN9145_c0_g2	BP	0.03458	0.0461067	3	10
GO:0060236	regulation of mitotic spindle organization	TRINITY_DN52095_c0_g1,TRINITY_DN60460_c1_g1,TRINITY_DN85728_c1_g1	BP	0.03458	0.0461067	3	10
GO:0072698	protein localization to microtubule cytoskeleton	TRINITY_DN14258_c0_g2,TRINITY_DN3141_c0_g1,TRINITY_DN9145_c0_g2	BP	0.03458	0.0461067	3	10
GO:0090224	regulation of spindle organization	TRINITY_DN52095_c0_g1,TRINITY_DN60460_c1_g1,TRINITY_DN85728_c1_g1	BP	0.03458	0.0461067	3	10
GO:0034220	ion transmembrane transport	TRINITY_DN11456_c0_g2,TRINITY_DN12700_c0_g1,TRINITY_DN1297_c0_g1,TRINITY_DN13610_c0_g3,TRINITY_DN13950_c0_g1,TRINITY_DN1502_c0_g1,TRINITY_DN15045_c0_g1,TRINITY_DN16466_c0_g1,TRINITY_DN17240_c2_g1,TRINITY_DN1781_c0_g1,TRINITY_DN193_c0_g1,TRINITY_DN20156_c0_g1,TRINITY_DN2210_c0_g1,TRINITY_DN22125_c0_g1,TRINITY_DN221506_c0_g1,TRINITY_DN2569_c0_g1,TRINITY_DN25748_c0_g1,TRINITY_DN2600_c0_g1,TRINITY_DN…	BP	0.03483	0.0455339	37	360
GO:0009200	deoxyribonucleoside triphosphate metabolic process	TRINITY_DN17372_c0_g1,TRINITY_DN2094_c0_g2,TRINITY_DN6388_c0_g1,TRINITY_DN8460_c1_g1	BP	0.03495	0.0451402	4	17
GO:0010193	response to ozone	TRINITY_DN108562_c0_g1,TRINITY_DN11338_c0_g1,TRINITY_DN12718_c0_g1,TRINITY_DN716_c0_g2	BP	0.03495	0.0451402	4	17
GO:0072505	divalent inorganic anion homeostasis	TRINITY_DN3949_c0_g1,TRINITY_DN521_c4_g1,TRINITY_DN8757_c0_g3,TRINITY_DN9452_c0_g1	BP	0.03495	0.0451402	4	17
GO:1900376	regulation of secondary metabolite biosynthetic process	TRINITY_DN1628_c0_g1,TRINITY_DN2562_c0_g1,TRINITY_DN37_c1_g1,TRINITY_DN722_c1_g1	BP	0.03495	0.0451402	4	17
GO:0042631	cellular response to water deprivation	TRINITY_DN15978_c0_g1,TRINITY_DN1925_c0_g2,TRINITY_DN25695_c0_g1,TRINITY_DN7231_c0_g1,TRINITY_DN768_c0_g2,TRINITY_DN8294_c0_g1	BP	0.03506	0.044637	6	33
GO:0071462	cellular response to water stimulus	TRINITY_DN15978_c0_g1,TRINITY_DN1925_c0_g2,TRINITY_DN25695_c0_g1,TRINITY_DN7231_c0_g1,TRINITY_DN768_c0_g2,TRINITY_DN8294_c0_g1	BP	0.03506	0.044637	6	33
GO:0009620	response to fungus	TRINITY_DN100028_c0_g1,TRINITY_DN10937_c0_g2,TRINITY_DN11338_c0_g1,TRINITY_DN11984_c0_g1,TRINITY_DN12734_c1_g1,TRINITY_DN12750_c0_g2,TRINITY_DN12985_c0_g1,TRINITY_DN13081_c0_g1,TRINITY_DN13311_c0_g1,TRINITY_DN15461_c0_g1,TRINITY_DN16342_c0_g1,TRINITY_DN1750_c0_g1,TRINITY_DN18362_c0_g1,TRINITY_DN197_c0_g1,TRINITY_DN21779_c0_g1,TRINITY_DN2319_c0_g1,TRINITY_DN2319_c0_g2,TRINITY_DN23720_c0_g1,TRINITY…	BP	0.03528	0.0445992	33	315
GO:0030003	cellular cation homeostasis	TRINITY_DN12524_c0_g1,TRINITY_DN1502_c0_g1,TRINITY_DN15045_c0_g1,TRINITY_DN1781_c0_g1,TRINITY_DN18270_c0_g2,TRINITY_DN18533_c0_g1,TRINITY_DN245_c0_g1,TRINITY_DN2569_c0_g1,TRINITY_DN3222_c0_g1,TRINITY_DN3222_c0_g2,TRINITY_DN3823_c0_g1,TRINITY_DN389_c1_g1,TRINITY_DN5410_c0_g1,TRINITY_DN5445_c0_g1,TRINITY_DN58685_c0_g3,TRINITY_DN661_c0_g1,TRINITY_DN8107_c0_g1,TRINITY_DN9996_c1_g1	BP	0.03622	0.0455726	18	151
GO:0042761	very long-chain fatty acid biosynthetic process	TRINITY_DN14422_c0_g1,TRINITY_DN15507_c0_g3,TRINITY_DN23128_c0_g1,TRINITY_DN2759_c0_g1,TRINITY_DN36788_c0_g1	BP	0.03653	0.0457479	5	25
GO:0009607	response to biotic stimulus	TRINITY_DN100028_c0_g1,TRINITY_DN10076_c0_g1,TRINITY_DN10173_c0_g1,TRINITY_DN107931_c0_g1,TRINITY_DN10937_c0_g2,TRINITY_DN10966_c0_g1,TRINITY_DN1107_c1_g1,TRINITY_DN11338_c0_g1,TRINITY_DN11836_c0_g1,TRINITY_DN11984_c0_g1,TRINITY_DN12734_c1_g1,TRINITY_DN12750_c0_g2,TRINITY_DN12985_c0_g1,TRINITY_DN13081_c0_g1,TRINITY_DN13284_c0_g1,TRINITY_DN13311_c0_g1,TRINITY_DN13636_c0_g2,TRINITY_DN14408_c0_g1,TR…	BP	0.03691	0.0460087	91	1002
GO:0045488	pectin metabolic process	TRINITY_DN10510_c0_g1,TRINITY_DN24906_c0_g1,TRINITY_DN29370_c0_g1,TRINITY_DN33163_c2_g1,TRINITY_DN3879_c0_g4,TRINITY_DN40225_c0_g1,TRINITY_DN4235_c1_g1,TRINITY_DN42960_c0_g1,TRINITY_DN50606_c0_g3,TRINITY_DN5190_c0_g1,TRINITY_DN54660_c0_g1,TRINITY_DN5841_c0_g2,TRINITY_DN928_c0_g3,TRINITY_DN9949_c0_g1	BP	0.03754	0.0465774	14	110
GO:0006006	glucose metabolic process	TRINITY_DN10783_c0_g1,TRINITY_DN1125_c0_g1,TRINITY_DN1264_c0_g1,TRINITY_DN1706_c0_g1,TRINITY_DN1750_c1_g1,TRINITY_DN18705_c0_g1,TRINITY_DN28998_c0_g1,TRINITY_DN4632_c0_g1,TRINITY_DN4712_c0_g2,TRINITY_DN52_c1_g1,TRINITY_DN8340_c1_g1	BP	0.03776	0.0466345	11	80
GO:0006766	vitamin metabolic process	TRINITY_DN12541_c1_g1,TRINITY_DN16098_c0_g2,TRINITY_DN165_c0_g1,TRINITY_DN17200_c0_g2,TRINITY_DN18150_c0_g1,TRINITY_DN1892_c0_g1,TRINITY_DN2435_c0_g1,TRINITY_DN27703_c1_g1,TRINITY_DN3831_c0_g2,TRINITY_DN3949_c0_g1,TRINITY_DN5533_c1_g1,TRINITY_DN6070_c1_g1,TRINITY_DN6279_c0_g1,TRINITY_DN63690_c0_g1,TRINITY_DN9344_c0_g1,TRINITY_DN9991_c0_g1	BP	0.03837	0.0471705	16	131
GO:0009070	serine family amino acid biosynthetic process	TRINITY_DN14_c2_g1,TRINITY_DN1925_c0_g2,TRINITY_DN2367_c0_g1,TRINITY_DN2409_c5_g1,TRINITY_DN2435_c0_g1,TRINITY_DN3949_c0_g1,TRINITY_DN43925_c0_g1,TRINITY_DN740_c0_g1,TRINITY_DN8004_c0_g2	BP	0.03876	0.0474323	9	61
GO:0006875	cellular metal ion homeostasis	TRINITY_DN12524_c0_g1,TRINITY_DN15045_c0_g1,TRINITY_DN18270_c0_g2,TRINITY_DN18533_c0_g1,TRINITY_DN245_c0_g1,TRINITY_DN2569_c0_g1,TRINITY_DN3222_c0_g1,TRINITY_DN3222_c0_g2,TRINITY_DN3823_c0_g1,TRINITY_DN389_c1_g1,TRINITY_DN5410_c0_g1,TRINITY_DN5445_c0_g1,TRINITY_DN58685_c0_g3,TRINITY_DN661_c0_g1,TRINITY_DN9996_c1_g1	BP	0.03931	0.0478867	15	121
GO:0071369	cellular response to ethylene stimulus	TRINITY_DN10966_c0_g1,TRINITY_DN11471_c0_g2,TRINITY_DN13311_c0_g1,TRINITY_DN1628_c0_g1,TRINITY_DN180125_c0_g1,TRINITY_DN19782_c0_g1,TRINITY_DN1998_c0_g1,TRINITY_DN230_c1_g1,TRINITY_DN23596_c0_g1,TRINITY_DN24237_c1_g1,TRINITY_DN3888_c0_g2,TRINITY_DN4442_c0_g1,TRINITY_DN594_c1_g1,TRINITY_DN6422_c0_g2,TRINITY_DN8532_c0_g1,TRINITY_DN86071_c0_g1,TRINITY_DN98068_c0_g1	BP	0.03955	0.0479611	17	142
GO:0019752	carboxylic acid metabolic process	TRINITY_DN10323_c0_g1,TRINITY_DN104395_c0_g2,TRINITY_DN10484_c0_g1,TRINITY_DN1062_c0_g2,TRINITY_DN10712_c0_g1,TRINITY_DN10893_c0_g1,TRINITY_DN10937_c0_g2,TRINITY_DN11070_c0_g1,TRINITY_DN11139_c1_g1,TRINITY_DN11338_c0_g1,TRINITY_DN11401_c0_g1,TRINITY_DN1191_c0_g2,TRINITY_DN12283_c0_g1,TRINITY_DN12541_c1_g1,TRINITY_DN12943_c0_g2,TRINITY_DN13284_c0_g1,TRINITY_DN13328_c0_g1,TRINITY_DN13942_c0_g2,TRIN…	BP	0.04023	0.0485659	108	1214
GO:0010410	hemicellulose metabolic process	TRINITY_DN11289_c0_g1,TRINITY_DN12138_c1_g1,TRINITY_DN1388_c0_g1,TRINITY_DN1388_c1_g1,TRINITY_DN16527_c0_g2,TRINITY_DN1797_c0_g1,TRINITY_DN24385_c0_g1,TRINITY_DN31023_c0_g1,TRINITY_DN60_c0_g2,TRINITY_DN9855_c0_g1,TRINITY_DN9953_c0_g1	BP	0.04084	0.0489715	11	81
GO:0015994	chlorophyll metabolic process	TRINITY_DN10415_c0_g1,TRINITY_DN11806_c0_g1,TRINITY_DN15638_c0_g1,TRINITY_DN1742_c0_g1,TRINITY_DN17800_c0_g1,TRINITY_DN19804_c0_g1,TRINITY_DN22136_c0_g1,TRINITY_DN3223_c0_g1,TRINITY_DN4193_c0_g1,TRINITY_DN689_c0_g2,TRINITY_DN9798_c0_g1	BP	0.04084	0.0489715	11	81
GO:0016051	carbohydrate biosynthetic process	TRINITY_DN10449_c0_g2,TRINITY_DN10510_c0_g1,TRINITY_DN10783_c0_g1,TRINITY_DN10883_c0_g1,TRINITY_DN11491_c0_g1,TRINITY_DN14151_c1_g1,TRINITY_DN1750_c1_g1,TRINITY_DN1794_c0_g1,TRINITY_DN18705_c0_g1,TRINITY_DN19188_c0_g1,TRINITY_DN2562_c0_g1,TRINITY_DN2631_c0_g1,TRINITY_DN2639_c0_g1,TRINITY_DN28998_c0_g1,TRINITY_DN30622_c0_g1,TRINITY_DN3097_c0_g1,TRINITY_DN32262_c0_g3,TRINITY_DN32919_c0_g1,TRINITY_D…	BP	0.04134	0.0492405	35	342
GO:0010183	pollen tube guidance	TRINITY_DN13081_c0_g1,TRINITY_DN2082_c0_g1,TRINITY_DN2527_c3_g1,TRINITY_DN9683_c0_g2	BP	0.04233	0.0499755	4	18
GO:0016998	cell wall macromolecule catabolic process	TRINITY_DN12488_c0_g1,TRINITY_DN24385_c0_g1,TRINITY_DN4588_c0_g1,TRINITY_DN8470_c0_g1	BP	0.04233	0.0499755	4	18
GO:0048449	floral organ formation	TRINITY_DN10858_c0_g2,TRINITY_DN1447_c0_g2,TRINITY_DN81891_c0_g3,TRINITY_DN8357_c0_g1	BP	0.04233	0.0499755	4	18
GO:0006817	phosphate ion transport	TRINITY_DN3833_c0_g1,TRINITY_DN41263_c0_g1,TRINITY_DN4800_c0_g3,TRINITY_DN6233_c0_g1,TRINITY_DN9452_c0_g1	BP	0.04252	0.049653	5	26
GO:0016925	protein sumoylation	TRINITY_DN138628_c0_g1,TRINITY_DN179279_c0_g1,TRINITY_DN19585_c0_g4,TRINITY_DN5600_c0_g1,TRINITY_DN71122_c0_g1	BP	0.04252	0.049653	5	26
GO:0043207	response to external biotic stimulus	TRINITY_DN100028_c0_g1,TRINITY_DN10076_c0_g1,TRINITY_DN10173_c0_g1,TRINITY_DN107931_c0_g1,TRINITY_DN10937_c0_g2,TRINITY_DN10966_c0_g1,TRINITY_DN1107_c1_g1,TRINITY_DN11338_c0_g1,TRINITY_DN11836_c0_g1,TRINITY_DN11984_c0_g1,TRINITY_DN12734_c1_g1,TRINITY_DN12750_c0_g2,TRINITY_DN12985_c0_g1,TRINITY_DN13081_c0_g1,TRINITY_DN13284_c0_g1,TRINITY_DN13311_c0_g1,TRINITY_DN13636_c0_g2,TRINITY_DN14408_c0_g1,TR…	BP	0.04331	0.0501386	87	961
GO:0051707	response to other organism	TRINITY_DN100028_c0_g1,TRINITY_DN10076_c0_g1,TRINITY_DN10173_c0_g1,TRINITY_DN107931_c0_g1,TRINITY_DN10937_c0_g2,TRINITY_DN10966_c0_g1,TRINITY_DN1107_c1_g1,TRINITY_DN11338_c0_g1,TRINITY_DN11836_c0_g1,TRINITY_DN11984_c0_g1,TRINITY_DN12734_c1_g1,TRINITY_DN12750_c0_g2,TRINITY_DN12985_c0_g1,TRINITY_DN13081_c0_g1,TRINITY_DN13284_c0_g1,TRINITY_DN13311_c0_g1,TRINITY_DN13636_c0_g2,TRINITY_DN14408_c0_g1,TR…	BP	0.04331	0.0501386	87	961
GO:1901657	glycosyl compound metabolic process	TRINITY_DN10307_c0_g1,TRINITY_DN10893_c0_g1,TRINITY_DN13400_c0_g1,TRINITY_DN18970_c0_g1,TRINITY_DN19961_c0_g1,TRINITY_DN23596_c0_g1,TRINITY_DN2562_c0_g1,TRINITY_DN26021_c0_g1,TRINITY_DN27160_c0_g1,TRINITY_DN3102_c0_g1,TRINITY_DN37_c1_g1,TRINITY_DN49772_c0_g1,TRINITY_DN5231_c1_g2,TRINITY_DN573_c1_g2,TRINITY_DN6783_c0_g1,TRINITY_DN722_c1_g1,TRINITY_DN787_c0_g2,TRINITY_DN86071_c0_g1,TRINITY_DN86508_…	BP	0.04338	0.0498963	19	165
GO:0005984	disaccharide metabolic process	TRINITY_DN1794_c0_g1,TRINITY_DN19188_c0_g1,TRINITY_DN19853_c0_g2,TRINITY_DN30622_c0_g1,TRINITY_DN4712_c0_g2,TRINITY_DN7111_c0_g1,TRINITY_DN7774_c0_g1,TRINITY_DN9415_c0_g1	BP	0.0443	0.0506286	8	53
GO:0045490	pectin catabolic process	TRINITY_DN24906_c0_g1,TRINITY_DN29370_c0_g1,TRINITY_DN33163_c2_g1,TRINITY_DN40225_c0_g1,TRINITY_DN4235_c1_g1,TRINITY_DN54660_c0_g1,TRINITY_DN5841_c0_g2,TRINITY_DN9949_c0_g1	BP	0.0443	0.0506286	8	53
GO:0009143	nucleoside triphosphate catabolic process	TRINITY_DN17372_c0_g1,TRINITY_DN2094_c0_g2,TRINITY_DN8460_c1_g1	BP	0.04494	0.0504986	3	11
GO:0009204	deoxyribonucleoside triphosphate catabolic process	TRINITY_DN17372_c0_g1,TRINITY_DN2094_c0_g2,TRINITY_DN8460_c1_g1	BP	0.04494	0.0504986	3	11
GO:0009641	shade avoidance	TRINITY_DN10002_c0_g1,TRINITY_DN10002_c0_g2,TRINITY_DN2037_c0_g1	BP	0.04494	0.0504986	3	11
GO:0009904	chloroplast accumulation movement	TRINITY_DN10003_c0_g1,TRINITY_DN2314_c0_g1,TRINITY_DN5681_c0_g1	BP	0.04494	0.0504986	3	11
GO:0046520	sphingoid biosynthetic process	TRINITY_DN305_c4_g1,TRINITY_DN32492_c0_g1,TRINITY_DN72264_c0_g2	BP	0.04494	0.0504986	3	11
GO:0050665	hydrogen peroxide biosynthetic process	TRINITY_DN1998_c0_g1,TRINITY_DN6859_c1_g1,TRINITY_DN85665_c0_g1	BP	0.04494	0.0504986	3	11
GO:0048236	plant-type sporogenesis	TRINITY_DN10858_c0_g2,TRINITY_DN15140_c0_g1,TRINITY_DN3259_c0_g1,TRINITY_DN4486_c0_g3,TRINITY_DN50975_c1_g1,TRINITY_DN7686_c0_g1	BP	0.04525	0.0501116	6	35
GO:0032886	regulation of microtubule-based process	TRINITY_DN14258_c0_g2,TRINITY_DN179279_c0_g1,TRINITY_DN52095_c0_g1,TRINITY_DN60460_c1_g1,TRINITY_DN85728_c1_g1,TRINITY_DN8830_c0_g1,TRINITY_DN9145_c0_g2	BP	0.04545	0.0501259	7	44
GO:0010393	galacturonan metabolic process	TRINITY_DN10510_c0_g1,TRINITY_DN24906_c0_g1,TRINITY_DN29370_c0_g1,TRINITY_DN33163_c2_g1,TRINITY_DN3879_c0_g4,TRINITY_DN40225_c0_g1,TRINITY_DN4235_c1_g1,TRINITY_DN42960_c0_g1,TRINITY_DN50606_c0_g3,TRINITY_DN5190_c0_g1,TRINITY_DN54660_c0_g1,TRINITY_DN5841_c0_g2,TRINITY_DN928_c0_g3,TRINITY_DN9949_c0_g1	BP	0.04557	0.0500523	14	113
GO:0009066	aspartate family amino acid metabolic process	TRINITY_DN13942_c0_g2,TRINITY_DN14996_c0_g2,TRINITY_DN15286_c0_g1,TRINITY_DN1656_c0_g1,TRINITY_DN1925_c0_g2,TRINITY_DN21878_c0_g1,TRINITY_DN23596_c0_g1,TRINITY_DN24237_c1_g1,TRINITY_DN3094_c0_g1,TRINITY_DN5836_c0_g1	BP	0.04728	0.0515083	10	73
GO:0048443	stamen development	TRINITY_DN10858_c0_g2,TRINITY_DN11338_c0_g1,TRINITY_DN13016_c1_g1,TRINITY_DN1388_c1_g1,TRINITY_DN3259_c0_g1,TRINITY_DN7626_c0_g1,TRINITY_DN7686_c0_g1,TRINITY_DN81891_c0_g3,TRINITY_DN8357_c0_g1,TRINITY_DN9145_c0_g2	BP	0.04728	0.0515083	10	73
GO:0048466	androecium development	TRINITY_DN10858_c0_g2,TRINITY_DN11338_c0_g1,TRINITY_DN13016_c1_g1,TRINITY_DN1388_c1_g1,TRINITY_DN3259_c0_g1,TRINITY_DN7626_c0_g1,TRINITY_DN7686_c0_g1,TRINITY_DN81891_c0_g3,TRINITY_DN8357_c0_g1,TRINITY_DN9145_c0_g2	BP	0.04728	0.0515083	10	73
GO:0006168	adenine salvage	TRINITY_DN18970_c0_g1,TRINITY_DN5231_c1_g2	BP	0.04896	0.0510556	2	5
GO:0006244	pyrimidine nucleotide catabolic process	TRINITY_DN17372_c0_g1,TRINITY_DN8460_c1_g1	BP	0.04896	0.0510556	2	5
GO:0009149	pyrimidine nucleoside triphosphate catabolic process	TRINITY_DN17372_c0_g1,TRINITY_DN8460_c1_g1	BP	0.04896	0.0510556	2	5
GO:0009213	pyrimidine deoxyribonucleoside triphosphate catabolic process	TRINITY_DN17372_c0_g1,TRINITY_DN8460_c1_g1	BP	0.04896	0.0510556	2	5
GO:0009223	pyrimidine deoxyribonucleotide catabolic process	TRINITY_DN17372_c0_g1,TRINITY_DN8460_c1_g1	BP	0.04896	0.0510556	2	5
GO:0010068	protoderm histogenesis	TRINITY_DN1600_c0_g2,TRINITY_DN3127_c1_g2	BP	0.04896	0.0510556	2	5
GO:0010205	photoinhibition	TRINITY_DN3525_c0_g1,TRINITY_DN7216_c0_g1	BP	0.04896	0.0510556	2	5
GO:0035336	long-chain fatty-acyl-CoA metabolic process	TRINITY_DN10546_c0_g1,TRINITY_DN303_c0_g1	BP	0.04896	0.0510556	2	5
GO:0043096	purine nucleobase salvage	TRINITY_DN18970_c0_g1,TRINITY_DN5231_c1_g2	BP	0.04896	0.0510556	2	5
GO:0043155	negative regulation of photosynthesis, light reaction	TRINITY_DN3525_c0_g1,TRINITY_DN7216_c0_g1	BP	0.04896	0.0510556	2	5
GO:0043290	apocarotenoid catabolic process	TRINITY_DN11070_c0_g1,TRINITY_DN17081_c0_g1	BP	0.04896	0.0510556	2	5
GO:0046083	adenine metabolic process	TRINITY_DN18970_c0_g1,TRINITY_DN5231_c1_g2	BP	0.04896	0.0510556	2	5
GO:0046084	adenine biosynthetic process	TRINITY_DN18970_c0_g1,TRINITY_DN5231_c1_g2	BP	0.04896	0.0510556	2	5
GO:0046345	abscisic acid catabolic process	TRINITY_DN11070_c0_g1,TRINITY_DN17081_c0_g1	BP	0.04896	0.0510556	2	5
GO:0051571	positive regulation of histone H3-K4 methylation	TRINITY_DN17177_c0_g1,TRINITY_DN179279_c0_g1	BP	0.04896	0.0510556	2	5
GO:0055064	chloride ion homeostasis	TRINITY_DN1297_c0_g1,TRINITY_DN5445_c0_g1	BP	0.04896	0.0510556	2	5
GO:0060736	prostate gland growth	TRINITY_DN16623_c0_g1,TRINITY_DN19434_c0_g1	BP	0.04896	0.0510556	2	5
GO:0080005	photosystem stoichiometry adjustment	TRINITY_DN31108_c0_g1,TRINITY_DN5584_c0_g1	BP	0.04896	0.0510556	2	5
GO:1904143	positive regulation of carotenoid biosynthetic process	TRINITY_DN22136_c0_g1,TRINITY_DN9496_c2_g2	BP	0.04896	0.0510556	2	5
GO:0006826	iron ion transport	TRINITY_DN14408_c0_g1,TRINITY_DN18533_c0_g1,TRINITY_DN3823_c0_g1,TRINITY_DN8484_c0_g1,TRINITY_DN9996_c1_g1	BP	0.04905	0.0492337	5	27
GO:0009739	response to gibberellin	TRINITY_DN12985_c0_g1,TRINITY_DN14487_c1_g1,TRINITY_DN14570_c0_g2,TRINITY_DN17240_c0_g1,TRINITY_DN17740_c0_g1,TRINITY_DN20138_c0_g1,TRINITY_DN2319_c0_g1,TRINITY_DN2319_c0_g2,TRINITY_DN24033_c1_g1,TRINITY_DN5230_c0_g2,TRINITY_DN5382_c0_g1,TRINITY_DN7626_c0_g1,TRINITY_DN841_c0_g1	BP	0.04964	0.04964	13	104
