# Supplementary material for: Phenotypic and Transcriptomic Analysis of Two Pinellia ternata Varieties T2 line and T2Plus line
Source: Sci Rep. 2020 Mar 12;10:4614. doi: 10.1038/s41598-020-61512-2 (PMC7067869; doi:10.1038/s41598-020-61512-2)
Supplement: Supplementary file 5 — Dataset S1. [file 41598_2020_61512_MOESM5_ESM.xlsx]

## Sheet: trinotate_annotation_report _3_
Table S1: All unignes were subjected to functional enrichment analysis from five public protein databases ( (E value < 10-5).
GeneID	Swiss-Prot	Pfam	EggNOG	KEGG	GO
TRINITY_DN32556_c0_g1	-	-	-	-	-
TRINITY_DN32552_c0_g1	-	-	-	-	-
TRINITY_DN32597_c0_g1	IBS1_ARATH^IBS1_ARATH^Q:310-47,H:208-297^67-778%ID^E:4-32e-34^RecName: Full=Protein IMPAIRED IN BABA-INDUCED STERILITY 1 {ECO:0000303|PubMed:15722464};^Eukaryota; Viridiplantae; Streptophyta; Embryophyta; Tracheophyta; Spermatophyta; Magnoliophyta; eudicotyledons; Gunneridae; Pentapetalae; rosids; malvids; Brassicales; Brassicaceae; Camelineae; Arabidopsis	-	ENOG410XPIR^Cyclin-Dependent Kinase	KEGG:ath:AT1G18670	GO:0005886^cellular_component^plasma membrane`GO:0005524^molecular_function^ATP binding`GO:0004674^molecular_function^protein serine/threonine kinase activity`GO:0042742^biological_process^defense response to bacterium`GO:0002229^biological_process^defense response to oomycetes`GO:1900426^biological_process^positive regulation of defense response to bacterium`GO:1902290^biological_process^positiv…
TRINITY_DN32526_c0_g2	-	-	-	-	-
TRINITY_DN32587_c0_g1	LOX31_SOLTU^LOX31_SOLTU^Q:407-186,H:789-851^45-455%ID^E:5-8e-08^RecName: Full=Linoleate 13S-lipoxygenase 3-1, chloroplastic;^Eukaryota; Viridiplantae; Streptophyta; Embryophyta; Tracheophyta; Spermatophyta; Magnoliophyta; eudicotyledons; Gunneridae; Pentapetalae; asterids; lamiids; Solanales; Solanaceae; Solanoideae; Solaneae; Solanum	-	ENOG410YN4N^Plant lipoxygenase may be involved in a number of diverse aspects of plant physiology including growth and development, pest resistance, and senescence or responses to wounding (By similarity)	KEGG:sot:102597498`KO:K00454	GO:0009570^cellular_component^chloroplast stroma`GO:0009534^cellular_component^chloroplast thylakoid`GO:0016165^molecular_function^linoleate 13S-lipoxygenase activity`GO:0046872^molecular_function^metal ion binding`GO:0031408^biological_process^oxylipin biosynthetic process
TRINITY_DN32559_c0_g1	POLR1_ARATH^POLR1_ARATH^Q:43-597,H:1-180^20-321%ID^E:1-42e-06^RecName: Full=Retrovirus-related Pol polyprotein from transposon RE1;^Eukaryota; Viridiplantae; Streptophyta; Embryophyta; Tracheophyta; Spermatophyta; Magnoliophyta; eudicotyledons; Gunneridae; Pentapetalae; rosids; malvids; Brassicales; Brassicaceae; Camelineae; Arabidopsis	PF14223-6^Retrotran_gag_2^gag-polypeptide of LTR copia-type^79-213^E:6-8e-24	-	-	GO:0000943^cellular_component^retrotransposon nucleocapsid`GO:0004190^molecular_function^aspartic-type endopeptidase activity`GO:0004519^molecular_function^endonuclease activity`GO:0046872^molecular_function^metal ion binding`GO:0003676^molecular_function^nucleic acid binding`GO:0003964^molecular_function^RNA-directed DNA polymerase activity`GO:0015074^biological_process^DNA integration`GO:000631…
TRINITY_DN32507_c0_g2	-	-	-	-	-
TRINITY_DN32545_c1_g1	-	-	-	-	-
TRINITY_DN32517_c1_g1	-	-	-	-	-
TRINITY_DN32517_c2_g1	-	-	-	-	-
TRINITY_DN32517_c0_g1	IKU2_ARATH^IKU2_ARATH^Q:523-690,H:724-775^60-714%ID^E:1-93e-18^RecName: Full=Receptor-like protein kinase HAIKU2;^Eukaryota; Viridiplantae; Streptophyta; Embryophyta; Tracheophyta; Spermatophyta; Magnoliophyta; eudicotyledons; Gunneridae; Pentapetalae; rosids; malvids; Brassicales; Brassicaceae; Camelineae; Arabidopsis`IKU2_ARATH^IKU2_ARATH^Q:344-451,H:667-702^52-778%ID^E:1-93e-18^RecName: Full=R…	-	COG0515^Serine Threonine protein kinase`COG4886^leucine Rich Repeat	KEGG:ath:AT1G09970	GO:0016021^cellular_component^integral component of membrane`GO:0005886^cellular_component^plasma membrane`GO:0009506^cellular_component^plasmodesma`GO:0005524^molecular_function^ATP binding`GO:0042802^molecular_function^identical protein binding`GO:0001653^molecular_function^peptide receptor activity`GO:0004672^molecular_function^protein kinase activity`GO:0004674^molecular_function^protein seri…
TRINITY_DN32577_c3_g1	-	-	-	-	-
TRINITY_DN32577_c3_g2	-	-	-	-	-
TRINITY_DN32562_c0_g1	-	-	-	-	-
TRINITY_DN32576_c1_g1	-	-	-	-	-
TRINITY_DN32599_c0_g1	-	-	-	-	-
TRINITY_DN32585_c0_g1	-	-	-	-	-
TRINITY_DN32567_c0_g1	ZUP1_BOVIN^ZUP1_BOVIN^Q:1235-1630,H:322-450^44-361%ID^E:1-58e-20^RecName: Full=Zinc finger-containing ubiquitin peptidase 1 {ECO:0000305};^Eukaryota; Metazoa; Chordata; Craniata; Vertebrata; Euteleostomi; Mammalia; Eutheria; Laurasiatheria; Cetartiodactyla; Ruminantia; Pecora; Bovidae; Bovinae; Bos	-	-	-	-
TRINITY_DN32538_c0_g1	POLX_TOBAC^POLX_TOBAC^Q:26-358,H:474-584^32-432%ID^E:8-64e-18^RecName: Full=Retrovirus-related Pol polyprotein from transposon TNT 1-94;^Eukaryota; Viridiplantae; Streptophyta; Embryophyta; Tracheophyta; Spermatophyta; Magnoliophyta; eudicotyledons; Gunneridae; Pentapetalae; asterids; lamiids; Solanales; Solanaceae; Nicotianoideae; Nicotianeae; Nicotiana`POLX_TOBAC^POLX_TOBAC^Q:373-711,H:589-704^…	-	-	-	-
TRINITY_DN32560_c0_g1	-	-	-	-	-
TRINITY_DN32527_c1_g1	-	-	-	-	-
TRINITY_DN32548_c0_g1	-	-	-	-	-
TRINITY_DN32589_c0_g1	-	-	-	-	-
TRINITY_DN32580_c0_g1	-	-	-	-	-
TRINITY_DN32539_c0_g1	-	-	-	-	-
TRINITY_DN32539_c0_g2	-	-	-	-	-
TRINITY_DN32508_c0_g1	KIP1_PETIN^KIP1_PETIN^Q:3370-293,H:1-970^37-957%ID^E:3-63e-163^RecName: Full=Kinase-interacting protein 1 {ECO:0000303|PubMed:11500547};^Eukaryota; Viridiplantae; Streptophyta; Embryophyta; Tracheophyta; Spermatophyta; Magnoliophyta; eudicotyledons; Gunneridae; Pentapetalae; asterids; lamiids; Solanales; Solanaceae; Petunioideae; Petunia	PF07765-12^KIP1^KIP1-like protein^11-84^E:1-3e-36	-	-	GO:0005737^cellular_component^cytoplasm`GO:0003779^molecular_function^actin binding
TRINITY_DN32557_c0_g1	-	-	-	-	-
TRINITY_DN32520_c0_g1	-	-	-	-	-
TRINITY_DN32584_c0_g1	CRPK1_ARATH^CRPK1_ARATH^Q:1102-881,H:260-334^38-667%ID^E:8-16e-08^RecName: Full=Cold-responsive protein kinase 1 {ECO:0000303|PubMed:28344081};^Eukaryota; Viridiplantae; Streptophyta; Embryophyta; Tracheophyta; Spermatophyta; Magnoliophyta; eudicotyledons; Gunneridae; Pentapetalae; rosids; malvids; Brassicales; Brassicaceae; Camelineae; Arabidopsis	-	COG0515^Serine Threonine protein kinase	KEGG:ath:AT1G16670	GO:0005886^cellular_component^plasma membrane`GO:0005524^molecular_function^ATP binding`GO:0004674^molecular_function^protein serine/threonine kinase activity`GO:0033160^biological_process^obsolete positive regulation of protein import into nucleus, translocation`GO:0046777^biological_process^protein autophosphorylation`GO:0009409^biological_process^response to cold`GO:0050826^biological_process^…
TRINITY_DN32551_c0_g1	-	-	-	-	-
TRINITY_DN32543_c0_g1	CUTA1_ORYSJ^CUTA1_ORYSJ^Q:2873-3010,H:105-150^84-783%ID^E:1-35e-18^RecName: Full=Protein CutA 1, chloroplastic;^Eukaryota; Viridiplantae; Streptophyta; Embryophyta; Tracheophyta; Spermatophyta; Magnoliophyta; Liliopsida; Poales; Poaceae; BOP clade; Oryzoideae; Oryzeae; Oryzinae; Oryza; Oryza sativa	-	-	-	-
TRINITY_DN32572_c2_g1	-	-	-	-	-
TRINITY_DN32572_c0_g1	-	-	-	-	-
TRINITY_DN32578_c0_g1	RSLE2_ORYSJ^RSLE2_ORYSJ^Q:4-1074,H:357-703^35-262%ID^E:7-59e-50^RecName: Full=Zinc finger BED domain-containing protein RICESLEEPER 2;^Eukaryota; Viridiplantae; Streptophyta; Embryophyta; Tracheophyta; Spermatophyta; Magnoliophyta; Liliopsida; Poales; Poaceae; BOP clade; Oryzoideae; Oryzeae; Oryzinae; Oryza; Oryza sativa	-	ENOG410Y37V^transposon protein	KEGG:osa:4334009	GO:0005634^cellular_component^nucleus`GO:0003677^molecular_function^DNA binding`GO:0046872^molecular_function^metal ion binding`GO:0046983^molecular_function^protein dimerization activity`GO:0009791^biological_process^post-embryonic development
TRINITY_DN32549_c0_g1	-	-	-	-	-
TRINITY_DN32573_c1_g1	-	-	-	-	-
TRINITY_DN32573_c0_g1	-	-	-	-	-
TRINITY_DN32519_c0_g1	-	-	-	-	-
TRINITY_DN32523_c0_g1	-	-	-	-	-
TRINITY_DN32524_c3_g1	-	-	-	-	-
TRINITY_DN32524_c1_g3	-	-	-	-	-
TRINITY_DN32570_c0_g1	-	-	-	-	-
TRINITY_DN32529_c0_g1	-	-	-	-	-
TRINITY_DN32550_c0_g1	PPR28_ARATH^PPR28_ARATH^Q:2704-1346,H:114-564^30-803%ID^E:4-23e-56^RecName: Full=Pentatricopeptide repeat-containing protein At1g09900;^Eukaryota; Viridiplantae; Streptophyta; Embryophyta; Tracheophyta; Spermatophyta; Magnoliophyta; eudicotyledons; Gunneridae; Pentapetalae; rosids; malvids; Brassicales; Brassicaceae; Camelineae; Arabidopsis`PPR28_ARATH^PPR28_ARATH^Q:2269-1343,H:114-425^29-747%ID^…	PF01535-20^PPR^PPR repeat^83-104^E:0-003`PF17177-4^PPR_long^Pentacotripeptide-repeat region of PRORP^131-249^E:2-9e-09`PF13812-6^PPR_3^Pentatricopeptide repeat domain^139-192^E:0-00019`PF13812-6^PPR_3^Pentatricopeptide repeat domain^171-229^E:5-5e-09`PF12854-7^PPR_1^PPR repeat^180-212^E:2-3e-05`PF13041-6^PPR_2^PPR repeat family^183-231^E:1-8e-10`PF01535-20^PPR^PPR repeat^186-216^E:0-015`PF01535-2…	ENOG410Z7Z7^Pentatricopeptide repeat-containing protein	KEGG:ath:AT1G09900	GO:0016020^cellular_component^membrane`GO:0005739^cellular_component^mitochondrion
TRINITY_DN88676_c0_g1	-	-	-	-	-
TRINITY_DN88640_c0_g1	-	-	-	-	-
TRINITY_DN88665_c0_g1	-	-	-	-	-
TRINITY_DN88659_c1_g1	-	-	-	-	-
TRINITY_DN88659_c0_g1	-	-	-	-	-
TRINITY_DN88681_c0_g1	Y5986_ARATH^Y5986_ARATH^Q:157-312,H:1-56^53-571%ID^E:3-96e-09^RecName: Full=Uncharacterized protein At5g39865;^Eukaryota; Viridiplantae; Streptophyta; Embryophyta; Tracheophyta; Spermatophyta; Magnoliophyta; eudicotyledons; Gunneridae; Pentapetalae; rosids; malvids; Brassicales; Brassicaceae; Camelineae; Arabidopsis	-	ENOG4111HAI^Glutaredoxin	KEGG:ath:AT5G39865	GO:0005886^cellular_component^plasma membrane`GO:0009055^molecular_function^electron transfer activity`GO:0015035^molecular_function^protein disulfide oxidoreductase activity`GO:0045454^biological_process^cell redox homeostasis
TRINITY_DN88621_c0_g1	-	-	-	-	-
TRINITY_DN88648_c0_g1	-	-	-	-	-
TRINITY_DN88701_c0_g1	-	-	-	-	-
TRINITY_DN88682_c0_g1	-	-	-	-	-
TRINITY_DN88649_c0_g1	-	-	-	-	-
TRINITY_DN88670_c0_g1	-	-	-	-	-
TRINITY_DN88672_c0_g1	-	-	-	-	-
TRINITY_DN88706_c0_g1	-	-	-	-	-
TRINITY_DN88702_c0_g1	-	-	-	-	-
TRINITY_DN88712_c0_g1	U72E1_ARATH^U72E1_ARATH^Q:299-6,H:288-384^56-436%ID^E:6-13e-30^RecName: Full=UDP-glycosyltransferase 72E1 {ECO:0000303|PubMed:11042215};^Eukaryota; Viridiplantae; Streptophyta; Embryophyta; Tracheophyta; Spermatophyta; Magnoliophyta; eudicotyledons; Gunneridae; Pentapetalae; rosids; malvids; Brassicales; Brassicaceae; Camelineae; Arabidopsis	-	-	-	-
TRINITY_DN88692_c0_g1	-	-	-	-	-
TRINITY_DN88695_c0_g1	-	-	-	-	-
TRINITY_DN88684_c0_g1	-	-	-	-	-
TRINITY_DN88653_c0_g1	-	PF13966-6^zf-RVT^zinc-binding in reverse transcriptase^105-156^E:3-4e-08	-	-	-
TRINITY_DN88699_c0_g1	-	-	-	-	-
TRINITY_DN88626_c0_g1	-	-	COG0515^Serine Threonine protein kinase	KEGG:ath:AT4G28350	GO:0016021^cellular_component^integral component of membrane`GO:0005886^cellular_component^plasma membrane`GO:0005524^molecular_function^ATP binding`GO:0030246^molecular_function^carbohydrate binding`GO:0004674^molecular_function^protein serine/threonine kinase activity
TRINITY_DN88641_c0_g1	-	-	-	-	-
TRINITY_DN88652_c0_g1	PP242_ARATH^PP242_ARATH^Q:562-8,H:427-612^52-151%ID^E:9-98e-60^RecName: Full=Putative pentatricopeptide repeat-containing protein At3g18840;^Eukaryota; Viridiplantae; Streptophyta; Embryophyta; Tracheophyta; Spermatophyta; Magnoliophyta; eudicotyledons; Gunneridae; Pentapetalae; rosids; malvids; Brassicales; Brassicaceae; Camelineae; Arabidopsis`PP242_ARATH^PP242_ARATH^Q:547-56,H:58-262^29-524%ID…	PF01535-20^PPR^PPR repeat^6-28^E:0-11`PF13041-6^PPR_2^PPR repeat family^32-78^E:3-5e-13`PF01535-20^PPR^PPR repeat^34-64^E:2-8e-08`PF13812-6^PPR_3^Pentatricopeptide repeat domain^34-78^E:8-7e-07`PF01535-20^PPR^PPR repeat^69-97^E:0-064`PF01535-20^PPR^PPR repeat^106-130^E:8-1e-05	ENOG410Z7Z7^Pentatricopeptide repeat-containing protein	KEGG:ath:AT3G18840	GO:0009451^biological_process^RNA modification
TRINITY_DN88685_c0_g1	-	-	-	-	-
TRINITY_DN88685_c0_g2	-	-	-	-	-
TRINITY_DN88646_c0_g1	LORF2_HUMAN^LORF2_HUMAN^Q:2174-3709,H:381-895^27-481%ID^E:4-87e-45^RecName: Full=LINE-1 retrotransposable element ORF2 protein;^Eukaryota; Metazoa; Chordata; Craniata; Vertebrata; Euteleostomi; Mammalia; Eutheria; Euarchontoglires; Primates; Haplorrhini; Catarrhini; Hominidae; Homo	-	-	-	-
TRINITY_DN88691_c0_g1	-	-	-	-	-
TRINITY_DN88678_c0_g1	-	-	-	-	-
TRINITY_DN88662_c1_g1	-	-	-	-	-
TRINITY_DN88662_c0_g3	-	-	-	-	-
TRINITY_DN88620_c0_g1	-	-	-	-	-
TRINITY_DN88654_c0_g1	-	-	-	-	-
TRINITY_DN88625_c0_g1	-	-	-	-	-
TRINITY_DN88658_c0_g1	-	-	-	-	-
TRINITY_DN88655_c0_g1	RS26_RAT^RS26_RAT^Q:64-303,H:17-96^98-75%ID^E:4-06e-51^RecName: Full=40S ribosomal protein S26;^Eukaryota; Metazoa; Chordata; Craniata; Vertebrata; Euteleostomi; Mammalia; Eutheria; Euarchontoglires; Glires; Rodentia; Myomorpha; Muroidea; Muridae; Murinae; Rattus	PF01283-19^Ribosomal_S26e^Ribosomal protein S26e^6-108^E:6-9e-55	COG4830^Ribosomal protein	KEGG:rno:100360508`KEGG:rno:27139`KO:K02976	GO:0098556^cellular_component^cytoplasmic side of rough endoplasmic reticulum membrane`GO:0022627^cellular_component^cytosolic small ribosomal subunit`GO:0042788^cellular_component^polysomal ribosome`GO:0003729^molecular_function^mRNA binding`GO:0003735^molecular_function^structural constituent of ribosome`GO:0002181^biological_process^cytoplasmic translation
TRINITY_DN88631_c0_g1	-	-	-	-	-
TRINITY_DN88661_c0_g1	-	-	-	-	-
TRINITY_DN88693_c1_g1	ZAT12_ARATH^ZAT12_ARATH^Q:507-731,H:34-100^48%ID^E:2-79e-13^RecName: Full=Zinc finger protein ZAT12;^Eukaryota; Viridiplantae; Streptophyta; Embryophyta; Tracheophyta; Spermatophyta; Magnoliophyta; eudicotyledons; Gunneridae; Pentapetalae; rosids; malvids; Brassicales; Brassicaceae; Camelineae; Arabidopsis	PF13912-6^zf-C2H2_6^C2H2-type zinc finger^65-89^E:1e-11`PF13912-6^zf-C2H2_6^C2H2-type zinc finger^115-134^E:1-7e-06	COG5048^Zinc finger protein	KEGG:ath:AT2G37430	GO:0005634^cellular_component^nucleus`GO:0003700^molecular_function^DNA-binding transcription factor activity`GO:0046872^molecular_function^metal ion binding`GO:0003676^molecular_function^nucleic acid binding`GO:0071289^biological_process^cellular response to nickel ion`GO:2000280^biological_process^regulation of root development`GO:0006355^biological_process^regulation of transcription, DNA-temp…
TRINITY_DN12680_c0_g1	CH10_ARATH^CH10_ARATH^Q:85-372,H:2-97^70-833%ID^E:2-1e-48^RecName: Full=10 kDa chaperonin, mitochondrial;^Eukaryota; Viridiplantae; Streptophyta; Embryophyta; Tracheophyta; Spermatophyta; Magnoliophyta; eudicotyledons; Gunneridae; Pentapetalae; rosids; malvids; Brassicales; Brassicaceae; Camelineae; Arabidopsis	PF00166-21^Cpn10^Chaperonin 10 Kd subunit^8-96^E:7-5e-25	COG0234^Binds to cpn60 in the presence of Mg-ATP and suppresses the ATPase activity of the latter (By similarity)	KEGG:ath:AT1G14980`KO:K04078	GO:0005759^cellular_component^mitochondrial matrix`GO:0005739^cellular_component^mitochondrion`GO:0005524^molecular_function^ATP binding`GO:0051087^molecular_function^chaperone binding`GO:0005507^molecular_function^copper ion binding`GO:0046872^molecular_function^metal ion binding`GO:0051082^molecular_function^unfolded protein binding`GO:0051085^biological_process^chaperone cofactor-dependent pro…
TRINITY_DN12681_c2_g1	-	-	-	-	-
TRINITY_DN12681_c0_g1	-	-	-	-	-
TRINITY_DN12648_c0_g1	COQ3_ARATH^COQ3_ARATH^Q:273-374,H:189-222^73-529%ID^E:1-28e-09^RecName: Full=Ubiquinone biosynthesis O-methyltransferase, mitochondrial {ECO:0000255|HAMAP-Rule:MF_03190};^Eukaryota; Viridiplantae; Streptophyta; Embryophyta; Tracheophyta; Spermatophyta; Magnoliophyta; eudicotyledons; Gunneridae; Pentapetalae; rosids; malvids; Brassicales; Brassicaceae; Camelineae; Arabidopsis	-	COG2227^Non-specific O-methyltransferase that catalyzes the 2 O- methylation steps in the ubiquinone biosynthetic pathway (By similarity)	KEGG:ath:AT2G30920`KO:K00591	GO:0031314^cellular_component^extrinsic component of mitochondrial inner membrane`GO:0005740^cellular_component^mitochondrial envelope`GO:0008425^molecular_function^2-polyprenyl-6-methoxy-1,4-benzoquinone methyltransferase activity`GO:0008689^molecular_function^3-demethylubiquinone-9 3-O-methyltransferase activity`GO:0004395^molecular_function^hexaprenyldihydroxybenzoate methyltransferase activit…
TRINITY_DN12663_c0_g1	COB22_ARATH^COB22_ARATH^Q:119-2836,H:1-926^82-093%ID^E:0^RecName: Full=Coatomer subunit beta'-2;^Eukaryota; Viridiplantae; Streptophyta; Embryophyta; Tracheophyta; Spermatophyta; Magnoliophyta; eudicotyledons; Gunneridae; Pentapetalae; rosids; malvids; Brassicales; Brassicaceae; Camelineae; Arabidopsis	PF00400-32^WD40^WD domain, G-beta repeat^130-166^E:2-7e-05`PF00400-32^WD40^WD domain, G-beta repeat^173-210^E:0-00022`PF00400-32^WD40^WD domain, G-beta repeat^216-254^E:9-4e-06`PF00400-32^WD40^WD domain, G-beta repeat^259-295^E:6-2e-09`PF04053-14^Coatomer_WDAD^Coatomer WD associated region^358-802^E:8-2e-165	ENOG410XNNY^coatomer protein complex, subunit beta 2 (beta prime)	KEGG:osa:4340097`KO:K17302	GO:0030126^cellular_component^COPI vesicle coat`GO:0000139^cellular_component^Golgi membrane`GO:0005198^molecular_function^structural molecule activity`GO:0006888^biological_process^endoplasmic reticulum to Golgi vesicle-mediated transport`GO:0006891^biological_process^intra-Golgi vesicle-mediated transport`GO:0006886^biological_process^intracellular protein transport`GO:0006890^biological_proces…
TRINITY_DN12635_c0_g1	SYIC_ARATH^SYIC_ARATH^Q:87-3617,H:1-1182^73-737%ID^E:0^RecName: Full=Isoleucine--tRNA ligase, cytoplasmic {ECO:0000305};^Eukaryota; Viridiplantae; Streptophyta; Embryophyta; Tracheophyta; Spermatophyta; Magnoliophyta; eudicotyledons; Gunneridae; Pentapetalae; rosids; malvids; Brassicales; Brassicaceae; Camelineae; Arabidopsis	PF00133-22^tRNA-synt_1^tRNA synthetases class I (I, L, M and V)^19-283^E:2-5e-94`PF09334-11^tRNA-synt_1g^tRNA synthetases class I (M)^49-110^E:4e-06`PF00133-22^tRNA-synt_1^tRNA synthetases class I (I, L, M and V)^308-672^E:2-5e-119`PF08264-13^Anticodon_1^Anticodon-binding domain of tRNA^730-878^E:2e-27	COG0060^amino acids such as valine, to avoid such errors it has two additional distinct tRNA(Ile)-dependent editing activities- One activity is designated as 'pretransfer' editing and involves the hydrolysis of activated Val-AMP- The other activity is designated 'posttransfer' editing and involves deacylation of mischarged Val-tRNA(Ile) (By similarity)	KEGG:ath:AT4G10320`KO:K01870	GO:0005829^cellular_component^cytosol`GO:0002161^molecular_function^aminoacyl-tRNA editing activity`GO:0005524^molecular_function^ATP binding`GO:0004822^molecular_function^isoleucine-tRNA ligase activity`GO:0000049^molecular_function^tRNA binding`GO:0006428^biological_process^isoleucyl-tRNA aminoacylation`GO:0046686^biological_process^response to cadmium ion
TRINITY_DN12618_c0_g1	RBL20_ARATH^RBL20_ARATH^Q:1122-637,H:133-293^62-963%ID^E:5-24e-60^RecName: Full=Rhomboid-like protein 20 {ECO:0000303|PubMed:16895613};^Eukaryota; Viridiplantae; Streptophyta; Embryophyta; Tracheophyta; Spermatophyta; Magnoliophyta; eudicotyledons; Gunneridae; Pentapetalae; rosids; malvids; Brassicales; Brassicaceae; Camelineae; Arabidopsis	PF00627-31^UBA^UBA/TS-N domain^121-156^E:5-6e-10	ENOG4111CBK^UBA domain containing 2	KEGG:ath:AT3G56740	GO:0005776^cellular_component^autophagosome`GO:0005783^cellular_component^endoplasmic reticulum`GO:0016021^cellular_component^integral component of membrane`GO:0061908^cellular_component^phagophore`GO:0004252^molecular_function^serine-type endopeptidase activity`GO:0050832^biological_process^defense response to fungus`GO:0010286^biological_process^heat acclimation
TRINITY_DN12684_c0_g1	PTA16_ARATH^PTA16_ARATH^Q:1716-199,H:35-510^53-62%ID^E:4-69e-125^RecName: Full=Protein PLASTID TRANSCRIPTIONALLY ACTIVE 16, chloroplastic {ECO:0000303|PubMed:16326926};^Eukaryota; Viridiplantae; Streptophyta; Embryophyta; Tracheophyta; Spermatophyta; Magnoliophyta; eudicotyledons; Gunneridae; Pentapetalae; rosids; malvids; Brassicales; Brassicaceae; Camelineae; Arabidopsis	PF05368-13^NmrA^NmrA-like family^129-242^E:2-7e-05`PF13460-6^NAD_binding_10^NAD(P)H-binding^133-348^E:3-5e-10	COG0702^epimerase dehydratase	KEGG:ath:AT3G46780	GO:0009507^cellular_component^chloroplast`GO:0009941^cellular_component^chloroplast envelope`GO:0042644^cellular_component^chloroplast nucleoid`GO:0009534^cellular_component^chloroplast thylakoid`GO:0009535^cellular_component^chloroplast thylakoid membrane`GO:0016020^cellular_component^membrane`GO:0009295^cellular_component^nucleoid`GO:0009508^cellular_component^plastid chromosome`GO:0098572^cell…
TRINITY_DN12604_c0_g1	-	-	-	-	-
TRINITY_DN12645_c0_g1	-	-	-	-	-
TRINITY_DN12683_c0_g1	IX14H_ARATH^IX14H_ARATH^Q:1576-488,H:115-470^62-363%ID^E:2-97e-151^RecName: Full=Probable beta-1,4-xylosyltransferase IRX14H;^Eukaryota; Viridiplantae; Streptophyta; Embryophyta; Tracheophyta; Spermatophyta; Magnoliophyta; eudicotyledons; Gunneridae; Pentapetalae; rosids; malvids; Brassicales; Brassicaceae; Camelineae; Arabidopsis	PF03360-16^Glyco_transf_43^Glycosyltransferase family 43^164-415^E:4-5e-58	ENOG410XP79^glucuronosyltransferase	KEGG:ath:AT5G67230`KO:K20871	GO:0005794^cellular_component^Golgi apparatus`GO:0000139^cellular_component^Golgi membrane`GO:0016021^cellular_component^integral component of membrane`GO:0015018^molecular_function^galactosylgalactosylxylosylprotein 3-beta-glucuronosyltransferase activity`GO:0042285^molecular_function^xylosyltransferase activity`GO:0071555^biological_process^cell wall organization`GO:0010417^biological_process^g…
TRINITY_DN12671_c2_g1	-	-	-	-	-
TRINITY_DN12650_c0_g2	-	-	-	-	-
TRINITY_DN12697_c0_g1	SABP2_TOBAC^SABP2_TOBAC^Q:243-1154,H:6-256^43-092%ID^E:1-07e-76^RecName: Full=Salicylic acid-binding protein 2;^Eukaryota; Viridiplantae; Streptophyta; Embryophyta; Tracheophyta; Spermatophyta; Magnoliophyta; eudicotyledons; Gunneridae; Pentapetalae; asterids; lamiids; Solanales; Solanaceae; Nicotianoideae; Nicotianeae; Nicotiana	PF12146-8^Hydrolase_4^Serine aminopeptidase, S33^6-112^E:1-3e-08`PF00561-20^Abhydrolase_1^alpha/beta hydrolase fold^10-116^E:1-1e-12`PF12697-7^Abhydrolase_6^Alpha/beta hydrolase family^11-306^E:1-2e-20	-	KEGG:nta:107791137	GO:0016298^molecular_function^lipase activity`GO:0080031^molecular_function^methyl salicylate esterase activity`GO:0009862^biological_process^systemic acquired resistance, salicylic acid mediated signaling pathway
TRINITY_DN12640_c1_g1	-	-	-	-	-
TRINITY_DN12640_c0_g1	RZ1C_ARATH^RZ1C_ARATH^Q:3830-3985,H:36-87^73-077%ID^E:9-17e-17^RecName: Full=Glycine-rich RNA-binding protein RZ1C {ECO:0000305};^Eukaryota; Viridiplantae; Streptophyta; Embryophyta; Tracheophyta; Spermatophyta; Magnoliophyta; eudicotyledons; Gunneridae; Pentapetalae; rosids; malvids; Brassicales; Brassicaceae; Camelineae; Arabidopsis`RZ1C_ARATH^RZ1C_ARATH^Q:193-306,H:1-38^65-789%ID^E:4-51e-06^Re…	-	COG0724^Rna-binding protein	KEGG:ath:AT5G04280`KO:K12885	GO:0005730^cellular_component^nucleolus`GO:0005634^cellular_component^nucleus`GO:1990904^cellular_component^ribonucleoprotein complex`GO:0003682^molecular_function^chromatin binding`GO:0031490^molecular_function^chromatin DNA binding`GO:0003729^molecular_function^mRNA binding`GO:0003676^molecular_function^nucleic acid binding`GO:0003723^molecular_function^RNA binding`GO:0008270^molecular_function…
TRINITY_DN12640_c0_g2	RZ1C_ARATH^RZ1C_ARATH^Q:103-531,H:1-144^61-111%ID^E:2-82e-42^RecName: Full=Glycine-rich RNA-binding protein RZ1C {ECO:0000305};^Eukaryota; Viridiplantae; Streptophyta; Embryophyta; Tracheophyta; Spermatophyta; Magnoliophyta; eudicotyledons; Gunneridae; Pentapetalae; rosids; malvids; Brassicales; Brassicaceae; Camelineae; Arabidopsis	PF00076-22^RRM_1^RNA recognition motif- (a-k-a- RRM, RBD, or RNP domain)^9-78^E:2-5e-22`PF13917-6^zf-CCHC_3^Zinc knuckle^126-152^E:0-017`PF00098-23^zf-CCHC^Zinc knuckle^127-142^E:1-9e-08	COG0724^Rna-binding protein	KEGG:ath:AT5G04280`KO:K12885	GO:0005730^cellular_component^nucleolus`GO:0005634^cellular_component^nucleus`GO:1990904^cellular_component^ribonucleoprotein complex`GO:0003682^molecular_function^chromatin binding`GO:0031490^molecular_function^chromatin DNA binding`GO:0003729^molecular_function^mRNA binding`GO:0003676^molecular_function^nucleic acid binding`GO:0003723^molecular_function^RNA binding`GO:0008270^molecular_function…
TRINITY_DN12690_c1_g1	-	-	-	-	-
TRINITY_DN12690_c0_g1	-	-	-	-	-
TRINITY_DN12621_c1_g1	-	-	-	-	-
TRINITY_DN12626_c1_g1	-	-	-	-	-
TRINITY_DN12626_c0_g1	PP251_ARATH^PP251_ARATH^Q:25-1242,H:310-715^47-783%ID^E:1-35e-130^RecName: Full=Putative pentatricopeptide repeat-containing protein At3g23330;^Eukaryota; Viridiplantae; Streptophyta; Embryophyta; Tracheophyta; Spermatophyta; Magnoliophyta; eudicotyledons; Gunneridae; Pentapetalae; rosids; malvids; Brassicales; Brassicaceae; Camelineae; Arabidopsis`PP251_ARATH^PP251_ARATH^Q:4-756,H:202-452^26-482…	PF01535-20^PPR^PPR repeat^40-65^E:0-0011`PF13041-6^PPR_2^PPR repeat family^64-112^E:1-2e-08`PF01535-20^PPR^PPR repeat^68-97^E:3e-05`PF13812-6^PPR_3^Pentatricopeptide repeat domain^88-148^E:0-006`PF01535-20^PPR^PPR repeat^102-129^E:0-0069`PF12854-7^PPR_1^PPR repeat^133-164^E:2-3e-05`PF01535-20^PPR^PPR repeat^139-165^E:0-03`PF01535-20^PPR^PPR repeat^170-197^E:0-11`PF14432-6^DYW_deaminase^DYW family…	ENOG410Z7Z7^Pentatricopeptide repeat-containing protein	KEGG:ath:AT3G23330	GO:0008270^molecular_function^zinc ion binding`GO:0009451^biological_process^RNA modification
TRINITY_DN12644_c0_g1	-	-	-	-	-
TRINITY_DN12610_c1_g1	-	-	-	-	-
TRINITY_DN12610_c0_g1	YC20L_ARATH^YC20L_ARATH^Q:834-394,H:47-197^72-848%ID^E:3-12e-56^RecName: Full=Ycf20-like protein;^Eukaryota; Viridiplantae; Streptophyta; Embryophyta; Tracheophyta; Spermatophyta; Magnoliophyta; eudicotyledons; Gunneridae; Pentapetalae; rosids; malvids; Brassicales; Brassicaceae; Camelineae; Arabidopsis	PF04483-12^DUF565^Protein of unknown function (DUF565)^238-300^E:9-9e-22	ENOG4111W7G^Protein of unknown function (DUF565)	KEGG:ath:AT1G65420	GO:0009507^cellular_component^chloroplast`GO:0016021^cellular_component^integral component of membrane`GO:0010196^biological_process^nonphotochemical quenching
TRINITY_DN12606_c0_g4	-	PF00564-24^PB1^PB1 domain^70-157^E:7-2e-15	-	-	-
TRINITY_DN12606_c1_g1	BH106_ARATH^BH106_ARATH^Q:1373-879,H:60-223^45-509%ID^E:3-04e-31^RecName: Full=Transcription factor bHLH106;^Eukaryota; Viridiplantae; Streptophyta; Embryophyta; Tracheophyta; Spermatophyta; Magnoliophyta; eudicotyledons; Gunneridae; Pentapetalae; rosids; malvids; Brassicales; Brassicaceae; Camelineae; Arabidopsis	PF00010-26^HLH^Helix-loop-helix DNA-binding domain^77-123^E:5-1e-12	ENOG410XRJI^aryl hydrocarbon receptor nuclear	KEGG:ath:AT3G56770	GO:0005634^cellular_component^nucleus`GO:0003677^molecular_function^DNA binding`GO:0003700^molecular_function^DNA-binding transcription factor activity`GO:0046983^molecular_function^protein dimerization activity`GO:0006355^biological_process^regulation of transcription, DNA-templated`GO:0010200^biological_process^response to chitin
TRINITY_DN12608_c0_g2	NUD16_ARATH^NUD16_ARATH^Q:3-503,H:9-175^65-269%ID^E:4-98e-61^RecName: Full=Nudix hydrolase 16, mitochondrial;^Eukaryota; Viridiplantae; Streptophyta; Embryophyta; Tracheophyta; Spermatophyta; Magnoliophyta; eudicotyledons; Gunneridae; Pentapetalae; rosids; malvids; Brassicales; Brassicaceae; Camelineae; Arabidopsis	PF00293-28^NUDIX^NUDIX domain^35-140^E:9-1e-14	COG0494^Nudix hydrolase	KEGG:ath:AT3G12600	GO:0005737^cellular_component^cytoplasm`GO:0005739^cellular_component^mitochondrion`GO:0005634^cellular_component^nucleus`GO:0016787^molecular_function^hydrolase activity`GO:0046872^molecular_function^metal ion binding
TRINITY_DN12692_c1_g1	SRPK_PHYPO^SRPK_PHYPO^Q:1875-685,H:34-419^45-363%ID^E:6-11e-109^RecName: Full=Serine/threonine-protein kinase SRPK {ECO:0000303|PubMed:19657567};^Eukaryota; Amoebozoa; Mycetozoa; Myxogastria; Myxogastromycetidae; Physariida; Physaraceae; Physarum	PF00069-25^Pkinase^Protein kinase domain^40-180^E:3e-19`PF07714-17^Pkinase_Tyr^Protein tyrosine kinase^43-180^E:1-9e-08`PF00069-25^Pkinase^Protein kinase domain^252-413^E:4-8e-23	-	-	GO:0005634^cellular_component^nucleus`GO:0005524^molecular_function^ATP binding`GO:0004674^molecular_function^protein serine/threonine kinase activity
TRINITY_DN12625_c0_g1	-	PF03763-13^Remorin_C^Remorin, C-terminal region^161-263^E:1-2e-26	ENOG410YI71^Remorin family	-	GO:0010555^biological_process^response to mannitol`GO:0009651^biological_process^response to salt stress
TRINITY_DN12679_c3_g1	-	-	-	-	-
TRINITY_DN12679_c2_g1	-	-	-	-	-
TRINITY_DN12698_c0_g1	-	-	-	-	-
TRINITY_DN12653_c0_g1	-	-	-	-	-
TRINITY_DN12653_c0_g2	-	-	-	-	-
TRINITY_DN12699_c0_g1	CGR3_ARATH^CGR3_ARATH^Q:703-143,H:68-254^77-005%ID^E:8-23e-103^RecName: Full=Probable pectin methylesterase CGR3 {ECO:0000303|PubMed:25704846};^Eukaryota; Viridiplantae; Streptophyta; Embryophyta; Tracheophyta; Spermatophyta; Magnoliophyta; eudicotyledons; Gunneridae; Pentapetalae; rosids; malvids; Brassicales; Brassicaceae; Camelineae; Arabidopsis	-	ENOG4111QN3^NA	KEGG:ath:AT5G65810	GO:0005768^cellular_component^endosome`GO:0005794^cellular_component^Golgi apparatus`GO:0000139^cellular_component^Golgi membrane`GO:0016021^cellular_component^integral component of membrane`GO:0005802^cellular_component^trans-Golgi network`GO:0008168^molecular_function^methyltransferase activity`GO:0015976^biological_process^carbon utilization`GO:0010394^biological_process^homogalacturonan metab…
TRINITY_DN12600_c0_g1	-	-	-	-	-
TRINITY_DN12600_c5_g1	-	-	-	-	-
TRINITY_DN12600_c3_g2	-	-	-	-	-
TRINITY_DN12600_c1_g1	FTSH9_ORYSJ^FTSH9_ORYSJ^Q:751-2685,H:126-784^82-753%ID^E:0^RecName: Full=ATP-dependent zinc metalloprotease FTSH 9, chloroplastic/mitochondrial;^Eukaryota; Viridiplantae; Streptophyta; Embryophyta; Tracheophyta; Spermatophyta; Magnoliophyta; Liliopsida; Poales; Poaceae; BOP clade; Oryzoideae; Oryzeae; Oryzinae; Oryza; Oryza sativa	PF00004-29^AAA^ATPase family associated with various cellular activities (AAA)^395-523^E:1-2e-40`PF07728-14^AAA_5^AAA domain (dynein-related subfamily)^395-464^E:0-00017`PF17862-1^AAA_lid_3^AAA+ lid domain^546-589^E:9-7e-09`PF01434-18^Peptidase_M41^Peptidase family M41^605-780^E:5e-60	COG0465^Acts as a processive, ATP-dependent zinc metallopeptidase for both cytoplasmic and membrane proteins- Plays a role in the quality control of integral membrane proteins (By similarity)	-	GO:0009941^cellular_component^chloroplast envelope`GO:0009535^cellular_component^chloroplast thylakoid membrane`GO:0016021^cellular_component^integral component of membrane`GO:0031966^cellular_component^mitochondrial membrane`GO:0005739^cellular_component^mitochondrion`GO:0005524^molecular_function^ATP binding`GO:0004176^molecular_function^ATP-dependent peptidase activity`GO:0046872^molecular_fun…
TRINITY_DN12600_c2_g1	-	-	-	-	-
TRINITY_DN12669_c0_g1	AIRP2_ARATH^AIRP2_ARATH^Q:2-397,H:23-177^33-758%ID^E:9-86e-19^RecName: Full=E3 ubiquitin-protein ligase AIRP2 {ECO:0000305};^Eukaryota; Viridiplantae; Streptophyta; Embryophyta; Tracheophyta; Spermatophyta; Magnoliophyta; eudicotyledons; Gunneridae; Pentapetalae; rosids; malvids; Brassicales; Brassicaceae; Camelineae; Arabidopsis	-	ENOG410XRM0^Ring finger protein	KEGG:ath:AT5G01520	GO:0005829^cellular_component^cytosol`GO:0046872^molecular_function^metal ion binding`GO:0061630^molecular_function^ubiquitin protein ligase activity`GO:0004842^molecular_function^ubiquitin-protein transferase activity`GO:0009789^biological_process^positive regulation of abscisic acid-activated signaling pathway`GO:0009737^biological_process^response to abscisic acid`GO:0009651^biological_process…
TRINITY_DN12614_c0_g1	-	-	-	-	-
TRINITY_DN12611_c0_g1	G2OX3_ORYSJ^G2OX3_ORYSJ^Q:1-240,H:247-326^75%ID^E:2-88e-36^RecName: Full=Gibberellin 2-beta-dioxygenase 3 {ECO:0000305};^Eukaryota; Viridiplantae; Streptophyta; Embryophyta; Tracheophyta; Spermatophyta; Magnoliophyta; Liliopsida; Poales; Poaceae; BOP clade; Oryzoideae; Oryzeae; Oryzinae; Oryza; Oryza sativa	-	-	-	-
TRINITY_DN12628_c0_g1	PP365_ARATH^PP365_ARATH^Q:2570-174,H:111-910^66-667%ID^E:0^RecName: Full=Pentatricopeptide repeat-containing protein At5g04810, chloroplastic;^Eukaryota; Viridiplantae; Streptophyta; Embryophyta; Tracheophyta; Spermatophyta; Magnoliophyta; eudicotyledons; Gunneridae; Pentapetalae; rosids; malvids; Brassicales; Brassicaceae; Camelineae; Arabidopsis	PF00076-22^RRM_1^RNA recognition motif- (a-k-a- RRM, RBD, or RNP domain)^65-137^E:4-7e-10`PF01535-20^PPR^PPR repeat^211-238^E:0-35`PF13812-6^PPR_3^Pentatricopeptide repeat domain^230-287^E:1-9e-12`PF13041-6^PPR_2^PPR repeat family^244-289^E:1-1e-08`PF01535-20^PPR^PPR repeat^244-273^E:4-9e-05`PF01535-20^PPR^PPR repeat^278-306^E:0-053`PF17177-4^PPR_long^Pentacotripeptide-repeat region of PRORP^292-…	ENOG410Z7Z7^Pentatricopeptide repeat-containing protein	KEGG:ath:AT5G04810	GO:0009507^cellular_component^chloroplast`GO:0005739^cellular_component^mitochondrion`GO:0003723^molecular_function^RNA binding`GO:0009880^biological_process^embryonic pattern specification`GO:0048366^biological_process^leaf development`GO:0008380^biological_process^RNA splicing
TRINITY_DN12695_c0_g1	-	-	-	-	-
TRINITY_DN12689_c0_g1	DAT2D_SOYBN^DAT2D_SOYBN^Q:1118-354,H:75-329^68-627%ID^E:5-29e-136^RecName: Full=Diacylglycerol O-acyltransferase 2D {ECO:0000305};^Eukaryota; Viridiplantae; Streptophyta; Embryophyta; Tracheophyta; Spermatophyta; Magnoliophyta; eudicotyledons; Gunneridae; Pentapetalae; rosids; fabids; Fabales; Fabaceae; Papilionoideae; 50 kb inversion clade; NPAAA clade; indigoferoid/millettioid clade; Phaseoleae…	PF03982-13^DAGAT^Diacylglycerol acyltransferase^119-387^E:1-4e-74	ENOG410XTG3^o-acyltransferase	KEGG:gmx:100784657`KO:K22848	GO:0005789^cellular_component^endoplasmic reticulum membrane`GO:0016021^cellular_component^integral component of membrane`GO:0005811^cellular_component^lipid droplet`GO:0004144^molecular_function^diacylglycerol O-acyltransferase activity`GO:0006071^biological_process^glycerol metabolic process`GO:0019432^biological_process^triglyceride biosynthetic process
TRINITY_DN12619_c5_g1	-	-	-	-	-
TRINITY_DN12619_c0_g1	CSTR1_ORYSJ^CSTR1_ORYSJ^Q:778-503,H:49-142^60-825%ID^E:2-36e-23^RecName: Full=CMP-sialic acid transporter 1 {ECO:0000305};^Eukaryota; Viridiplantae; Streptophyta; Embryophyta; Tracheophyta; Spermatophyta; Magnoliophyta; Liliopsida; Poales; Poaceae; BOP clade; Oryzoideae; Oryzeae; Oryzinae; Oryza; Oryza sativa	-	COG0697^membrane	KEGG:osa:4341175`KO:K15272	GO:0005794^cellular_component^Golgi apparatus`GO:0030173^cellular_component^integral component of Golgi membrane`GO:0015165^molecular_function^pyrimidine nucleotide-sugar transmembrane transporter activity`GO:0015136^molecular_function^sialic acid transmembrane transporter activity`GO:0008643^biological_process^carbohydrate transport`GO:0015739^biological_process^sialic acid transport
TRINITY_DN12619_c0_g2	-	PF14392-6^zf-CCHC_4^Zinc knuckle^56-70^E:3-6	-	-	-
TRINITY_DN12619_c1_g2	-	-	-	-	-
TRINITY_DN12619_c2_g1	-	-	-	-	-
TRINITY_DN12632_c0_g1	-	-	-	-	-
TRINITY_DN12664_c1_g1	-	-	-	-	-
TRINITY_DN12664_c0_g1	ITC_ALOMA^ITC_ALOMA^Q:607-101,H:3-184^32-796%ID^E:1-88e-13^RecName: Full=Trypsin/chymotrypsin inhibitor;^Eukaryota; Viridiplantae; Streptophyta; Embryophyta; Tracheophyta; Spermatophyta; Magnoliophyta; Liliopsida; Araceae; Aroideae; Colocasieae; Alocasia	PF00197-18^Kunitz_legume^Trypsin and protease inhibitor^23-186^E:1-5e-20	-	-	GO:0004867^molecular_function^serine-type endopeptidase inhibitor activity
TRINITY_DN12664_c0_g3	-	-	-	-	-
TRINITY_DN12639_c2_g1	-	-	-	-	-
TRINITY_DN12620_c0_g4	-	-	-	-	-
TRINITY_DN12657_c0_g1	NADK2_ARATH^NADK2_ARATH^Q:3783-982,H:61-985^62-395%ID^E:0^RecName: Full=NAD kinase 2, chloroplastic;^Eukaryota; Viridiplantae; Streptophyta; Embryophyta; Tracheophyta; Spermatophyta; Magnoliophyta; eudicotyledons; Gunneridae; Pentapetalae; rosids; malvids; Brassicales; Brassicaceae; Camelineae; Arabidopsis	PF01513-21^NAD_kinase^ATP-NAD kinase^719-969^E:1-8e-60	COG0061^Catalyzes the phosphorylation of NAD to NADP- Utilizes ATP and other nucleoside triphosphates as well as inorganic polyphosphate as a source of phosphorus (By similarity)	KEGG:osa:4349979`KO:K00858	GO:0009507^cellular_component^chloroplast`GO:0005524^molecular_function^ATP binding`GO:0005516^molecular_function^calmodulin binding`GO:0003951^molecular_function^NAD+ kinase activity`GO:0019674^biological_process^NAD metabolic process`GO:0006741^biological_process^NADP biosynthetic process
TRINITY_DN12691_c0_g1	-	-	-	-	-
TRINITY_DN12691_c1_g1	ARC2B_ARATH^ARC2B_ARATH^Q:666-277,H:239-374^37-956%ID^E:4-98e-37^RecName: Full=Actin-related protein 2/3 complex subunit 2B;^Eukaryota; Viridiplantae; Streptophyta; Embryophyta; Tracheophyta; Spermatophyta; Magnoliophyta; eudicotyledons; Gunneridae; Pentapetalae; rosids; malvids; Brassicales; Brassicaceae; Camelineae; Arabidopsis`ARC2B_ARATH^ARC2B_ARATH^Q:928-788,H:194-240^57-447%ID^E:4-98e-37^Re…	-	-	-	-
TRINITY_DN12665_c0_g1	PP351_ARATH^PP351_ARATH^Q:1111-1296,H:375-436^54-839%ID^E:1-15e-13^RecName: Full=Pentatricopeptide repeat-containing protein At4g35850, mitochondrial;^Eukaryota; Viridiplantae; Streptophyta; Embryophyta; Tracheophyta; Spermatophyta; Magnoliophyta; eudicotyledons; Gunneridae; Pentapetalae; rosids; malvids; Brassicales; Brassicaceae; Camelineae; Arabidopsis	-	ENOG410Z7Z7^Pentatricopeptide repeat-containing protein	KEGG:ath:AT4G35850	GO:0005739^cellular_component^mitochondrion
TRINITY_DN12601_c0_g1	-	-	-	-	-
TRINITY_DN12674_c1_g1	-	-	-	-	-
TRINITY_DN12652_c0_g2	TENAC_ARATH^TENAC_ARATH^Q:1696-1980,H:250-341^47-368%ID^E:1-33e-16^RecName: Full=Bifunctional TH2 protein, mitochondrial {ECO:0000303|PubMed:27677881};^Eukaryota; Viridiplantae; Streptophyta; Embryophyta; Tracheophyta; Spermatophyta; Magnoliophyta; eudicotyledons; Gunneridae; Pentapetalae; rosids; malvids; Brassicales; Brassicaceae; Camelineae; Arabidopsis`TENAC_ARATH^TENAC_ARATH^Q:1604-1395,H:40…	-	ENOG4111Z2Y^NA	KEGG:ath:AT5G32470`KO:K22911	GO:0005829^cellular_component^cytosol`GO:0005739^cellular_component^mitochondrion`GO:0050334^molecular_function^thiaminase activity`GO:0042131^molecular_function^thiamine phosphate phosphatase activity`GO:0009228^biological_process^thiamine biosynthetic process
TRINITY_DN12652_c1_g1	-	-	-	-	-
TRINITY_DN12652_c6_g1	-	-	-	-	-
TRINITY_DN12673_c1_g2	AB15G_ARATH^AB15G_ARATH^Q:1921-434,H:190-690^64-414%ID^E:0^RecName: Full=ABC transporter G family member 15;^Eukaryota; Viridiplantae; Streptophyta; Embryophyta; Tracheophyta; Spermatophyta; Magnoliophyta; eudicotyledons; Gunneridae; Pentapetalae; rosids; malvids; Brassicales; Brassicaceae; Camelineae; Arabidopsis	PF01061-24^ABC2_membrane^ABC-2 type transporter^150-355^E:1-2e-30	COG1131^(ABC) transporter	KEGG:ath:AT3G21090	GO:0016021^cellular_component^integral component of membrane`GO:0005886^cellular_component^plasma membrane`GO:0005524^molecular_function^ATP binding`GO:0042626^molecular_function^ATPase activity, coupled to transmembrane movement of substances`GO:0080167^biological_process^response to karrikin`GO:0055085^biological_process^transmembrane transport
TRINITY_DN12661_c0_g1	SAC1_ARATH^SAC1_ARATH^Q:759-3377,H:34-910^72-059%ID^E:0^RecName: Full=Phosphoinositide phosphatase SAC1;^Eukaryota; Viridiplantae; Streptophyta; Embryophyta; Tracheophyta; Spermatophyta; Magnoliophyta; eudicotyledons; Gunneridae; Pentapetalae; rosids; malvids; Brassicales; Brassicaceae; Camelineae; Arabidopsis	PF02383-18^Syja_N^SacI homology domain^106-402^E:2-3e-77	COG5329^Phosphatase	KEGG:ath:AT1G22620`KO:K22913	GO:0005794^cellular_component^Golgi apparatus`GO:0005774^cellular_component^vacuolar membrane`GO:0043813^molecular_function^phosphatidylinositol-3,5-bisphosphate 5-phosphatase activity`GO:0007010^biological_process^cytoskeleton organization`GO:0036092^biological_process^phosphatidylinositol-3-phosphate biosynthetic process`GO:0009832^biological_process^plant-type cell wall biogenesis`GO:0009826^b…
TRINITY_DN12627_c0_g1	AB19B_ARATH^AB19B_ARATH^Q:143-3607,H:22-1177^84-37%ID^E:0^RecName: Full=ABC transporter B family member 19;^Eukaryota; Viridiplantae; Streptophyta; Embryophyta; Tracheophyta; Spermatophyta; Magnoliophyta; eudicotyledons; Gunneridae; Pentapetalae; rosids; malvids; Brassicales; Brassicaceae; Camelineae; Arabidopsis`AB19B_ARATH^AB19B_ARATH^Q:188-1891,H:683-1248^41-012%ID^E:3-59e-106^RecName: Full=AB…	PF00664-23^ABC_membrane^ABC transporter transmembrane region^41-313^E:8-2e-58`PF00005-27^ABC_tran^ABC transporter^382-530^E:2-1e-33`PF00664-23^ABC_membrane^ABC transporter transmembrane region^685-956^E:2-4e-49`PF00005-27^ABC_tran^ABC transporter^1026-1174^E:1-2e-32	COG1132^(ABC) transporter	KEGG:ath:AT3G28860`KO:K05658	GO:0016021^cellular_component^integral component of membrane`GO:0005886^cellular_component^plasma membrane`GO:0005524^molecular_function^ATP binding`GO:0042626^molecular_function^ATPase activity, coupled to transmembrane movement of substances`GO:0010329^molecular_function^auxin efflux transmembrane transporter activity`GO:0010541^biological_process^acropetal auxin transport`GO:0043481^biological…
TRINITY_DN12642_c0_g1	YTX2_XENLA^YTX2_XENLA^Q:30-452,H:524-664^35-211%ID^E:1-81e-16^RecName: Full=Transposon TX1 uncharacterized 149 kDa protein;^Eukaryota; Metazoa; Chordata; Craniata; Vertebrata; Euteleostomi; Amphibia; Batrachia; Anura; Pipoidea; Pipidae; Xenopodinae; Xenopus; Xenopus	PF00078-27^RVT_1^Reverse transcriptase (RNA-dependent DNA polymerase)^3-161^E:2-4e-31	-	-	-
TRINITY_DN12642_c3_g1	-	-	-	-	-
TRINITY_DN12688_c0_g3	COX6A_ARATH^COX6A_ARATH^Q:581-279,H:1-102^63-462%ID^E:1-05e-27^RecName: Full=Cytochrome c oxidase subunit 6a, mitochondrial;^Eukaryota; Viridiplantae; Streptophyta; Embryophyta; Tracheophyta; Spermatophyta; Magnoliophyta; eudicotyledons; Gunneridae; Pentapetalae; rosids; malvids; Brassicales; Brassicaceae; Camelineae; Arabidopsis	PF02046-15^COX6A^Cytochrome c oxidase subunit VIa^51-108^E:9-6e-06	ENOG411253X^Cytochrome c oxidase polypeptide VIa	KEGG:ath:AT4G37830`KO:K02266	GO:0005751^cellular_component^mitochondrial respiratory chain complex IV`GO:0005739^cellular_component^mitochondrion`GO:0004129^molecular_function^cytochrome-c oxidase activity`GO:0030234^molecular_function^enzyme regulator activity`GO:0009060^biological_process^aerobic respiration`GO:0006123^biological_process^mitochondrial electron transport, cytochrome c to oxygen
TRINITY_DN12686_c0_g1	-	-	-	-	-
TRINITY_DN12655_c0_g1	MINY1_DANRE^MINY1_DANRE^Q:2111-1647,H:166-318^45-161%ID^E:6-07e-38^RecName: Full=Ubiquitin carboxyl-terminal hydrolase MINDY-1;^Eukaryota; Metazoa; Chordata; Craniata; Vertebrata; Euteleostomi; Actinopterygii; Neopterygii; Teleostei; Ostariophysi; Cypriniformes; Cyprinidae; Danio`MINY1_DANRE^MINY1_DANRE^Q:701-426,H:326-417^48-913%ID^E:5-16e-21^RecName: Full=Ubiquitin carboxyl-terminal hydrolase M…	PF04424-13^MINDY_DUB^MINDY deubiquitinase^91-215^E:8-8e-35	ENOG41102GM^family with sequence similarity 63, member	KEGG:dre:563470`KO:K01309	GO:0005829^cellular_component^cytosol`GO:0005634^cellular_component^nucleus`GO:0016807^molecular_function^cysteine-type carboxypeptidase activity`GO:0003700^molecular_function^DNA-binding transcription factor activity`GO:0036435^molecular_function^K48-linked polyubiquitin modification-dependent protein binding`GO:1990380^molecular_function^Lys48-specific deubiquitinase activity`GO:0000978^molecul…
TRINITY_DN12638_c2_g1	-	-	-	-	-
TRINITY_DN12638_c0_g1	SD11_ARATH^SD11_ARATH^Q:214-2,H:516-586^74-648%ID^E:1-01e-27^RecName: Full=G-type lectin S-receptor-like serine/threonine-protein kinase SD1-1;^Eukaryota; Viridiplantae; Streptophyta; Embryophyta; Tracheophyta; Spermatophyta; Magnoliophyta; eudicotyledons; Gunneridae; Pentapetalae; rosids; malvids; Brassicales; Brassicaceae; Camelineae; Arabidopsis	-	COG0515^Serine Threonine protein kinase	KEGG:ath:AT1G11330	GO:0016021^cellular_component^integral component of membrane`GO:0005886^cellular_component^plasma membrane`GO:0005524^molecular_function^ATP binding`GO:0005516^molecular_function^calmodulin binding`GO:0030246^molecular_function^carbohydrate binding`GO:0004674^molecular_function^protein serine/threonine kinase activity`GO:0006468^biological_process^protein phosphorylation`GO:0048544^biological_pro…
TRINITY_DN12637_c0_g1	PHYC_ORYSJ^PHYC_ORYSJ^Q:4059-646,H:4-1135^69-432%ID^E:0^RecName: Full=Phytochrome C;^Eukaryota; Viridiplantae; Streptophyta; Embryophyta; Tracheophyta; Spermatophyta; Magnoliophyta; Liliopsida; Poales; Poaceae; BOP clade; Oryzoideae; Oryzeae; Oryzinae; Oryza; Oryza sativa	PF08446-11^PAS_2^PAS fold^79-195^E:2-7e-38`PF01590-26^GAF^GAF domain^229-409^E:6-7e-35`PF00360-20^PHY^Phytochrome region^422-596^E:1-6e-54`PF00989-25^PAS^PAS fold^631-744^E:1-4e-22`PF08448-10^PAS_4^PAS fold^639-748^E:6-4e-07`PF13426-7^PAS_9^PAS domain^642-709^E:0-08`PF00989-25^PAS^PAS fold^762-883^E:3-8e-20`PF13426-7^PAS_9^PAS domain^775-881^E:0-073`PF13188-7^PAS_8^PAS domain^775-813^E:0-17`PF025…	COG4251^red, far-red light phototransduction	KEGG:osa:4334135	GO:0005634^cellular_component^nucleus`GO:0000155^molecular_function^phosphorelay sensor kinase activity`GO:0009881^molecular_function^photoreceptor activity`GO:0042803^molecular_function^protein homodimerization activity`GO:0009584^biological_process^detection of visible light`GO:0018298^biological_process^protein-chromophore linkage`GO:0017006^biological_process^protein-tetrapyrrole linkage`GO:0…
TRINITY_DN12659_c0_g1	-	-	-	-	-
TRINITY_DN12693_c0_g1	-	PF13301-6^DUF4079^Protein of unknown function (DUF4079)^198-329^E:1-9e-20	-	-	-
TRINITY_DN12647_c1_g1	VATG_CITLI^VATG_CITLI^Q:242-571,H:1-110^76-364%ID^E:5-6e-42^RecName: Full=V-type proton ATPase subunit G;^Eukaryota; Viridiplantae; Streptophyta; Embryophyta; Tracheophyta; Spermatophyta; Magnoliophyta; eudicotyledons; Gunneridae; Pentapetalae; rosids; malvids; Sapindales; Rutaceae; Aurantioideae; Citrus	PF03179-15^V-ATPase_G^Vacuolar (H+)-ATPase G subunit^6-109^E:5-6e-33	-	-	GO:0016471^cellular_component^vacuolar proton-transporting V-type ATPase complex`GO:0042626^molecular_function^ATPase activity, coupled to transmembrane movement of substances`GO:1902600^biological_process^proton transmembrane transport
TRINITY_DN12662_c0_g1	-	PF07944-12^Glyco_hydro_127^Beta-L-arabinofuranosidase, GH127^116-639^E:3-9e-135	-	-	-
TRINITY_DN12613_c0_g1	P2C42_ARATH^P2C42_ARATH^Q:5-1015,H:45-384^74-194%ID^E:0^RecName: Full=Probable protein phosphatase 2C 42;^Eukaryota; Viridiplantae; Streptophyta; Embryophyta; Tracheophyta; Spermatophyta; Magnoliophyta; eudicotyledons; Gunneridae; Pentapetalae; rosids; malvids; Brassicales; Brassicaceae; Camelineae; Arabidopsis	PF00481-21^PP2C^Protein phosphatase 2C^23-267^E:1-5e-35	COG0631^Phosphatase	KEGG:ath:AT3G17090`KO:K01102	GO:0046872^molecular_function^metal ion binding`GO:0004722^molecular_function^protein serine/threonine phosphatase activity
TRINITY_DN16897_c0_g1	BUP1_ARATH^BUP1_ARATH^Q:232-1425,H:10-407^81-91%ID^E:0^RecName: Full=Beta-ureidopropionase {ECO:0000303|PubMed:11161056};^Eukaryota; Viridiplantae; Streptophyta; Embryophyta; Tracheophyta; Spermatophyta; Magnoliophyta; eudicotyledons; Gunneridae; Pentapetalae; rosids; malvids; Brassicales; Brassicaceae; Camelineae; Arabidopsis	PF00795-22^CN_hydrolase^Carbon-nitrogen hydrolase^98-373^E:2-7e-53	COG0388^nitrilase cyanide hydratase and apolipoprotein n-acyltransferase	KEGG:ath:AT5G64370`KO:K01431	GO:0005829^cellular_component^cytosol`GO:0003837^molecular_function^beta-ureidopropionase activity`GO:0033396^biological_process^beta-alanine biosynthetic process via 3-ureidopropionate`GO:0019482^biological_process^beta-alanine metabolic process`GO:0043562^biological_process^cellular response to nitrogen levels`GO:0006212^biological_process^uracil catabolic process
TRINITY_DN16802_c0_g1	CATA1_GOSHI^CATA1_GOSHI^Q:1577-1488,H:12-41^90%ID^E:3-23e-08^RecName: Full=Catalase isozyme 1;^Eukaryota; Viridiplantae; Streptophyta; Embryophyta; Tracheophyta; Spermatophyta; Magnoliophyta; eudicotyledons; Gunneridae; Pentapetalae; rosids; malvids; Malvales; Malvaceae; Malvoideae; Gossypium	-	-	-	GO:0009514^cellular_component^glyoxysome`GO:0005634^cellular_component^nucleus`GO:0004096^molecular_function^catalase activity`GO:0020037^molecular_function^heme binding`GO:0046872^molecular_function^metal ion binding`GO:0042744^biological_process^hydrogen peroxide catabolic process`GO:0006979^biological_process^response to oxidative stress`GO:0009845^biological_process^seed germination
TRINITY_DN16827_c0_g1	-	-	-	-	-
TRINITY_DN16860_c0_g1	-	-	-	-	-
TRINITY_DN16891_c0_g1	LOGL1_ORYSJ^LOGL1_ORYSJ^Q:425-1036,H:15-218^76-961%ID^E:9-87e-112^RecName: Full=Probable cytokinin riboside 5'-monophosphate phosphoribohydrolase LOGL1;^Eukaryota; Viridiplantae; Streptophyta; Embryophyta; Tracheophyta; Spermatophyta; Magnoliophyta; Liliopsida; Poales; Poaceae; BOP clade; Oryzoideae; Oryzeae; Oryzinae; Oryza; Oryza sativa	PF18306-1^LDcluster4^SLOG cluster4 family^12-123^E:1-1e-12`PF03641-14^Lysine_decarbox^Possible lysine decarboxylase^54-184^E:3e-42	COG1611^decarboxylase	KEGG:osa:4327684`KO:K22522	GO:0005829^cellular_component^cytosol`GO:0005634^cellular_component^nucleus`GO:0016799^molecular_function^hydrolase activity, hydrolyzing N-glycosyl compounds`GO:0009691^biological_process^cytokinin biosynthetic process
TRINITY_DN16809_c0_g1	-	-	-	-	-
TRINITY_DN16845_c0_g5	-	-	-	-	-
TRINITY_DN16845_c5_g1	-	-	-	-	-
TRINITY_DN16845_c0_g1	-	-	-	-	-
TRINITY_DN16845_c0_g2	-	-	-	-	-
TRINITY_DN16854_c0_g2	-	PF17246-2^CDC24_OB1^Cell division control protein 24, OB domain 1^24-154^E:2-6e-39`PF17245-2^CDC24_OB2^Cell division control protein 24, OB domain 2^161-289^E:8-6e-39`PF17244-2^CDC24_OB3^Cell division control protein 24, OB domain 3^410-630^E:7-6e-62	-	-	-
TRINITY_DN16806_c0_g1	MCCB_ARATH^MCCB_ARATH^Q:1769-153,H:49-587^79-777%ID^E:0^RecName: Full=Methylcrotonoyl-CoA carboxylase beta chain, mitochondrial;^Eukaryota; Viridiplantae; Streptophyta; Embryophyta; Tracheophyta; Spermatophyta; Magnoliophyta; eudicotyledons; Gunneridae; Pentapetalae; rosids; malvids; Brassicales; Brassicaceae; Camelineae; Arabidopsis	PF01039-22^Carboxyl_trans^Carboxyl transferase domain^86-566^E:1-3e-156	COG4799^carboxylase	KEGG:ath:AT4G34030`KO:K01969	GO:1905202^cellular_component^methylcrotonoyl-CoA carboxylase complex`GO:0005759^cellular_component^mitochondrial matrix`GO:0005739^cellular_component^mitochondrion`GO:0005524^molecular_function^ATP binding`GO:0050897^molecular_function^cobalt ion binding`GO:0004485^molecular_function^methylcrotonoyl-CoA carboxylase activity`GO:0008270^molecular_function^zinc ion binding`GO:0006552^biological_pro…
TRINITY_DN16892_c1_g1	-	-	-	-	-
TRINITY_DN16875_c0_g2	RUMI_DROME^RUMI_DROME^Q:1611-598,H:69-402^23-58%ID^E:9-24e-21^RecName: Full=O-glucosyltransferase rumi;^Eukaryota; Metazoa; Ecdysozoa; Arthropoda; Hexapoda; Insecta; Pterygota; Neoptera; Holometabola; Diptera; Brachycera; Muscomorpha; Ephydroidea; Drosophilidae; Drosophila; Sophophora	PF05686-12^Glyco_transf_90^Glycosyl transferase family 90^137-510^E:3-5e-141	ENOG410XT5U^KDEL (Lys-Asp-Glu-Leu) containing	KEGG:dme:Dmel_CG31152`KO:K13667	GO:0012505^cellular_component^endomembrane system`GO:0005788^cellular_component^endoplasmic reticulum lumen`GO:0046527^molecular_function^glucosyltransferase activity`GO:0035251^molecular_function^UDP-glucosyltransferase activity`GO:0035252^molecular_function^UDP-xylosyltransferase activity`GO:0007030^biological_process^Golgi organization`GO:0060537^biological_process^muscle tissue development`GO…
TRINITY_DN16820_c1_g1	-	-	-	-	-
TRINITY_DN16878_c0_g2	PFPB_RICCO^PFPB_RICCO^Q:2205-553,H:5-552^83-666%ID^E:0^RecName: Full=Pyrophosphate--fructose 6-phosphate 1-phosphotransferase subunit beta {ECO:0000255|HAMAP-Rule:MF_03185};^Eukaryota; Viridiplantae; Streptophyta; Embryophyta; Tracheophyta; Spermatophyta; Magnoliophyta; eudicotyledons; Gunneridae; Pentapetalae; rosids; fabids; Malpighiales; Euphorbiaceae; Acalyphoideae; Acalypheae; Ricinus	PF00365-20^PFK^Phosphofructokinase^97-396^E:4e-37	-	-	GO:0005737^cellular_component^cytoplasm`GO:0003872^molecular_function^6-phosphofructokinase activity`GO:0005524^molecular_function^ATP binding`GO:0047334^molecular_function^diphosphate-fructose-6-phosphate 1-phosphotransferase activity`GO:0046872^molecular_function^metal ion binding`GO:0006002^biological_process^fructose 6-phosphate metabolic process
TRINITY_DN16878_c1_g1	-	-	-	-	-
TRINITY_DN16852_c0_g1	-	-	-	-	-
TRINITY_DN16812_c0_g1	-	PF07526-11^POX^Associated with HOX^331-380^E:1-1e-06	ENOG410XPMQ^homeobox	KEGG:ath:AT4G36870	GO:0005634^cellular_component^nucleus`GO:0003677^molecular_function^DNA binding`GO:0003700^molecular_function^DNA-binding transcription factor activity`GO:0009965^biological_process^leaf morphogenesis
TRINITY_DN16812_c2_g3	BRI1_SOLLC^BRI1_SOLLC^Q:1-75,H:913-937^88%ID^E:2-52e-07^RecName: Full=Brassinosteroid LRR receptor kinase;^Eukaryota; Viridiplantae; Streptophyta; Embryophyta; Tracheophyta; Spermatophyta; Magnoliophyta; eudicotyledons; Gunneridae; Pentapetalae; asterids; lamiids; Solanales; Solanaceae; Solanoideae; Solaneae; Solanum; Lycopersicon	-	-	-	-
TRINITY_DN16812_c1_g1	-	-	-	-	-
TRINITY_DN16812_c2_g1	PPCK1_ARATH^PPCK1_ARATH^Q:70-861,H:15-278^55-263%ID^E:8-23e-98^RecName: Full=Phosphoenolpyruvate carboxylase kinase 1;^Eukaryota; Viridiplantae; Streptophyta; Embryophyta; Tracheophyta; Spermatophyta; Magnoliophyta; eudicotyledons; Gunneridae; Pentapetalae; rosids; malvids; Brassicales; Brassicaceae; Camelineae; Arabidopsis	PF00069-25^Pkinase^Protein kinase domain^24-282^E:2-9e-69`PF07714-17^Pkinase_Tyr^Protein tyrosine kinase^25-277^E:1-1e-26	ENOG410XRMJ^calcium-dependent protein kinase	KEGG:ath:AT1G08650	GO:0005737^cellular_component^cytoplasm`GO:0005634^cellular_component^nucleus`GO:0005524^molecular_function^ATP binding`GO:0009931^molecular_function^calcium-dependent protein serine/threonine kinase activity`GO:0004683^molecular_function^calmodulin-dependent protein kinase activity`GO:0004674^molecular_function^protein serine/threonine kinase activity`GO:0009738^biological_process^abscisic acid-…
TRINITY_DN16848_c1_g1	-	-	-	-	-
TRINITY_DN16848_c0_g1	DNAJ_PROMH^DNAJ_PROMH^Q:328-486,H:7-57^54-717%ID^E:1-44e-08^RecName: Full=Chaperone protein DnaJ {ECO:0000255|HAMAP-Rule:MF_01152};^Bacteria; Proteobacteria; Gammaproteobacteria; Enterobacterales; Morganellaceae; Proteus	PF00226-31^DnaJ^DnaJ domain^110-163^E:2-8e-13	COG0484^ATP binding to DnaK triggers the release of the substrate protein, thus completing the reaction cycle- Several rounds of ATP-dependent interactions between DnaJ, DnaK and GrpE are required for fully efficient folding- Also involved, together with DnaK and GrpE, in the DNA replication of plasmids through activation of initiation proteins (By similarity)	KEGG:pmr:PMI0010`KO:K03686	GO:0005737^cellular_component^cytoplasm`GO:0005524^molecular_function^ATP binding`GO:0031072^molecular_function^heat shock protein binding`GO:0051082^molecular_function^unfolded protein binding`GO:0008270^molecular_function^zinc ion binding`GO:0006260^biological_process^DNA replication`GO:0006457^biological_process^protein folding`GO:0009408^biological_process^response to heat
TRINITY_DN16851_c3_g1	-	-	-	-	-
TRINITY_DN16877_c0_g1	NCPR_CATRO^NCPR_CATRO^Q:2325-202,H:1-714^73-816%ID^E:0^RecName: Full=NADPH--cytochrome P450 reductase {ECO:0000255|HAMAP-Rule:MF_03212};^Eukaryota; Viridiplantae; Streptophyta; Embryophyta; Tracheophyta; Spermatophyta; Magnoliophyta; eudicotyledons; Gunneridae; Pentapetalae; asterids; lamiids; Gentianales; Apocynaceae; Rauvolfioideae; Vinceae; Catharanthinae; Catharanthus	PF00258-25^Flavodoxin_1^Flavodoxin^101-244^E:1-8e-31`PF00667-20^FAD_binding_1^FAD binding domain^303-525^E:2-4e-70`PF00175-21^NAD_binding_1^Oxidoreductase NAD-binding domain^562-672^E:1-3e-14	-	-	GO:0005789^cellular_component^endoplasmic reticulum membrane`GO:0016021^cellular_component^integral component of membrane`GO:0050660^molecular_function^flavin adenine dinucleotide binding`GO:0010181^molecular_function^FMN binding`GO:0050661^molecular_function^NADP binding`GO:0003958^molecular_function^NADPH-hemoprotein reductase activity
TRINITY_DN16864_c0_g1	-	-	-	-	-
TRINITY_DN16857_c0_g1	LTN1_ARATH^LTN1_ARATH^Q:197-5827,H:33-1872^41-514%ID^E:0^RecName: Full=E3 ubiquitin-protein ligase listerin;^Eukaryota; Viridiplantae; Streptophyta; Embryophyta; Tracheophyta; Spermatophyta; Magnoliophyta; eudicotyledons; Gunneridae; Pentapetalae; rosids; malvids; Brassicales; Brassicaceae; Camelineae; Arabidopsis	PF13639-6^zf-RING_2^Ring finger domain^1858-1906^E:3-5e-07`PF11793-8^FANCL_C^FANCL C-terminal domain^1858-1900^E:7e-05`PF00097-25^zf-C3HC4^Zinc finger, C3HC4 type (RING finger)^1859-1905^E:0-00018	COG5219^listerin E3 ubiquitin protein ligase 1	KEGG:ath:AT5G58410`KO:K22377	GO:0005829^cellular_component^cytosol`GO:1990112^cellular_component^RQC complex`GO:0043023^molecular_function^ribosomal large subunit binding`GO:0061630^molecular_function^ubiquitin protein ligase activity`GO:0008270^molecular_function^zinc ion binding`GO:0043161^biological_process^proteasome-mediated ubiquitin-dependent protein catabolic process`GO:0072344^biological_process^rescue of stalled ri…
TRINITY_DN16865_c0_g1	YLH47_YEAST^YLH47_YEAST^Q:2530-2865,H:63-168^27-679%ID^E:3-52e-06^RecName: Full=LETM1 domain-containing protein YLH47, mitochondrial;^Eukaryota; Fungi; Dikarya; Ascomycota; Saccharomycotina; Saccharomycetes; Saccharomycetales; Saccharomycetaceae; Saccharomyces	PF07766-13^LETM1^LETM1-like protein^789-879^E:1-8e-10	ENOG410XRSP^Leucine zipper-ef-hand containing transmembrane protein	KEGG:dme:Dmel_CG4589`KO:K17800	GO:0016021^cellular_component^integral component of membrane`GO:0005743^cellular_component^mitochondrial inner membrane`GO:0031966^cellular_component^mitochondrial membrane`GO:0005739^cellular_component^mitochondrion`GO:0098793^cellular_component^presynapse`GO:0005509^molecular_function^calcium ion binding`GO:0005432^molecular_function^calcium:sodium antiporter activity`GO:0015386^molecular_funct…
TRINITY_DN16865_c0_g2	-	-	-	-	-
TRINITY_DN16865_c0_g3	-	-	-	-	-
TRINITY_DN16847_c3_g1	-	-	-	-	-
TRINITY_DN16847_c0_g1	-	-	-	-	-
TRINITY_DN16855_c1_g1	-	-	-	-	-
TRINITY_DN16855_c0_g2	GPDL3_ARATH^GPDL3_ARATH^Q:533-2440,H:125-759^49-452%ID^E:0^RecName: Full=Glycerophosphodiester phosphodiesterase GDPDL3 {ECO:0000305};^Eukaryota; Viridiplantae; Streptophyta; Embryophyta; Tracheophyta; Spermatophyta; Magnoliophyta; eudicotyledons; Gunneridae; Pentapetalae; rosids; malvids; Brassicales; Brassicaceae; Camelineae; Arabidopsis	PF03009-17^GDPD^Glycerophosphoryl diester phosphodiesterase family^177-467^E:9-1e-34	COG0584^glycerophosphoryl diester phosphodiesterase	KEGG:ath:AT4G26690	GO:0031225^cellular_component^anchored component of membrane`GO:0046658^cellular_component^anchored component of plasma membrane`GO:0016021^cellular_component^integral component of membrane`GO:0009505^cellular_component^plant-type cell wall`GO:0005886^cellular_component^plasma membrane`GO:0008889^molecular_function^glycerophosphodiester phosphodiesterase activity`GO:0009932^biological_process^cel…
TRINITY_DN16839_c0_g1	P2C04_ORYSJ^P2C04_ORYSJ^Q:206-2149,H:11-657^71-669%ID^E:0^RecName: Full=Protein kinase and PP2C-like domain-containing protein;^Eukaryota; Viridiplantae; Streptophyta; Embryophyta; Tracheophyta; Spermatophyta; Magnoliophyta; Liliopsida; Poales; Poaceae; BOP clade; Oryzoideae; Oryzeae; Oryzinae; Oryza; Oryza sativa	PF00069-25^Pkinase^Protein kinase domain^35-308^E:2-9e-47`PF07714-17^Pkinase_Tyr^Protein tyrosine kinase^35-309^E:1-3e-37`PF17667-1^Pkinase_fungal^Fungal protein kinase^124-225^E:3-3e-08`PF00481-21^PP2C^Protein phosphatase 2C^392-638^E:1-8e-65	COG0515^Serine Threonine protein kinase`COG0631^Phosphatase	-	GO:0005524^molecular_function^ATP binding`GO:0046872^molecular_function^metal ion binding`GO:0004721^molecular_function^phosphoprotein phosphatase activity`GO:0004674^molecular_function^protein serine/threonine kinase activity
TRINITY_DN16839_c4_g1	-	-	-	-	-
TRINITY_DN16880_c0_g1	RS25_SOLLC^RS25_SOLLC^Q:644-429,H:37-108^84-722%ID^E:2-46e-36^RecName: Full=40S ribosomal protein S25;^Eukaryota; Viridiplantae; Streptophyta; Embryophyta; Tracheophyta; Spermatophyta; Magnoliophyta; eudicotyledons; Gunneridae; Pentapetalae; asterids; lamiids; Solanales; Solanaceae; Solanoideae; Solaneae; Solanum; Lycopersicon	PF03297-15^Ribosomal_S25^S25 ribosomal protein^79-174^E:1-8e-39	COG4901^Ribosomal protein S25	KEGG:sly:544096`KO:K02975	GO:0005840^cellular_component^ribosome
TRINITY_DN16835_c0_g1	-	-	-	-	-
TRINITY_DN16800_c0_g1	SERC_ARATH^SERC_ARATH^Q:245-982,H:49-294^70-732%ID^E:1-63e-126^RecName: Full=Phosphoserine phosphatase, chloroplastic;^Eukaryota; Viridiplantae; Streptophyta; Embryophyta; Tracheophyta; Spermatophyta; Magnoliophyta; eudicotyledons; Gunneridae; Pentapetalae; rosids; malvids; Brassicales; Brassicaceae; Camelineae; Arabidopsis	PF00702-26^Hydrolase^haloacid dehalogenase-like hydrolase^84-255^E:3-7e-11`PF12710-7^HAD^haloacid dehalogenase-like hydrolase^86-255^E:1-4e-11	COG0560^phosphoserine phosphatase activity	KEGG:ath:AT1G18640`KO:K01079	GO:0009507^cellular_component^chloroplast`GO:0005737^cellular_component^cytoplasm`GO:0005509^molecular_function^calcium ion binding`GO:0000287^molecular_function^magnesium ion binding`GO:0016791^molecular_function^phosphatase activity`GO:0004647^molecular_function^phosphoserine phosphatase activity`GO:0016311^biological_process^dephosphorylation`GO:0009793^biological_process^embryo development en…
TRINITY_DN16840_c1_g1	-	-	-	-	-
TRINITY_DN16887_c2_g1	-	-	-	-	-
TRINITY_DN16887_c0_g1	-	-	-	-	-
TRINITY_DN16879_c0_g1	SCP14_ARATH^SCP14_ARATH^Q:277-2,H:94-185^55-435%ID^E:9-67e-30^RecName: Full=Serine carboxypeptidase-like 14;^Eukaryota; Viridiplantae; Streptophyta; Embryophyta; Tracheophyta; Spermatophyta; Magnoliophyta; eudicotyledons; Gunneridae; Pentapetalae; rosids; malvids; Brassicales; Brassicaceae; Camelineae; Arabidopsis	PF00450-22^Peptidase_S10^Serine carboxypeptidase^36-116^E:7-9e-30	COG2939^carboxy-peptidase	KEGG:ath:AT3G12230`KO:K16296	GO:0005576^cellular_component^extracellular region`GO:0004185^molecular_function^serine-type carboxypeptidase activity`GO:0019748^biological_process^secondary metabolic process
TRINITY_DN16879_c1_g3	SCP18_ARATH^SCP18_ARATH^Q:1391-1056,H:27-99^39-823%ID^E:3-69e-14^RecName: Full=Serine carboxypeptidase-like 18;^Eukaryota; Viridiplantae; Streptophyta; Embryophyta; Tracheophyta; Spermatophyta; Magnoliophyta; eudicotyledons; Gunneridae; Pentapetalae; rosids; malvids; Brassicales; Brassicaceae; Camelineae; Arabidopsis	PF00450-22^Peptidase_S10^Serine carboxypeptidase^84-133^E:1-7e-14	COG2939^carboxy-peptidase	KEGG:ath:AT2G22920`KO:K16296	GO:0005576^cellular_component^extracellular region`GO:0009505^cellular_component^plant-type cell wall`GO:0004185^molecular_function^serine-type carboxypeptidase activity`GO:0019748^biological_process^secondary metabolic process
TRINITY_DN16879_c1_g2	-	-	-	-	-
TRINITY_DN16879_c1_g4	-	-	-	-	-
TRINITY_DN16872_c0_g1	-	-	-	-	-
TRINITY_DN16896_c0_g1	Y4744_ARATH^Y4744_ARATH^Q:437-1444,H:40-385^56-447%ID^E:1-06e-111^RecName: Full=Uncharacterized protein At4g06744;^Eukaryota; Viridiplantae; Streptophyta; Embryophyta; Tracheophyta; Spermatophyta; Magnoliophyta; eudicotyledons; Gunneridae; Pentapetalae; rosids; malvids; Brassicales; Brassicaceae; Camelineae; Arabidopsis	PF08263-12^LRRNT_2^Leucine rich repeat N-terminal domain^122-151^E:0-0069`PF00560-33^LRR_1^Leucine Rich Repeat^214-230^E:350`PF00560-33^LRR_1^Leucine Rich Repeat^240-257^E:190`PF00560-33^LRR_1^Leucine Rich Repeat^264-281^E:740`PF00560-33^LRR_1^Leucine Rich Repeat^288-306^E:670`PF00560-33^LRR_1^Leucine Rich Repeat^338-354^E:3100`PF00560-33^LRR_1^Leucine Rich Repeat^360-375^E:3800`PF00560-33^LRR_1^…	ENOG410YFAF^NA	KEGG:ath:AT4G06744	GO:0005576^cellular_component^extracellular region
TRINITY_DN16896_c1_g1	FLA4_ARATH^FLA4_ARATH^Q:635-1066,H:214-357^68-966%ID^E:3-24e-82^RecName: Full=Fasciclin-like arabinogalactan protein 4;^Eukaryota; Viridiplantae; Streptophyta; Embryophyta; Tracheophyta; Spermatophyta; Magnoliophyta; eudicotyledons; Gunneridae; Pentapetalae; rosids; malvids; Brassicales; Brassicaceae; Camelineae; Arabidopsis`FLA4_ARATH^FLA4_ARATH^Q:97-630,H:29-192^45-81%ID^E:3-24e-82^RecName: Ful…	-	ENOG4112B5J^Fasciclin-like arabinogalactan protein	KEGG:ath:AT3G46550	GO:0031225^cellular_component^anchored component of membrane`GO:0046658^cellular_component^anchored component of plasma membrane`GO:0009897^cellular_component^external side of plasma membrane`GO:0005886^cellular_component^plasma membrane`GO:0030247^molecular_function^polysaccharide binding`GO:0009738^biological_process^abscisic acid-activated signaling pathway`GO:0007155^biological_process^cell a…
TRINITY_DN16896_c2_g1	Y5713_ARATH^Y5713_ARATH^Q:387-1385,H:28-359^52-994%ID^E:1-81e-126^RecName: Full=PI-PLC X domain-containing protein At5g67130;^Eukaryota; Viridiplantae; Streptophyta; Embryophyta; Tracheophyta; Spermatophyta; Magnoliophyta; eudicotyledons; Gunneridae; Pentapetalae; rosids; malvids; Brassicales; Brassicaceae; Camelineae; Arabidopsis	-	ENOG410Y3PH^PI-PLC X domain-containing protein	KEGG:ath:AT5G67130	GO:0046658^cellular_component^anchored component of plasma membrane`GO:0005886^cellular_component^plasma membrane`GO:0008081^molecular_function^phosphoric diester hydrolase activity`GO:0006629^biological_process^lipid metabolic process
TRINITY_DN16884_c0_g1	-	-	-	-	-
TRINITY_DN16853_c0_g1	-	PF07891-12^DUF1666^Protein of unknown function (DUF1666)^394-635^E:5-3e-92	-	-	-
TRINITY_DN16871_c0_g2	APC2_ARATH^APC2_ARATH^Q:209-2809,H:9-865^62-642%ID^E:0^RecName: Full=Anaphase-promoting complex subunit 2;^Eukaryota; Viridiplantae; Streptophyta; Embryophyta; Tracheophyta; Spermatophyta; Magnoliophyta; eudicotyledons; Gunneridae; Pentapetalae; rosids; malvids; Brassicales; Brassicaceae; Camelineae; Arabidopsis	PF00888-22^Cullin^Cullin family^533-751^E:8-3e-24`PF08672-11^ANAPC2^Anaphase promoting complex (APC) subunit 2^810-867^E:1-5e-23	ENOG410XRBY^complex subunit	KEGG:ath:AT2G04660`KO:K03349	GO:0005680^cellular_component^anaphase-promoting complex`GO:0005634^cellular_component^nucleus`GO:0005819^cellular_component^spindle`GO:0031625^molecular_function^ubiquitin protein ligase binding`GO:0007049^biological_process^cell cycle`GO:0051301^biological_process^cell division`GO:0009561^biological_process^megagametogenesis`GO:0016567^biological_process^protein ubiquitination`GO:0006511^biolog…
TRINITY_DN16867_c0_g1	-	-	-	-	-
TRINITY_DN16882_c1_g1	-	-	-	-	-
TRINITY_DN16821_c1_g1	NDHO_ARATH^NDHO_ARATH^Q:304-564,H:72-158^87-356%ID^E:3-27e-52^RecName: Full=NAD(P)H-quinone oxidoreductase subunit O, chloroplastic {ECO:0000305};^Eukaryota; Viridiplantae; Streptophyta; Embryophyta; Tracheophyta; Spermatophyta; Magnoliophyta; eudicotyledons; Gunneridae; Pentapetalae; rosids; malvids; Brassicales; Brassicaceae; Camelineae; Arabidopsis	PF11910-8^NdhO^Cyanobacterial and plant NDH-1 subunit O^77-151^E:4-8e-28	ENOG411201H^Cyanobacterial and plant NDH-1 subunit O	KEGG:ath:AT1G74880	GO:0009507^cellular_component^chloroplast`GO:0009535^cellular_component^chloroplast thylakoid membrane`GO:0010598^cellular_component^NAD(P)H dehydrogenase complex (plastoquinone)`GO:0005886^cellular_component^plasma membrane`GO:0016655^molecular_function^oxidoreductase activity, acting on NAD(P)H, quinone or similar compound as acceptor`GO:0048038^molecular_function^quinone binding`GO:0010258^bio…
TRINITY_DN16816_c0_g1	-	-	-	-	-
TRINITY_DN16846_c0_g1	ABD18_MOUSE^ABD18_MOUSE^Q:417-1169,H:8-259^34-109%ID^E:4-25e-30^RecName: Full=Protein ABHD18 {ECO:0000305};^Eukaryota; Metazoa; Chordata; Craniata; Vertebrata; Euteleostomi; Mammalia; Eutheria; Euarchontoglires; Glires; Rodentia; Myomorpha; Muroidea; Muridae; Murinae; Mus; Mus`ABD18_MOUSE^ABD18_MOUSE^Q:1179-1415,H:379-458^42-5%ID^E:1-01e-13^RecName: Full=Protein ABHD18 {ECO:0000305};^Eukaryota; M…	PF09752-9^DUF2048^Abhydrolase domain containing 18^28-262^E:2-1e-83`PF09752-9^DUF2048^Abhydrolase domain containing 18^262-351^E:7-3e-32	ENOG410XW3S^chromosome 4 open reading frame 29	KEGG:mmu:269423	GO:0005576^cellular_component^extracellular region
TRINITY_DN16830_c0_g1	-	-	-	-	-
TRINITY_DN16829_c0_g1	-	PF07891-12^DUF1666^Protein of unknown function (DUF1666)^142-375^E:8e-80	-	-	-
TRINITY_DN16808_c0_g1	-	-	-	-	-
TRINITY_DN16883_c0_g1	SHH2_ARATH^SHH2_ARATH^Q:254-958,H:1-260^58-846%ID^E:4-73e-86^RecName: Full=Protein SAWADEE HOMEODOMAIN HOMOLOG 2;^Eukaryota; Viridiplantae; Streptophyta; Embryophyta; Tracheophyta; Spermatophyta; Magnoliophyta; eudicotyledons; Gunneridae; Pentapetalae; rosids; malvids; Brassicales; Brassicaceae; Camelineae; Arabidopsis	PF16719-5^SAWADEE^SAWADEE domain^117-232^E:1-1e-37	ENOG410Y94E^HOX	KEGG:ath:AT3G18380	GO:0005634^cellular_component^nucleus`GO:0003682^molecular_function^chromatin binding`GO:0003677^molecular_function^DNA binding
TRINITY_DN16814_c0_g1	-	-	-	-	-
TRINITY_DN16886_c0_g1	-	-	-	-	-
TRINITY_DN16843_c0_g2	RS1A_SYNY3^RS1A_SYNY3^Q:550-1467,H:26-294^31-21%ID^E:8-46e-22^RecName: Full=30S ribosomal protein S1 homolog A;^Bacteria; Cyanobacteria; Synechococcales; Merismopediaceae; Synechocystis	PF00575-23^S1^S1 RNA binding domain^304-370^E:7-5e-05`PF00575-23^S1^S1 RNA binding domain^381-450^E:9-2e-09	-	KEGG:syn:slr1356`KO:K02945	GO:0005840^cellular_component^ribosome`GO:0003729^molecular_function^mRNA binding`GO:0003735^molecular_function^structural constituent of ribosome`GO:0006412^biological_process^translation
TRINITY_DN16836_c0_g2	HSC20_MOUSE^HSC20_MOUSE^Q:400-1005,H:27-228^30-542%ID^E:1-11e-31^RecName: Full=Iron-sulfur cluster co-chaperone protein HscB, mitochondrial;^Eukaryota; Metazoa; Chordata; Craniata; Vertebrata; Euteleostomi; Mammalia; Eutheria; Euarchontoglires; Glires; Rodentia; Myomorpha; Muroidea; Muridae; Murinae; Mus; Mus	PF00226-31^DnaJ^DnaJ domain^178-246^E:5-3e-07`PF07743-13^HSCB_C^HSCB C-terminal oligomerisation domain^263-333^E:9-1e-16	COG1076^protein oligomerization	KEGG:mmu:100900`KO:K04082	GO:0005737^cellular_component^cytoplasm`GO:0005829^cellular_component^cytosol`GO:0005739^cellular_component^mitochondrion`GO:0005634^cellular_component^nucleus`GO:0001671^molecular_function^ATPase activator activity`GO:0051087^molecular_function^chaperone binding`GO:0042802^molecular_function^identical protein binding`GO:0046872^molecular_function^metal ion binding`GO:0044571^biological_process^[…
TRINITY_DN16898_c0_g1	DUSA_VIBPA^DUSA_VIBPA^Q:1285-311,H:7-321^43-119%ID^E:7-05e-79^RecName: Full=tRNA-dihydrouridine(20/20a) synthase {ECO:0000255|HAMAP-Rule:MF_02041};^Bacteria; Proteobacteria; Gammaproteobacteria; Vibrionales; Vibrionaceae; Vibrio	PF01207-17^Dus^Dihydrouridine synthase (Dus)^70-377^E:1-2e-58	COG0042^Catalyzes the synthesis of dihydrouridine a modified base found in the D-loop of most tRNAs (By similarity)	KEGG:vpa:VP2727`KO:K05539	GO:0050660^molecular_function^flavin adenine dinucleotide binding`GO:0010181^molecular_function^FMN binding`GO:0000049^molecular_function^tRNA binding`GO:0102264^molecular_function^tRNA-dihydrouridine20 synthase activity
TRINITY_DN16869_c0_g1	RH48_ARATH^RH48_ARATH^Q:85-2220,H:2-731^55-389%ID^E:0^RecName: Full=Probable DEAD-box ATP-dependent RNA helicase 48;^Eukaryota; Viridiplantae; Streptophyta; Embryophyta; Tracheophyta; Spermatophyta; Magnoliophyta; eudicotyledons; Gunneridae; Pentapetalae; rosids; malvids; Brassicales; Brassicaceae; Camelineae; Arabidopsis	PF00270-29^DEAD^DEAD/DEAH box helicase^336-514^E:2e-38`PF00271-31^Helicase_C^Helicase conserved C-terminal domain^560-664^E:4-5e-20	COG0513^purine NTP-dependent helicase activity	KEGG:ath:AT1G63250	GO:0005524^molecular_function^ATP binding`GO:0004386^molecular_function^helicase activity`GO:0003723^molecular_function^RNA binding
TRINITY_DN16889_c0_g1	PPR87_ARATH^PPR87_ARATH^Q:1534-404,H:28-406^60%ID^E:2-26e-160^RecName: Full=Pentatricopeptide repeat-containing protein At1g61870, mitochondrial;^Eukaryota; Viridiplantae; Streptophyta; Embryophyta; Tracheophyta; Spermatophyta; Magnoliophyta; eudicotyledons; Gunneridae; Pentapetalae; rosids; malvids; Brassicales; Brassicaceae; Camelineae; Arabidopsis	PF13812-6^PPR_3^Pentatricopeptide repeat domain^148-190^E:2-2e-06`PF12854-7^PPR_1^PPR repeat^175-206^E:1-3e-05`PF13041-6^PPR_2^PPR repeat family^178-225^E:1-6e-12`PF01535-20^PPR^PPR repeat^182-211^E:1-1e-05`PF13812-6^PPR_3^Pentatricopeptide repeat domain^201-257^E:7-5e-12`PF13041-6^PPR_2^PPR repeat family^217-262^E:8-1e-09`PF01535-20^PPR^PPR repeat^217-246^E:0-012`PF13041-6^PPR_2^PPR repeat famil…	ENOG410Z7Z7^Pentatricopeptide repeat-containing protein	KEGG:ath:AT1G61870	GO:0016020^cellular_component^membrane`GO:0005743^cellular_component^mitochondrial inner membrane`GO:0005739^cellular_component^mitochondrion`GO:0000166^molecular_function^nucleotide binding`GO:0003723^molecular_function^RNA binding
TRINITY_DN16817_c0_g1	AROD2_ARATH^AROD2_ARATH^Q:378-1298,H:75-377^78-571%ID^E:1-27e-161^RecName: Full=Arogenate dehydratase/prephenate dehydratase 2, chloroplastic;^Eukaryota; Viridiplantae; Streptophyta; Embryophyta; Tracheophyta; Spermatophyta; Magnoliophyta; eudicotyledons; Gunneridae; Pentapetalae; rosids; malvids; Brassicales; Brassicaceae; Camelineae; Arabidopsis	PF00800-18^PDT^Prephenate dehydratase^107-282^E:7-6e-59`PF01842-25^ACT^ACT domain^293-331^E:2-6e-06	COG0077^Prephenate dehydratase	KEGG:ath:AT3G07630`KO:K05359	GO:0009507^cellular_component^chloroplast`GO:0009570^cellular_component^chloroplast stroma`GO:0047769^molecular_function^arogenate dehydratase activity`GO:0004664^molecular_function^prephenate dehydratase activity`GO:0009094^biological_process^L-phenylalanine biosynthetic process
TRINITY_DN16811_c0_g1	-	-	-	-	-
TRINITY_DN16873_c0_g1	-	-	-	-	-
TRINITY_DN16873_c0_g3	-	-	-	-	-
TRINITY_DN16873_c3_g1	-	-	-	-	-
TRINITY_DN16873_c2_g1	DYM_RAT^DYM_RAT^Q:1847-723,H:307-674^39-846%ID^E:4-54e-82^RecName: Full=Dymeclin;^Eukaryota; Metazoa; Chordata; Craniata; Vertebrata; Euteleostomi; Mammalia; Eutheria; Euarchontoglires; Glires; Rodentia; Myomorpha; Muroidea; Muridae; Murinae; Rattus	PF09742-9^Dymeclin^Dyggve-Melchior-Clausen syndrome protein^1-679^E:1-3e-152`PF12722-7^Hid1^High-temperature-induced dauer-formation protein^377-521^E:8-6e-07	ENOG410XP0J^dymeclin	-	GO:0005737^cellular_component^cytoplasm`GO:0005794^cellular_component^Golgi apparatus`GO:0016020^cellular_component^membrane`GO:0060348^biological_process^bone development`GO:0007030^biological_process^Golgi organization
TRINITY_DN16805_c0_g1	SH3P3_ARATH^SH3P3_ARATH^Q:348-1403,H:1-351^67-042%ID^E:8-92e-153^RecName: Full=SH3 domain-containing protein 3 {ECO:0000312|EMBL:AEE83989-1};^Eukaryota; Viridiplantae; Streptophyta; Embryophyta; Tracheophyta; Spermatophyta; Magnoliophyta; eudicotyledons; Gunneridae; Pentapetalae; rosids; malvids; Brassicales; Brassicaceae; Camelineae; Arabidopsis	PF14604-6^SH3_9^Variant SH3 domain^289-337^E:4e-12`PF00018-28^SH3_1^SH3 domain^289-333^E:5-8e-08`PF07653-17^SH3_2^Variant SH3 domain^293-338^E:3-7e-06	ENOG410ZK1G^SH3 domain	KEGG:ath:AT4G18060	GO:0030136^cellular_component^clathrin-coated vesicle
TRINITY_DN16895_c0_g2	-	-	-	-	-
TRINITY_DN16899_c0_g1	-	-	-	-	-
TRINITY_DN16826_c0_g1	PIN5A_ORYSJ^PIN5A_ORYSJ^Q:99-1178,H:1-347^54-144%ID^E:8-94e-109^RecName: Full=Probable auxin efflux carrier component 5a {ECO:0000305};^Eukaryota; Viridiplantae; Streptophyta; Embryophyta; Tracheophyta; Spermatophyta; Magnoliophyta; Liliopsida; Poales; Poaceae; BOP clade; Oryzoideae; Oryzeae; Oryzinae; Oryza; Oryza sativa	PF03547-18^Mem_trans^Membrane transport protein^42-393^E:1-8e-78	ENOG410YAQ9^auxin efflux carrier component	KEGG:osa:4324368`KO:K13947	GO:0005783^cellular_component^endoplasmic reticulum`GO:0016021^cellular_component^integral component of membrane`GO:0005886^cellular_component^plasma membrane`GO:0010329^molecular_function^auxin efflux transmembrane transporter activity`GO:0010315^biological_process^auxin efflux`GO:0010252^biological_process^auxin homeostasis`GO:0009926^biological_process^auxin polar transport`GO:0009734^biologic…
TRINITY_DN16826_c3_g2	-	-	-	-	-
TRINITY_DN16826_c2_g1	-	-	-	-	-
TRINITY_DN16818_c0_g1	-	-	-	-	-
TRINITY_DN16868_c0_g1	GRP1_SINAL^GRP1_SINAL^Q:869-1069,H:15-81^38-806%ID^E:1-44e-06^RecName: Full=Glycine-rich RNA-binding protein GRP1A;^Eukaryota; Viridiplantae; Streptophyta; Embryophyta; Tracheophyta; Spermatophyta; Magnoliophyta; eudicotyledons; Gunneridae; Pentapetalae; rosids; malvids; Brassicales; Brassicaceae; Brassiceae; Sinapis	PF13893-6^RRM_5^RNA recognition motif- (a-k-a- RRM, RBD, or RNP domain)^273-373^E:0-047`PF00076-22^RRM_1^RNA recognition motif- (a-k-a- RRM, RBD, or RNP domain)^285-354^E:1e-13	ENOG410Y0H0^cleavage and polyadenylation specific factor 6, 68kDa	KEGG:dme:Dmel_CG7185`KO:K14398	GO:0005634^cellular_component^nucleus`GO:0003729^molecular_function^mRNA binding`GO:0006397^biological_process^mRNA processing`GO:0000381^biological_process^regulation of alternative mRNA splicing, via spliceosome
TRINITY_DN16837_c0_g1	HAK2_ORYSJ^HAK2_ORYSJ^Q:140-2491,H:1-783^74-14%ID^E:0^RecName: Full=Probable potassium transporter 2;^Eukaryota; Viridiplantae; Streptophyta; Embryophyta; Tracheophyta; Spermatophyta; Magnoliophyta; Liliopsida; Poales; Poaceae; BOP clade; Oryzoideae; Oryzeae; Oryzinae; Oryza; Oryza sativa	PF02705-16^K_trans^K+ potassium transporter^27-601^E:5-4e-190	COG3158^Transport of potassium into the cell (By similarity)	KEGG:osa:4326793`KO:K03549	GO:0016021^cellular_component^integral component of membrane`GO:0016020^cellular_component^membrane`GO:0015079^molecular_function^potassium ion transmembrane transporter activity`GO:0006813^biological_process^potassium ion transport
TRINITY_DN16850_c0_g3	-	-	-	-	-
TRINITY_DN16844_c0_g1	-	-	-	-	-
TRINITY_DN16861_c5_g1	-	-	-	-	-
TRINITY_DN16861_c0_g3	-	-	-	-	-
TRINITY_DN16861_c1_g2	-	-	-	-	-
TRINITY_DN16870_c1_g1	-	-	-	-	-
TRINITY_DN16870_c0_g1	MURE_ARATH^MURE_ARATH^Q:1773-235,H:230-740^66-602%ID^E:0^RecName: Full=UDP-N-acetylmuramoyl-L-alanyl-D-glutamate--2,6-diaminopimelate ligase MurE homolog, chloroplastic {ECO:0000305};^Eukaryota; Viridiplantae; Streptophyta; Embryophyta; Tracheophyta; Spermatophyta; Magnoliophyta; eudicotyledons; Gunneridae; Pentapetalae; rosids; malvids; Brassicales; Brassicaceae; Camelineae; Arabidopsis	PF01225-25^Mur_ligase^Mur ligase family, catalytic domain^114-190^E:4-5e-08`PF08245-12^Mur_ligase_M^Mur ligase middle domain^202-407^E:3-7e-52`PF02875-21^Mur_ligase_C^Mur ligase family, glutamate ligase domain^428-510^E:3-8e-20	COG0769^Catalyzes the addition of meso-diaminopimelic acid to the nucleotide precursor UDP-N-acetylmuramoyl-L-alanyl-D-glutamate (UMAG) in the biosynthesis of bacterial cell-wall peptidoglycan (By similarity)	KEGG:ath:AT1G63680	GO:0009507^cellular_component^chloroplast`GO:0009295^cellular_component^nucleoid`GO:0016881^molecular_function^acid-amino acid ligase activity`GO:0005524^molecular_function^ATP binding`GO:0009058^biological_process^biosynthetic process`GO:0051301^biological_process^cell division`GO:0010020^biological_process^chloroplast fission`GO:0009658^biological_process^chloroplast organization`GO:0008360^bio…
TRINITY_DN16832_c1_g1	-	-	-	-	-
TRINITY_DN16832_c0_g1	MGAT2_ARATH^MGAT2_ARATH^Q:604-1698,H:65-429^67-945%ID^E:9-74e-179^RecName: Full=Alpha-1,6-mannosyl-glycoprotein 2-beta-N-acetylglucosaminyltransferase {ECO:0000305};^Eukaryota; Viridiplantae; Streptophyta; Embryophyta; Tracheophyta; Spermatophyta; Magnoliophyta; eudicotyledons; Gunneridae; Pentapetalae; rosids; malvids; Brassicales; Brassicaceae; Camelineae; Arabidopsis	-	-	-	-
TRINITY_DN16893_c0_g1	COG7_RAT^COG7_RAT^Q:2650-305,H:1-727^24-265%ID^E:1-61e-54^RecName: Full=Conserved oligomeric Golgi complex subunit 7;^Eukaryota; Metazoa; Chordata; Craniata; Vertebrata; Euteleostomi; Mammalia; Eutheria; Euarchontoglires; Glires; Rodentia; Myomorpha; Muroidea; Muridae; Murinae; Rattus	PF10191-9^COG7^Golgi complex component 7 (COG7)^5-830^E:4-2e-242	ENOG410XT6U^Component of oligomeric Golgi complex 7	KEGG:hsa:91949`KO:K20294	GO:0005794^cellular_component^Golgi apparatus`GO:0000139^cellular_component^Golgi membrane`GO:0017119^cellular_component^Golgi transport complex`GO:0005730^cellular_component^nucleolus`GO:0032588^cellular_component^trans-Golgi network membrane`GO:0006888^biological_process^endoplasmic reticulum to Golgi vesicle-mediated transport`GO:0007030^biological_process^Golgi organization`GO:0006886^biologi…
TRINITY_DN95065_c0_g1	-	-	-	-	-
TRINITY_DN95037_c0_g1	-	-	-	-	-
TRINITY_DN95056_c0_g1	-	-	-	-	-
TRINITY_DN95051_c0_g1	U90A1_ARATH^U90A1_ARATH^Q:184-1179,H:9-339^43-695%ID^E:1-63e-67^RecName: Full=UDP-glycosyltransferase 90A1;^Eukaryota; Viridiplantae; Streptophyta; Embryophyta; Tracheophyta; Spermatophyta; Magnoliophyta; eudicotyledons; Gunneridae; Pentapetalae; rosids; malvids; Brassicales; Brassicaceae; Camelineae; Arabidopsis	-	COG1819^Transferase	KEGG:ath:AT2G16890	GO:0043231^cellular_component^intracellular membrane-bounded organelle`GO:0080043^molecular_function^quercetin 3-O-glucosyltransferase activity`GO:0080044^molecular_function^quercetin 7-O-glucosyltransferase activity`GO:0008194^molecular_function^UDP-glycosyltransferase activity
TRINITY_DN95051_c0_g2	U90A1_ARATH^U90A1_ARATH^Q:45-188,H:348-395^72-917%ID^E:5-7e-17^RecName: Full=UDP-glycosyltransferase 90A1;^Eukaryota; Viridiplantae; Streptophyta; Embryophyta; Tracheophyta; Spermatophyta; Magnoliophyta; eudicotyledons; Gunneridae; Pentapetalae; rosids; malvids; Brassicales; Brassicaceae; Camelineae; Arabidopsis	-	-	-	-
TRINITY_DN95082_c0_g1	-	-	-	-	-
TRINITY_DN95074_c0_g1	-	-	-	-	-
TRINITY_DN95067_c0_g1	-	-	-	-	-
TRINITY_DN95053_c1_g1	-	-	-	-	-
TRINITY_DN95068_c0_g1	-	-	-	-	-
TRINITY_DN95099_c2_g1	-	-	-	-	-
TRINITY_DN95099_c0_g1	-	-	-	-	-
TRINITY_DN95085_c0_g1	-	-	-	-	-
TRINITY_DN95020_c0_g1	-	-	-	-	-
TRINITY_DN95091_c0_g1	-	-	-	-	-
TRINITY_DN95110_c0_g1	RNHX1_ARATH^RNHX1_ARATH^Q:397-1434,H:252-584^23-306%ID^E:2-1e-13^RecName: Full=Putative ribonuclease H protein At1g65750;^Eukaryota; Viridiplantae; Streptophyta; Embryophyta; Tracheophyta; Spermatophyta; Magnoliophyta; eudicotyledons; Gunneridae; Pentapetalae; rosids; malvids; Brassicales; Brassicaceae; Camelineae; Arabidopsis	-	-	-	-
TRINITY_DN95072_c1_g1	-	-	-	-	-
TRINITY_DN95072_c0_g1	-	-	-	-	-
TRINITY_DN95105_c1_g1	-	-	-	-	-
TRINITY_DN95092_c0_g1	-	-	-	-	-
TRINITY_DN95047_c0_g1	-	-	-	-	-
TRINITY_DN95059_c0_g1	-	-	-	-	-
TRINITY_DN95061_c0_g1	-	-	-	-	-
TRINITY_DN95070_c0_g1	-	-	-	-	-
TRINITY_DN95106_c0_g1	Y1765_ARATH^Y1765_ARATH^Q:156-242,H:311-339^68-966%ID^E:8-45e-06^RecName: Full=Probable LRR receptor-like serine/threonine-protein kinase At1g07650;^Eukaryota; Viridiplantae; Streptophyta; Embryophyta; Tracheophyta; Spermatophyta; Magnoliophyta; eudicotyledons; Gunneridae; Pentapetalae; rosids; malvids; Brassicales; Brassicaceae; Camelineae; Arabidopsis	-	COG4886^leucine Rich Repeat	KEGG:ath:AT1G07650	GO:0016021^cellular_component^integral component of membrane`GO:0005886^cellular_component^plasma membrane`GO:0005524^molecular_function^ATP binding`GO:0004674^molecular_function^protein serine/threonine kinase activity`GO:0046777^biological_process^protein autophosphorylation
TRINITY_DN95077_c0_g1	-	-	-	-	-
TRINITY_DN95080_c0_g1	-	-	-	-	-
TRINITY_DN95040_c1_g1	-	-	-	-	-
TRINITY_DN95095_c0_g1	-	-	-	-	-
TRINITY_DN95104_c0_g1	-	-	-	-	-
TRINITY_DN95088_c1_g1	-	-	-	-	-
TRINITY_DN95088_c2_g1	-	PF14111-6^DUF4283^Domain of unknown function (DUF4283)^80-217^E:6-5e-28`PF14392-6^zf-CCHC_4^Zinc knuckle^252-267^E:0-16	-	-	-
TRINITY_DN95088_c0_g1	-	PF14111-6^DUF4283^Domain of unknown function (DUF4283)^75-212^E:3-5e-24	-	-	-
TRINITY_DN95088_c0_g2	-	PF14111-6^DUF4283^Domain of unknown function (DUF4283)^66-208^E:4-1e-26	-	-	-
TRINITY_DN95048_c0_g1	-	-	-	-	-
TRINITY_DN95118_c0_g1	-	-	-	-	-
TRINITY_DN95022_c1_g1	-	-	-	-	-
TRINITY_DN95062_c0_g1	-	-	-	-	-
TRINITY_DN99320_c0_g1	-	-	-	-	-
TRINITY_DN99386_c0_g1	-	-	-	-	-
TRINITY_DN99383_c0_g1	-	-	-	-	-
TRINITY_DN99393_c1_g1	-	-	-	-	-
TRINITY_DN99366_c0_g1	-	-	-	-	-
TRINITY_DN99379_c0_g1	-	-	-	-	-
TRINITY_DN99345_c0_g1	-	PF14223-6^Retrotran_gag_2^gag-polypeptide of LTR copia-type^1-58^E:1-6e-06`PF00098-23^zf-CCHC^Zinc knuckle^144-159^E:0-0017	-	-	-
TRINITY_DN99409_c0_g1	-	-	-	-	-
TRINITY_DN99411_c0_g1	-	-	-	-	-
TRINITY_DN99368_c0_g1	PRRP1_ARATH^PRRP1_ARATH^Q:1140-1006,H:495-539^51-111%ID^E:1-96e-06^RecName: Full=Proteinaceous RNase P 1, chloroplastic/mitochondrial;^Eukaryota; Viridiplantae; Streptophyta; Embryophyta; Tracheophyta; Spermatophyta; Magnoliophyta; eudicotyledons; Gunneridae; Pentapetalae; rosids; malvids; Brassicales; Brassicaceae; Camelineae; Arabidopsis	-	COG0534^Mate efflux family protein	KEGG:ath:AT2G32230`KO:K18213	GO:0009507^cellular_component^chloroplast`GO:0005739^cellular_component^mitochondrion`GO:0046872^molecular_function^metal ion binding`GO:0004526^molecular_function^ribonuclease P activity`GO:0001682^biological_process^tRNA 5'-leader removal`GO:0008033^biological_process^tRNA processing
TRINITY_DN99384_c0_g1	-	-	-	-	-
TRINITY_DN99361_c0_g1	-	-	-	-	-
TRINITY_DN99395_c0_g1	POLR2_ARATH^POLR2_ARATH^Q:591-157,H:1231-1381^54-305%ID^E:2-71e-45^RecName: Full=Retrovirus-related Pol polyprotein from transposon RE2;^Eukaryota; Viridiplantae; Streptophyta; Embryophyta; Tracheophyta; Spermatophyta; Magnoliophyta; eudicotyledons; Gunneridae; Pentapetalae; rosids; malvids; Brassicales; Brassicaceae; Camelineae; Arabidopsis`POLR2_ARATH^POLR2_ARATH^Q:193-2,H:1365-1428^59-375%ID^E…	-	-	-	GO:0000943^cellular_component^retrotransposon nucleocapsid`GO:0004190^molecular_function^aspartic-type endopeptidase activity`GO:0004519^molecular_function^endonuclease activity`GO:0046872^molecular_function^metal ion binding`GO:0003676^molecular_function^nucleic acid binding`GO:0003964^molecular_function^RNA-directed DNA polymerase activity`GO:0015074^biological_process^DNA integration`GO:000631…
TRINITY_DN99417_c0_g1	-	-	-	-	-
TRINITY_DN99378_c0_g1	POLR1_ARATH^POLR1_ARATH^Q:2-358,H:1242-1360^53-782%ID^E:2-73e-29^RecName: Full=Retrovirus-related Pol polyprotein from transposon RE1;^Eukaryota; Viridiplantae; Streptophyta; Embryophyta; Tracheophyta; Spermatophyta; Magnoliophyta; eudicotyledons; Gunneridae; Pentapetalae; rosids; malvids; Brassicales; Brassicaceae; Camelineae; Arabidopsis	-	-	-	GO:0000943^cellular_component^retrotransposon nucleocapsid`GO:0004190^molecular_function^aspartic-type endopeptidase activity`GO:0004519^molecular_function^endonuclease activity`GO:0046872^molecular_function^metal ion binding`GO:0003676^molecular_function^nucleic acid binding`GO:0003964^molecular_function^RNA-directed DNA polymerase activity`GO:0015074^biological_process^DNA integration`GO:000631…
TRINITY_DN99370_c0_g1	-	-	-	-	-
TRINITY_DN99375_c0_g1	-	-	-	-	-
TRINITY_DN99412_c2_g1	-	-	-	-	-
TRINITY_DN99333_c0_g1	-	-	-	-	-
TRINITY_DN99385_c1_g1	-	-	-	-	-
TRINITY_DN99390_c1_g1	-	-	-	-	-
TRINITY_DN99390_c0_g1	-	-	-	-	-
TRINITY_DN99397_c0_g1	-	-	-	-	-
TRINITY_DN99331_c0_g1	-	-	-	-	-
TRINITY_DN99339_c0_g2	-	-	-	-	-
TRINITY_DN99382_c0_g1	PP175_ARATH^PP175_ARATH^Q:2252-222,H:24-738^42-42%ID^E:0^RecName: Full=Pentatricopeptide repeat-containing protein At2g29760, chloroplastic;^Eukaryota; Viridiplantae; Streptophyta; Embryophyta; Tracheophyta; Spermatophyta; Magnoliophyta; eudicotyledons; Gunneridae; Pentapetalae; rosids; malvids; Brassicales; Brassicaceae; Camelineae; Arabidopsis	PF01535-20^PPR^PPR repeat^151-176^E:0-34`PF13812-6^PPR_3^Pentatricopeptide repeat domain^177-219^E:0-0037`PF12854-7^PPR_1^PPR repeat^178-207^E:6-1e-06`PF13041-6^PPR_2^PPR repeat family^179-211^E:4e-08`PF01535-20^PPR^PPR repeat^181-211^E:2-9e-08`PF01535-20^PPR^PPR repeat^212-242^E:1-3e-06`PF12854-7^PPR_1^PPR repeat^240-268^E:4-2e-06`PF01535-20^PPR^PPR repeat^244-271^E:3e-06`PF13041-6^PPR_2^PPR rep…	ENOG410Z7Z7^Pentatricopeptide repeat-containing protein	KEGG:ath:AT2G29760	GO:0009507^cellular_component^chloroplast`GO:0008270^molecular_function^zinc ion binding`GO:0031425^biological_process^chloroplast RNA processing`GO:0009451^biological_process^RNA modification
TRINITY_DN99388_c0_g2	-	-	-	-	-
TRINITY_DN99418_c0_g1	-	-	-	-	-
TRINITY_DN99406_c0_g1	-	-	-	-	-
TRINITY_DN99401_c0_g1	-	-	-	-	-
TRINITY_DN99405_c0_g1	-	-	-	-	-
TRINITY_DN99374_c0_g1	-	-	-	-	-
TRINITY_DN99319_c0_g1	-	-	-	-	-
TRINITY_DN99360_c0_g1	-	-	-	-	-
TRINITY_DN99324_c1_g1	-	-	-	-	-
TRINITY_DN99334_c0_g1	-	-	-	-	-
TRINITY_DN80871_c0_g1	-	-	-	-	-
TRINITY_DN80846_c0_g1	-	-	-	-	-
TRINITY_DN80864_c0_g1	-	-	-	-	-
TRINITY_DN80894_c0_g1	-	-	-	-	-
TRINITY_DN80905_c0_g1	-	-	-	-	-
TRINITY_DN80820_c1_g1	-	-	-	-	-
TRINITY_DN80888_c0_g1	-	-	-	-	-
TRINITY_DN80916_c0_g1	-	-	-	-	-
TRINITY_DN80850_c1_g1	-	-	-	-	-
TRINITY_DN80850_c2_g1	-	-	-	-	-
TRINITY_DN80850_c0_g1	-	-	-	-	-
TRINITY_DN80835_c0_g1	-	-	-	-	-
TRINITY_DN80823_c0_g1	-	-	-	-	-
TRINITY_DN80887_c0_g1	-	-	-	-	-
TRINITY_DN80826_c0_g1	-	-	-	-	-
TRINITY_DN80818_c0_g1	-	-	-	-	-
TRINITY_DN80818_c0_g2	-	-	-	-	-
TRINITY_DN80841_c0_g1	-	-	-	-	-
TRINITY_DN80862_c0_g1	ULP1_SCHPO^ULP1_SCHPO^Q:1611-934,H:350-563^27-119%ID^E:6-21e-09^RecName: Full=Ubiquitin-like-specific protease 1;^Eukaryota; Fungi; Dikarya; Ascomycota; Taphrinomycotina; Schizosaccharomycetes; Schizosaccharomycetales; Schizosaccharomycetaceae; Schizosaccharomyces	PF02902-19^Peptidase_C48^Ulp1 protease family, C-terminal catalytic domain^32-111^E:7-3e-10	-	-	-
TRINITY_DN80904_c1_g1	-	-	-	-	-
TRINITY_DN80913_c0_g1	-	-	-	-	-
TRINITY_DN80912_c1_g1	-	-	-	-	-
TRINITY_DN80886_c0_g1	-	-	-	-	-
TRINITY_DN80907_c0_g1	-	-	-	-	-
TRINITY_DN80848_c1_g1	-	-	-	-	-
TRINITY_DN80903_c1_g1	EIX1_SOLLC^EIX1_SOLLC^Q:1-363,H:638-758^45-082%ID^E:6-67e-22^RecName: Full=Receptor-like protein EIX1 {ECO:0000305};^Eukaryota; Viridiplantae; Streptophyta; Embryophyta; Tracheophyta; Spermatophyta; Magnoliophyta; eudicotyledons; Gunneridae; Pentapetalae; asterids; lamiids; Solanales; Solanaceae; Solanoideae; Solaneae; Solanum; Lycopersicon`EIX1_SOLLC^EIX1_SOLLC^Q:1-249,H:831-914^40-476%ID^E:3-85…	PF00560-33^LRR_1^Leucine Rich Repeat^1-14^E:370`PF13516-6^LRR_6^Leucine Rich repeat^1-9^E:1200`PF13855-6^LRR_8^Leucine rich repeat^20-77^E:1-7e-06`PF00560-33^LRR_1^Leucine Rich Repeat^22-38^E:150`PF13516-6^LRR_6^Leucine Rich repeat^23-28^E:13000`PF13516-6^LRR_6^Leucine Rich repeat^41-55^E:9-4`PF12799-7^LRR_4^Leucine Rich repeats (2 copies)^42-79^E:1-4e-06`PF00560-33^LRR_1^Leucine Rich Repeat^42-6…	COG4886^leucine Rich Repeat	KEGG:sly:543900`KO:K13466	GO:0016021^cellular_component^integral component of membrane`GO:0005886^cellular_component^plasma membrane`GO:0050832^biological_process^defense response to fungus
TRINITY_DN80909_c1_g1	-	-	-	-	-
TRINITY_DN80837_c0_g1	-	-	-	-	-
TRINITY_DN80858_c0_g1	-	-	-	-	-
TRINITY_DN80851_c1_g1	-	-	-	-	-
TRINITY_DN80832_c0_g1	ADH1_SOLTU^ADH1_SOLTU^Q:1023-220,H:112-379^88-806%ID^E:4-95e-153^RecName: Full=Alcohol dehydrogenase 1 {ECO:0000303|PubMed:2102855};^Eukaryota; Viridiplantae; Streptophyta; Embryophyta; Tracheophyta; Spermatophyta; Magnoliophyta; eudicotyledons; Gunneridae; Pentapetalae; asterids; lamiids; Solanales; Solanaceae; Solanoideae; Solaneae; Solanum	PF00107-26^ADH_zinc_N^Zinc-binding dehydrogenase^81-202^E:7-4e-26	COG1062^alcohol dehydrogenase	-	GO:0005737^cellular_component^cytoplasm`GO:0004022^molecular_function^alcohol dehydrogenase (NAD) activity`GO:0008270^molecular_function^zinc ion binding
TRINITY_DN80897_c0_g1	-	-	-	-	-
TRINITY_DN80872_c0_g1	LSM6B_ARATH^LSM6B_ARATH^Q:2198-2275,H:39-64^96-154%ID^E:1-52e-08^RecName: Full=Sm-like protein LSM36B {ECO:0000305};^Eukaryota; Viridiplantae; Streptophyta; Embryophyta; Tracheophyta; Spermatophyta; Magnoliophyta; eudicotyledons; Gunneridae; Pentapetalae; rosids; malvids; Brassicales; Brassicaceae; Camelineae; Arabidopsis	-	-	-	-
TRINITY_DN80828_c1_g1	-	-	-	-	-
TRINITY_DN80840_c0_g1	-	-	-	-	-
TRINITY_DN60839_c0_g1	PPR45_ARATH^PPR45_ARATH^Q:2978-594,H:69-866^61%ID^E:0^RecName: Full=Pentatricopeptide repeat-containing protein At1g15510, chloroplastic;^Eukaryota; Viridiplantae; Streptophyta; Embryophyta; Tracheophyta; Spermatophyta; Magnoliophyta; eudicotyledons; Gunneridae; Pentapetalae; rosids; malvids; Brassicales; Brassicaceae; Camelineae; Arabidopsis`PPR45_ARATH^PPR45_ARATH^Q:2684-1422,H:68-491^30-787%ID…	PF01535-20^PPR^PPR repeat^144-170^E:0-047`PF12854-7^PPR_1^PPR repeat^165-197^E:1-6e-05`PF13041-6^PPR_2^PPR repeat family^170-217^E:3-5e-10`PF01535-20^PPR^PPR repeat^172-202^E:5e-08`PF01535-20^PPR^PPR repeat^244-271^E:0-00031`PF01535-20^PPR^PPR repeat^273-300^E:0-013`PF01535-20^PPR^PPR repeat^344-372^E:0-045`PF13041-6^PPR_2^PPR repeat family^372-419^E:1e-08`PF01535-20^PPR^PPR repeat^374-401^E:1-5e…	ENOG410Z7Z7^Pentatricopeptide repeat-containing protein	KEGG:ath:AT1G15510	GO:0009507^cellular_component^chloroplast`GO:0008270^molecular_function^zinc ion binding`GO:0009658^biological_process^chloroplast organization`GO:0009416^biological_process^response to light stimulus`GO:0009451^biological_process^RNA modification
TRINITY_DN60830_c0_g1	-	-	-	-	-
TRINITY_DN60817_c2_g1	-	-	-	-	-
TRINITY_DN60817_c0_g1	-	-	-	-	-
TRINITY_DN60854_c0_g1	POLR2_ARATH^POLR2_ARATH^Q:412-35,H:294-421^34-615%ID^E:3-9e-09^RecName: Full=Retrovirus-related Pol polyprotein from transposon RE2;^Eukaryota; Viridiplantae; Streptophyta; Embryophyta; Tracheophyta; Spermatophyta; Magnoliophyta; eudicotyledons; Gunneridae; Pentapetalae; rosids; malvids; Brassicales; Brassicaceae; Camelineae; Arabidopsis	-	-	-	GO:0000943^cellular_component^retrotransposon nucleocapsid`GO:0004190^molecular_function^aspartic-type endopeptidase activity`GO:0004519^molecular_function^endonuclease activity`GO:0046872^molecular_function^metal ion binding`GO:0003676^molecular_function^nucleic acid binding`GO:0003964^molecular_function^RNA-directed DNA polymerase activity`GO:0015074^biological_process^DNA integration`GO:000631…
TRINITY_DN60860_c0_g1	-	-	-	-	-
TRINITY_DN60872_c0_g1	CTDSL_CHICK^CTDSL_CHICK^Q:438-881,H:104-249^46-622%ID^E:3-56e-33^RecName: Full=CTD small phosphatase-like protein;^Eukaryota; Metazoa; Chordata; Craniata; Vertebrata; Euteleostomi; Archelosauria; Archosauria; Dinosauria; Saurischia; Theropoda; Coelurosauria; Aves; Neognathae; Galloanserae; Galliformes; Phasianidae; Phasianinae; Gallus	PF03031-18^NIF^NLI interacting factor-like phosphatase^130-275^E:1-8e-42	-	KEGG:spo:SPAC2F7-02c`KO:K15731	GO:0005886^cellular_component^plasma membrane`GO:0004721^molecular_function^phosphoprotein phosphatase activity`GO:0006357^biological_process^regulation of transcription by RNA polymerase II`GO:0023052^biological_process^signaling
TRINITY_DN60834_c0_g1	-	-	-	-	-
TRINITY_DN60890_c0_g1	-	-	-	-	-
TRINITY_DN60855_c0_g1	-	-	-	-	-
TRINITY_DN60888_c0_g1	-	-	-	-	-
TRINITY_DN60818_c0_g1	URH1_ARATH^URH1_ARATH^Q:528-662,H:257-301^71-111%ID^E:2e-15^RecName: Full=Uridine nucleosidase 1;^Eukaryota; Viridiplantae; Streptophyta; Embryophyta; Tracheophyta; Spermatophyta; Magnoliophyta; eudicotyledons; Gunneridae; Pentapetalae; rosids; malvids; Brassicales; Brassicaceae; Camelineae; Arabidopsis`URH1_ARATH^URH1_ARATH^Q:3-83,H:230-256^66-667%ID^E:3-65e-07^RecName: Full=Uridine nucleosidase…	-	COG1957^nucleoside hydrolase	KEGG:ath:AT2G36310`KO:K01240	GO:0005829^cellular_component^cytosol`GO:0047622^molecular_function^adenosine nucleosidase activity`GO:0047724^molecular_function^inosine nucleosidase activity`GO:0008477^molecular_function^purine nucleosidase activity`GO:0045437^molecular_function^uridine nucleosidase activity`GO:0072585^molecular_function^xanthosine nucleotidase activity`GO:0006152^biological_process^purine nucleoside catabolic…
TRINITY_DN60870_c0_g2	AB39G_ORYSJ^AB39G_ORYSJ^Q:95-484,H:13-150^53-623%ID^E:3-95e-23^RecName: Full=ABC transporter G family member 39 {ECO:0000303|PubMed:18299247};^Eukaryota; Viridiplantae; Streptophyta; Embryophyta; Tracheophyta; Spermatophyta; Magnoliophyta; Liliopsida; Poales; Poaceae; BOP clade; Oryzoideae; Oryzeae; Oryzinae; Oryza; Oryza sativa	PF14510-6^ABC_trans_N^ABC-transporter N-terminal^19-139^E:7-1e-12	COG0842^(ABC) transporter	-	GO:0016021^cellular_component^integral component of membrane`GO:0005886^cellular_component^plasma membrane`GO:0005524^molecular_function^ATP binding`GO:0042626^molecular_function^ATPase activity, coupled to transmembrane movement of substances`GO:0055085^biological_process^transmembrane transport
TRINITY_DN60897_c0_g1	SINA5_ARATH^SINA5_ARATH^Q:150-1,H:33-82^92%ID^E:1-33e-25^RecName: Full=E3 ubiquitin-protein ligase SINAT5 {ECO:0000305};^Eukaryota; Viridiplantae; Streptophyta; Embryophyta; Tracheophyta; Spermatophyta; Magnoliophyta; eudicotyledons; Gunneridae; Pentapetalae; rosids; malvids; Brassicales; Brassicaceae; Camelineae; Arabidopsis	-	ENOG410XVP0^e3 ubiquitin-protein ligase	KEGG:ath:AT4G27880`KO:K04506	GO:0005737^cellular_component^cytoplasm`GO:0005739^cellular_component^mitochondrion`GO:0005634^cellular_component^nucleus`GO:0061630^molecular_function^ubiquitin protein ligase activity`GO:0008270^molecular_function^zinc ion binding`GO:0007275^biological_process^multicellular organism development`GO:0006511^biological_process^ubiquitin-dependent protein catabolic process
TRINITY_DN60886_c0_g1	STKLA_ARATH^STKLA_ARATH^Q:205-23,H:169-229^47-541%ID^E:3-33e-14^RecName: Full=Probable transcription factor At1g11510 {ECO:0000305};^Eukaryota; Viridiplantae; Streptophyta; Embryophyta; Tracheophyta; Spermatophyta; Magnoliophyta; eudicotyledons; Gunneridae; Pentapetalae; rosids; malvids; Brassicales; Brassicaceae; Camelineae; Arabidopsis	PF04504-14^DUF573^Protein of unknown function, DUF573^31-96^E:5-5e-19	ENOG410YYUR^Protein of unknown function, DUF573	KEGG:ath:AT1G11510	GO:0043565^molecular_function^sequence-specific DNA binding`GO:0006355^biological_process^regulation of transcription, DNA-templated
TRINITY_DN60904_c0_g1	TMN7_ARATH^TMN7_ARATH^Q:140-36,H:176-210^60%ID^E:6-14e-06^RecName: Full=Transmembrane 9 superfamily member 7 {ECO:0000305};^Eukaryota; Viridiplantae; Streptophyta; Embryophyta; Tracheophyta; Spermatophyta; Magnoliophyta; eudicotyledons; Gunneridae; Pentapetalae; rosids; malvids; Brassicales; Brassicaceae; Camelineae; Arabidopsis	-	ENOG410XPIW^transmembrane 9 superfamily	KEGG:ath:AT3G13772`KO:K17086	GO:0005737^cellular_component^cytoplasm`GO:0005768^cellular_component^endosome`GO:0010008^cellular_component^endosome membrane`GO:0005794^cellular_component^Golgi apparatus`GO:0000139^cellular_component^Golgi membrane`GO:0016021^cellular_component^integral component of membrane`GO:0016020^cellular_component^membrane`GO:0005634^cellular_component^nucleus`GO:0005802^cellular_component^trans-Golgi n…
TRINITY_DN60876_c0_g1	-	-	-	-	-
TRINITY_DN60905_c0_g1	-	-	-	-	-
TRINITY_DN60907_c0_g2	TIPIN_CHICK^TIPIN_CHICK^Q:959-642,H:65-163^36-792%ID^E:1-21e-10^RecName: Full=TIMELESS-interacting protein;^Eukaryota; Metazoa; Chordata; Craniata; Vertebrata; Euteleostomi; Archelosauria; Archosauria; Dinosauria; Saurischia; Theropoda; Coelurosauria; Aves; Neognathae; Galloanserae; Galliformes; Phasianidae; Phasianinae; Gallus	PF00098-23^zf-CCHC^Zinc knuckle^14-30^E:4-7e-08`PF13917-6^zf-CCHC_3^Zinc knuckle^14-35^E:0-01`PF07962-12^Swi3^Replication Fork Protection Component Swi3^81-162^E:1-8e-23	ENOG4111VXN^Forms a fork protection complex (FPC) with tof1 and which is required for chromosome segregation during meiosis and DNA damage repair- FPC coordinates leading and lagging strand synthesis and moves with the replication fork- FPC stabilizes replication forks in a configuration that is recognized by replication checkpoint sensors (By similarity)	KEGG:gga:415548`KO:K10904	GO:0005737^cellular_component^cytoplasm`GO:0000790^cellular_component^nuclear chromatin`GO:0005634^cellular_component^nucleus`GO:0031298^cellular_component^replication fork protection complex`GO:0003677^molecular_function^DNA binding`GO:0044770^biological_process^cell cycle phase transition`GO:0051301^biological_process^cell division`GO:0000076^biological_process^DNA replication checkpoint`GO:003…
TRINITY_DN60885_c0_g1	-	-	-	-	-
TRINITY_DN60879_c1_g1	-	-	-	-	-
TRINITY_DN60840_c0_g1	-	-	-	-	-
TRINITY_DN60847_c0_g1	-	-	-	-	-
TRINITY_DN60846_c0_g1	-	-	-	-	-
TRINITY_DN60884_c0_g1	IF62_ARATH^IF62_ARATH^Q:720-625,H:53-84^81-25%ID^E:3-84e-08^RecName: Full=Eukaryotic translation initiation factor 6-2 {ECO:0000255|HAMAP-Rule:MF_03132};^Eukaryota; Viridiplantae; Streptophyta; Embryophyta; Tracheophyta; Spermatophyta; Magnoliophyta; eudicotyledons; Gunneridae; Pentapetalae; rosids; malvids; Brassicales; Brassicaceae; Camelineae; Arabidopsis	-	COG1976^Binds to the 60S ribosomal subunit and prevents its association with the 40S ribosomal subunit to form the 80S initiation complex in the cytoplasm	KEGG:ath:AT3G55620`KO:K03264	GO:0005829^cellular_component^cytosol`GO:0005730^cellular_component^nucleolus`GO:0005634^cellular_component^nucleus`GO:0030687^cellular_component^preribosome, large subunit precursor`GO:0043023^molecular_function^ribosomal large subunit binding`GO:0043022^molecular_function^ribosome binding`GO:0003743^molecular_function^translation initiation factor activity`GO:1902626^biological_process^assembly…
TRINITY_DN60828_c0_g1	-	-	-	-	-
TRINITY_DN60848_c0_g1	-	-	-	-	-
TRINITY_DN60894_c0_g1	-	-	-	-	-
TRINITY_DN60910_c0_g2	-	-	-	-	-
TRINITY_DN60868_c0_g1	-	-	-	-	-
TRINITY_DN60842_c3_g1	-	-	-	-	-
TRINITY_DN60842_c1_g1	-	-	-	-	-
TRINITY_DN60882_c1_g1	-	-	-	-	-
TRINITY_DN60893_c1_g1	-	-	-	-	-
TRINITY_DN60816_c0_g1	-	-	-	-	-
TRINITY_DN77734_c0_g1	-	-	-	-	-
TRINITY_DN77746_c0_g1	-	-	-	-	-
TRINITY_DN77733_c0_g1	-	-	-	-	-
TRINITY_DN77770_c0_g1	-	PF00098-23^zf-CCHC^Zinc knuckle^19-36^E:0-0042`PF14392-6^zf-CCHC_4^Zinc knuckle^20-35^E:0-12	-	-	-
TRINITY_DN77785_c0_g1	FL1_EUCGL^FL1_EUCGL^Q:625-849,H:11-85^61-333%ID^E:9e-24^RecName: Full=Leafy/floricaula homolog FL1;^Eukaryota; Viridiplantae; Streptophyta; Embryophyta; Tracheophyta; Spermatophyta; Magnoliophyta; eudicotyledons; Gunneridae; Pentapetalae; rosids; malvids; Myrtales; Myrtaceae; Myrtoideae; Eucalypteae; Eucalyptus	-	-	-	-
TRINITY_DN77721_c1_g1	-	-	-	-	-
TRINITY_DN77721_c0_g1	-	-	-	-	-
TRINITY_DN77735_c0_g1	-	-	-	-	-
TRINITY_DN77813_c1_g1	-	-	-	-	-
TRINITY_DN77757_c0_g1	-	-	-	-	-
TRINITY_DN77796_c0_g1	-	-	-	-	-
TRINITY_DN77806_c0_g1	RNHX1_ARATH^RNHX1_ARATH^Q:666-106,H:172-353^25-641%ID^E:1-35e-10^RecName: Full=Putative ribonuclease H protein At1g65750;^Eukaryota; Viridiplantae; Streptophyta; Embryophyta; Tracheophyta; Spermatophyta; Magnoliophyta; eudicotyledons; Gunneridae; Pentapetalae; rosids; malvids; Brassicales; Brassicaceae; Camelineae; Arabidopsis	PF13966-6^zf-RVT^zinc-binding in reverse transcriptase^97-191^E:2-5e-20	-	-	GO:0046872^molecular_function^metal ion binding`GO:0003676^molecular_function^nucleic acid binding`GO:0004523^molecular_function^RNA-DNA hybrid ribonuclease activity
TRINITY_DN77750_c0_g1	-	-	-	-	-
TRINITY_DN77750_c0_g2	-	-	-	-	-
TRINITY_DN77776_c0_g1	-	-	-	-	-
TRINITY_DN77719_c0_g1	-	-	-	-	-
TRINITY_DN77718_c0_g1	-	-	-	-	-
TRINITY_DN77778_c1_g1	-	-	-	-	-
TRINITY_DN77791_c1_g1	-	-	-	-	-
TRINITY_DN77749_c0_g1	SMC4_ARATH^SMC4_ARATH^Q:222-896,H:22-246^88-889%ID^E:2-38e-139^RecName: Full=Structural maintenance of chromosomes protein 4;^Eukaryota; Viridiplantae; Streptophyta; Embryophyta; Tracheophyta; Spermatophyta; Magnoliophyta; eudicotyledons; Gunneridae; Pentapetalae; rosids; malvids; Brassicales; Brassicaceae; Camelineae; Arabidopsis	PF02463-19^SMC_N^RecF/RecN/SMC N terminal domain^77-213^E:7-7e-38`PF13175-6^AAA_15^AAA ATPase domain^78-205^E:9-8e-09`PF13476-6^AAA_23^AAA domain^81-296^E:4-6e-13`PF13555-6^AAA_29^P-loop containing region of AAA domain^81-137^E:1-5e-07`PF13304-6^AAA_21^AAA domain, putative AbiEii toxin, Type IV TA system^102-125^E:8-6e-07	COG1196^Required for chromosome condensation and partitioning (By similarity)	KEGG:ath:AT5G48600`KO:K06675	GO:0005694^cellular_component^chromosome`GO:0005634^cellular_component^nucleus`GO:0005524^molecular_function^ATP binding`GO:0051301^biological_process^cell division`GO:0009793^biological_process^embryo development ending in seed dormancy`GO:0051321^biological_process^meiotic cell cycle`GO:0007076^biological_process^mitotic chromosome condensation`GO:0000070^biological_process^mitotic sister chrom…
TRINITY_DN77794_c0_g1	-	-	-	-	-
TRINITY_DN77814_c0_g1	MYBF_ARATH^MYBF_ARATH^Q:938-726,H:1-76^72-368%ID^E:2-43e-29^RecName: Full=Putative Myb family transcription factor At1g14600;^Eukaryota; Viridiplantae; Streptophyta; Embryophyta; Tracheophyta; Spermatophyta; Magnoliophyta; eudicotyledons; Gunneridae; Pentapetalae; rosids; malvids; Brassicales; Brassicaceae; Camelineae; Arabidopsis	PF00249-31^Myb_DNA-binding^Myb-like DNA-binding domain^20-71^E:2-8e-07	ENOG410YDJI^Transcription factor	KEGG:ath:AT1G14600	GO:0005634^cellular_component^nucleus`GO:0003677^molecular_function^DNA binding`GO:0003700^molecular_function^DNA-binding transcription factor activity`GO:0006355^biological_process^regulation of transcription, DNA-templated
TRINITY_DN77809_c0_g1	-	-	-	-	-
TRINITY_DN77765_c1_g1	-	-	-	-	-
TRINITY_DN77802_c0_g1	-	-	-	-	-
TRINITY_DN77797_c0_g1	POL2_DROME^POL2_DROME^Q:632-3,H:360-571^38-208%ID^E:3-86e-73^RecName: Full=Retrovirus-related Pol polyprotein from transposon 297;^Eukaryota; Metazoa; Ecdysozoa; Arthropoda; Hexapoda; Insecta; Pterygota; Neoptera; Holometabola; Diptera; Brachycera; Muscomorpha; Ephydroidea; Drosophilidae; Drosophila; Sophophora`POL2_DROME^POL2_DROME^Q:1183-617,H:171-364^39-487%ID^E:3-86e-73^RecName: Full=Retrovir…	PF00078-27^RVT_1^Reverse transcriptase (RNA-dependent DNA polymerase)^95-205^E:1-9e-18	-	KEGG:sce:YIL082W-A`KO:K07497	GO:0005737^cellular_component^cytoplasm`GO:0005634^cellular_component^nucleus`GO:0000943^cellular_component^retrotransposon nucleocapsid`GO:0004190^molecular_function^aspartic-type endopeptidase activity`GO:0005524^molecular_function^ATP binding`GO:0003677^molecular_function^DNA binding`GO:0003887^molecular_function^DNA-directed DNA polymerase activity`GO:0008233^molecular_function^peptidase acti…
TRINITY_DN77784_c0_g1	PP224_ARATH^PP224_ARATH^Q:2550-613,H:16-667^51-682%ID^E:0^RecName: Full=Pentatricopeptide repeat-containing protein At3g12770;^Eukaryota; Viridiplantae; Streptophyta; Embryophyta; Tracheophyta; Spermatophyta; Magnoliophyta; eudicotyledons; Gunneridae; Pentapetalae; rosids; malvids; Brassicales; Brassicaceae; Camelineae; Arabidopsis	PF13041-6^PPR_2^PPR repeat family^143-190^E:2-9e-07`PF01535-20^PPR^PPR repeat^147-176^E:0-061`PF01535-20^PPR^PPR repeat^249-277^E:2e-08`PF12854-7^PPR_1^PPR repeat^348-378^E:1e-07`PF13041-6^PPR_2^PPR repeat family^349-397^E:8-9e-11`PF01535-20^PPR^PPR repeat^352-379^E:1-7e-09`PF01535-20^PPR^PPR repeat^425-451^E:0-0097`PF13041-6^PPR_2^PPR repeat family^450-497^E:3-6e-12`PF13812-6^PPR_3^Pentatricopep…	ENOG410Z7Z7^Pentatricopeptide repeat-containing protein	KEGG:ath:AT3G12770	GO:0005739^cellular_component^mitochondrion`GO:0008270^molecular_function^zinc ion binding`GO:0080156^biological_process^mitochondrial mRNA modification`GO:0009451^biological_process^RNA modification
TRINITY_DN77810_c0_g1	R13L1_ARATH^R13L1_ARATH^Q:2841-2080,H:743-989^29-412%ID^E:1-82e-20^RecName: Full=Putative disease resistance RPP13-like protein 1;^Eukaryota; Viridiplantae; Streptophyta; Embryophyta; Tracheophyta; Spermatophyta; Magnoliophyta; eudicotyledons; Gunneridae; Pentapetalae; rosids; malvids; Brassicales; Brassicaceae; Camelineae; Arabidopsis`R13L1_ARATH^R13L1_ARATH^Q:1446-994,H:767-917^32-5%ID^E:4-2e-0…	-	COG4886^leucine Rich Repeat	KEGG:ath:AT3G14470	GO:0043531^molecular_function^ADP binding`GO:0005524^molecular_function^ATP binding`GO:0006952^biological_process^defense response
TRINITY_DN77810_c0_g3	-	-	-	-	-
TRINITY_DN77741_c0_g1	-	-	-	-	-
TRINITY_DN77743_c1_g1	-	PF13456-6^RVT_3^Reverse transcriptase-like^1-67^E:1-4e-06	-	-	-
TRINITY_DN77748_c0_g1	-	-	-	-	-
TRINITY_DN77768_c2_g1	-	-	-	-	-
TRINITY_DN77723_c0_g1	-	-	-	-	-
TRINITY_DN77717_c0_g1	POLX_TOBAC^POLX_TOBAC^Q:26-2335,H:501-1316^41-392%ID^E:0^RecName: Full=Retrovirus-related Pol polyprotein from transposon TNT 1-94;^Eukaryota; Viridiplantae; Streptophyta; Embryophyta; Tracheophyta; Spermatophyta; Magnoliophyta; eudicotyledons; Gunneridae; Pentapetalae; asterids; lamiids; Solanales; Solanaceae; Nicotianoideae; Nicotianeae; Nicotiana	PF00665-26^rve^Integrase core domain^8-101^E:7-5e-20`PF07727-14^RVT_2^Reverse transcriptase (RNA-dependent DNA polymerase)^312-552^E:2-9e-90	-	-	GO:0000943^cellular_component^retrotransposon nucleocapsid`GO:0004190^molecular_function^aspartic-type endopeptidase activity`GO:0004519^molecular_function^endonuclease activity`GO:0003676^molecular_function^nucleic acid binding`GO:0003964^molecular_function^RNA-directed DNA polymerase activity`GO:0008270^molecular_function^zinc ion binding`GO:0015074^biological_process^DNA integration
TRINITY_DN77740_c0_g1	PSB6_ARATH^PSB6_ARATH^Q:404-282,H:185-225^53-659%ID^E:2-92e-07^RecName: Full=Proteasome subunit beta type-6;^Eukaryota; Viridiplantae; Streptophyta; Embryophyta; Tracheophyta; Spermatophyta; Magnoliophyta; eudicotyledons; Gunneridae; Pentapetalae; rosids; malvids; Brassicales; Brassicaceae; Camelineae; Arabidopsis`PSB6_ARATH^PSB6_ARATH^Q:470-387,H:33-60^78-571%ID^E:2-76e-06^RecName: Full=Proteaso…	-	-	-	-
TRINITY_DN77808_c3_g1	-	-	-	-	-
TRINITY_DN91704_c0_g1	RNHX1_ARATH^RNHX1_ARATH^Q:1963-1454,H:1-191^29-167%ID^E:5-99e-14^RecName: Full=Putative ribonuclease H protein At1g65750;^Eukaryota; Viridiplantae; Streptophyta; Embryophyta; Tracheophyta; Spermatophyta; Magnoliophyta; eudicotyledons; Gunneridae; Pentapetalae; rosids; malvids; Brassicales; Brassicaceae; Camelineae; Arabidopsis`RNHX1_ARATH^RNHX1_ARATH^Q:689-375,H:437-542^26-168%ID^E:3-32e-06^RecNa…	-	-	-	GO:0046872^molecular_function^metal ion binding`GO:0003676^molecular_function^nucleic acid binding`GO:0004523^molecular_function^RNA-DNA hybrid ribonuclease activity
TRINITY_DN91675_c0_g1	PPR66_ARATH^PPR66_ARATH^Q:1414-518,H:68-358^31-803%ID^E:6-95e-31^RecName: Full=Pentatricopeptide repeat-containing protein At1g31790;^Eukaryota; Viridiplantae; Streptophyta; Embryophyta; Tracheophyta; Spermatophyta; Magnoliophyta; eudicotyledons; Gunneridae; Pentapetalae; rosids; malvids; Brassicales; Brassicaceae; Camelineae; Arabidopsis	PF01535-20^PPR^PPR repeat^148-173^E:0-29`PF01535-20^PPR^PPR repeat^176-202^E:0-22`PF01535-20^PPR^PPR repeat^289-315^E:0-00012	ENOG410Z7Z7^Pentatricopeptide repeat-containing protein	KEGG:ath:AT1G31790	GO:0009451^biological_process^RNA modification
TRINITY_DN91652_c1_g1	-	-	-	-	-
TRINITY_DN91662_c0_g1	-	-	-	-	-
TRINITY_DN91650_c0_g1	-	-	-	-	-
TRINITY_DN91621_c0_g1	-	-	-	-	-
TRINITY_DN91654_c0_g1	-	-	-	-	-
TRINITY_DN91685_c0_g1	-	-	-	-	-
TRINITY_DN91665_c0_g1	-	-	-	-	-
TRINITY_DN91634_c0_g1	-	-	-	-	-
TRINITY_DN91671_c1_g1	-	-	-	-	-
TRINITY_DN91689_c0_g1	HYES_PIG^HYES_PIG^Q:320-3,H:336-447^31-858%ID^E:5-83e-09^RecName: Full=Bifunctional epoxide hydrolase 2;^Eukaryota; Metazoa; Chordata; Craniata; Vertebrata; Euteleostomi; Mammalia; Eutheria; Laurasiatheria; Cetartiodactyla; Suina; Suidae; Sus	-	COG1011^Hydrolase	KEGG:ssc:414425`KO:K08726	GO:0005777^cellular_component^peroxisome`GO:0033885^molecular_function^10-hydroxy-9-(phosphonooxy)octadecanoate phosphatase activity`GO:0004301^molecular_function^epoxide hydrolase activity`GO:0042577^molecular_function^lipid phosphatase activity`GO:0000287^molecular_function^magnesium ion binding`GO:0015643^molecular_function^toxic substance binding`GO:0019439^biological_process^aromatic compoun…
TRINITY_DN91679_c0_g1	-	-	-	-	-
TRINITY_DN91707_c1_g1	-	-	-	-	-
TRINITY_DN91657_c0_g1	-	-	-	-	-
TRINITY_DN91674_c0_g1	-	-	-	-	-
TRINITY_DN91619_c0_g1	-	-	-	-	-
TRINITY_DN91672_c0_g1	-	-	-	-	-
TRINITY_DN91713_c0_g1	-	-	-	-	-
TRINITY_DN91637_c0_g2	-	-	-	-	-
TRINITY_DN91692_c0_g1	-	-	-	-	-
TRINITY_DN91686_c0_g1	-	-	-	-	-
TRINITY_DN91628_c0_g1	-	-	-	-	-
TRINITY_DN91648_c0_g1	-	-	-	-	-
TRINITY_DN91661_c0_g1	-	-	-	-	-
TRINITY_DN91711_c0_g1	-	-	-	-	-
TRINITY_DN91711_c0_g2	-	-	-	-	-
TRINITY_DN91687_c0_g1	-	-	-	-	-
TRINITY_DN91644_c0_g1	-	-	-	-	-
TRINITY_DN91641_c0_g1	-	-	-	-	-
TRINITY_DN91639_c0_g1	-	-	-	-	-
TRINITY_DN91656_c0_g1	-	-	-	-	-
TRINITY_DN80959_c0_g1	-	-	-	-	-
TRINITY_DN80935_c0_g1	-	-	-	-	-
TRINITY_DN80946_c0_g1	-	-	-	-	-
TRINITY_DN80932_c0_g1	-	-	-	-	-
TRINITY_DN80992_c0_g1	-	-	-	-	-
TRINITY_DN80980_c0_g1	-	-	-	-	-
TRINITY_DN81011_c0_g1	-	-	-	-	-
TRINITY_DN80942_c0_g1	-	-	-	-	-
TRINITY_DN80973_c0_g1	-	-	-	-	-
TRINITY_DN80937_c2_g1	-	-	-	-	-
TRINITY_DN80937_c0_g1	-	-	-	-	-
TRINITY_DN80940_c0_g1	-	-	-	-	-
TRINITY_DN80929_c0_g1	-	-	-	-	-
TRINITY_DN81008_c1_g1	-	-	-	-	-
TRINITY_DN80928_c0_g1	NHL1_ARATH^NHL1_ARATH^Q:363-40,H:26-132^34-862%ID^E:1-75e-11^RecName: Full=NDR1/HIN1-like protein 1 {ECO:0000303|Ref-1};^Eukaryota; Viridiplantae; Streptophyta; Embryophyta; Tracheophyta; Spermatophyta; Magnoliophyta; eudicotyledons; Gunneridae; Pentapetalae; rosids; malvids; Brassicales; Brassicaceae; Camelineae; Arabidopsis	PF03168-13^LEA_2^Late embryogenesis abundant protein^51-114^E:9-6e-06	ENOG41119PU^Late embryogenesis abundant protein	KEGG:ath:AT3G11660	GO:0046658^cellular_component^anchored component of plasma membrane`GO:0016021^cellular_component^integral component of membrane`GO:0009506^cellular_component^plasmodesma`GO:0051607^biological_process^defense response to virus
TRINITY_DN80990_c0_g1	-	-	-	-	-
TRINITY_DN81007_c0_g1	-	-	-	-	-
TRINITY_DN80987_c0_g1	-	-	-	-	-
TRINITY_DN80943_c0_g1	-	-	-	-	-
TRINITY_DN80985_c0_g1	-	-	-	-	-
TRINITY_DN80995_c0_g1	LST8_ORYSJ^LST8_ORYSJ^Q:2-100,H:86-117^66-667%ID^E:9-83e-07^RecName: Full=Target of rapamycin complex subunit LST8 {ECO:0000305};^Eukaryota; Viridiplantae; Streptophyta; Embryophyta; Tracheophyta; Spermatophyta; Magnoliophyta; Liliopsida; Poales; Poaceae; BOP clade; Oryzoideae; Oryzeae; Oryzinae; Oryza; Oryza sativa	-	ENOG410XPVD^MTOR associated protein, LST8 homolog (S- cerevisiae)	KEGG:osa:4333729`KO:K08266	GO:0031931^cellular_component^TORC1 complex`GO:0031932^cellular_component^TORC2 complex`GO:0007275^biological_process^multicellular organism development`GO:0032008^biological_process^positive regulation of TOR signaling`GO:0032956^biological_process^regulation of actin cytoskeleton organization`GO:0040008^biological_process^regulation of growth`GO:0031929^biological_process^TOR signaling
TRINITY_DN80949_c0_g2	-	-	-	-	-
TRINITY_DN81012_c0_g1	-	-	-	-	-
TRINITY_DN80976_c0_g1	-	-	-	-	-
TRINITY_DN81013_c0_g1	-	-	-	-	-
TRINITY_DN80919_c0_g1	-	-	-	-	-
TRINITY_DN80968_c1_g1	-	-	-	-	-
TRINITY_DN81010_c0_g1	PTR14_ARATH^PTR14_ARATH^Q:2-361,H:471-582^62-5%ID^E:2-6e-43^RecName: Full=Protein NRT1/ PTR FAMILY 7-3;^Eukaryota; Viridiplantae; Streptophyta; Embryophyta; Tracheophyta; Spermatophyta; Magnoliophyta; eudicotyledons; Gunneridae; Pentapetalae; rosids; malvids; Brassicales; Brassicaceae; Camelineae; Arabidopsis	PF00854-21^PTR2^POT family^3-70^E:1-3e-14	COG3104^transporter	KEGG:ath:AT1G32450	GO:0016021^cellular_component^integral component of membrane`GO:0005886^cellular_component^plasma membrane`GO:0015112^molecular_function^nitrate transmembrane transporter activity`GO:0015386^molecular_function^potassium:proton antiporter activity`GO:0015293^molecular_function^symporter activity`GO:0010150^biological_process^leaf senescence`GO:0015706^biological_process^nitrate transport`GO:005507…
TRINITY_DN81004_c0_g1	-	-	-	-	-
TRINITY_DN84146_c0_g1	-	-	-	-	-
TRINITY_DN84182_c0_g1	RHD31_ARATH^RHD31_ARATH^Q:1-234,H:711-753^34-615%ID^E:9-12e-08^RecName: Full=Protein ROOT HAIR DEFECTIVE 3 homolog 1 {ECO:0000255|HAMAP-Rule:MF_03109};^Eukaryota; Viridiplantae; Streptophyta; Embryophyta; Tracheophyta; Spermatophyta; Magnoliophyta; eudicotyledons; Gunneridae; Pentapetalae; rosids; malvids; Brassicales; Brassicaceae; Camelineae; Arabidopsis	-	ENOG410XPVJ^GTPase activity	KEGG:ath:AT1G72960`KO:K22698	GO:0005737^cellular_component^cytoplasm`GO:0005783^cellular_component^endoplasmic reticulum`GO:0005789^cellular_component^endoplasmic reticulum membrane`GO:0016021^cellular_component^integral component of membrane`GO:0005525^molecular_function^GTP binding`GO:0003924^molecular_function^GTPase activity`GO:0048309^biological_process^endoplasmic reticulum inheritance`GO:0016320^biological_process^end…
TRINITY_DN84199_c0_g1	-	-	-	-	-
TRINITY_DN84191_c0_g1	-	-	-	-	-
TRINITY_DN84128_c0_g1	RNLE_SOLLC^RNLE_SOLLC^Q:3-89,H:62-90^75-862%ID^E:4-31e-09^RecName: Full=Extracellular ribonuclease LE;^Eukaryota; Viridiplantae; Streptophyta; Embryophyta; Tracheophyta; Spermatophyta; Magnoliophyta; eudicotyledons; Gunneridae; Pentapetalae; asterids; lamiids; Solanales; Solanaceae; Solanoideae; Solaneae; Solanum; Lycopersicon	-	ENOG4111M7G^ribonuclease T2 activity	KEGG:sly:544098`KO:K01166	GO:0005618^cellular_component^cell wall`GO:0005576^cellular_component^extracellular region`GO:0005615^cellular_component^extracellular space`GO:0004521^molecular_function^endoribonuclease activity`GO:0033897^molecular_function^ribonuclease T2 activity`GO:0003723^molecular_function^RNA binding`GO:0006401^biological_process^RNA catabolic process
TRINITY_DN84157_c0_g1	-	-	-	-	-
TRINITY_DN84177_c0_g1	-	-	-	-	-
TRINITY_DN84119_c0_g1	-	-	-	-	-
TRINITY_DN84144_c0_g1	-	-	-	-	-
TRINITY_DN84142_c1_g1	-	-	-	-	-
TRINITY_DN84212_c1_g1	-	-	-	-	-
TRINITY_DN84126_c0_g1	-	-	-	-	-
TRINITY_DN84187_c0_g1	-	-	-	-	-
TRINITY_DN84205_c0_g1	-	-	-	-	-
TRINITY_DN84200_c0_g1	-	-	-	-	-
TRINITY_DN84166_c0_g1	-	-	-	-	-
TRINITY_DN84201_c0_g1	-	-	-	-	-
TRINITY_DN84174_c0_g1	F16P2_ORYSJ^F16P2_ORYSJ^Q:226-306,H:248-274^88-889%ID^E:7-69e-09^RecName: Full=Fructose-1,6-bisphosphatase, cytosolic {ECO:0000305};^Eukaryota; Viridiplantae; Streptophyta; Embryophyta; Tracheophyta; Spermatophyta; Magnoliophyta; Liliopsida; Poales; Poaceae; BOP clade; Oryzoideae; Oryzeae; Oryzinae; Oryza; Oryza sativa	-	-	KEGG:osa:4325071`KO:K03841	GO:0005737^cellular_component^cytoplasm`GO:0005829^cellular_component^cytosol`GO:0042132^molecular_function^fructose 1,6-bisphosphate 1-phosphatase activity`GO:0046872^molecular_function^metal ion binding`GO:0030388^biological_process^fructose 1,6-bisphosphate metabolic process`GO:0006002^biological_process^fructose 6-phosphate metabolic process`GO:0006000^biological_process^fructose metabolic pr…
TRINITY_DN84197_c0_g1	LORF2_HUMAN^LORF2_HUMAN^Q:2-499,H:547-709^30-723%ID^E:7-54e-18^RecName: Full=LINE-1 retrotransposable element ORF2 protein;^Eukaryota; Metazoa; Chordata; Craniata; Vertebrata; Euteleostomi; Mammalia; Eutheria; Euarchontoglires; Primates; Haplorrhini; Catarrhini; Hominidae; Homo	PF00078-27^RVT_1^Reverse transcriptase (RNA-dependent DNA polymerase)^2-170^E:1-6e-31	ENOG410Y9TZ^NA	-	GO:0046872^molecular_function^metal ion binding`GO:0003964^molecular_function^RNA-directed DNA polymerase activity`GO:0009036^molecular_function^type II site-specific deoxyribonuclease activity`GO:0006310^biological_process^DNA recombination`GO:0090305^biological_process^nucleic acid phosphodiester bond hydrolysis`GO:0032199^biological_process^reverse transcription involved in RNA-mediated transp…
TRINITY_DN84131_c0_g1	-	-	-	-	-
TRINITY_DN84189_c0_g1	-	-	-	-	-
TRINITY_DN16298_c0_g1	-	-	-	-	-
TRINITY_DN16225_c1_g1	-	-	-	-	-
TRINITY_DN16225_c2_g1	-	-	-	-	-
TRINITY_DN16243_c0_g1	MSH3_ARATH^MSH3_ARATH^Q:15-3407,H:1-1075^54-163%ID^E:0^RecName: Full=DNA mismatch repair protein MSH3;^Eukaryota; Viridiplantae; Streptophyta; Embryophyta; Tracheophyta; Spermatophyta; Magnoliophyta; eudicotyledons; Gunneridae; Pentapetalae; rosids; malvids; Brassicales; Brassicaceae; Camelineae; Arabidopsis	PF01624-20^MutS_I^MutS domain I^9-119^E:2-4e-26`PF05188-17^MutS_II^MutS domain II^140-303^E:7-4e-11`PF05192-18^MutS_III^MutS domain III^329-662^E:1-8e-30`PF05190-18^MutS_IV^MutS family domain IV^548-618^E:1-3e-05`PF00488-21^MutS_V^MutS domain V^717-925^E:5e-67	COG0249^that it carries out the mismatch recognition step- This protein has a weak ATPase activity (By similarity)	KEGG:ath:AT4G25540`KO:K08736	GO:0032300^cellular_component^mismatch repair complex`GO:0032302^cellular_component^MutSbeta complex`GO:0005524^molecular_function^ATP binding`GO:0003684^molecular_function^damaged DNA binding`GO:0008094^molecular_function^DNA-dependent ATPase activity`GO:0030983^molecular_function^mismatched DNA binding`GO:0043570^biological_process^maintenance of DNA repeat elements`GO:0000710^biological_proces…
TRINITY_DN16200_c0_g1	4CLL7_ARATH^4CLL7_ARATH^Q:584-339,H:462-543^68-293%ID^E:5-34e-29^RecName: Full=4-coumarate--CoA ligase-like 7;^Eukaryota; Viridiplantae; Streptophyta; Embryophyta; Tracheophyta; Spermatophyta; Magnoliophyta; eudicotyledons; Gunneridae; Pentapetalae; rosids; malvids; Brassicales; Brassicaceae; Camelineae; Arabidopsis	-	-	-	-
TRINITY_DN16266_c1_g1	-	-	-	-	-
TRINITY_DN16228_c0_g1	PRFB1_ARATH^PRFB1_ARATH^Q:320-1516,H:55-453^76-441%ID^E:0^RecName: Full=Peptide chain release factor PrfB1, chloroplastic {ECO:0000303|PubMed:21771930};^Eukaryota; Viridiplantae; Streptophyta; Embryophyta; Tracheophyta; Spermatophyta; Magnoliophyta; eudicotyledons; Gunneridae; Pentapetalae; rosids; malvids; Brassicales; Brassicaceae; Camelineae; Arabidopsis	PF03462-18^PCRF^PCRF domain^102-293^E:2-2e-51`PF00472-20^RF-1^RF-1 domain^304-412^E:3-4e-35	COG1186^Peptide chain release factor 2 directs the termination of translation in response to the peptide chain termination codons UGA and UAA (By similarity)	KEGG:ath:AT5G36170	GO:0009507^cellular_component^chloroplast`GO:0009570^cellular_component^chloroplast stroma`GO:0016149^molecular_function^translation release factor activity, codon specific`GO:0009657^biological_process^plastid organization`GO:0006396^biological_process^RNA processing`GO:0006415^biological_process^translational termination
TRINITY_DN16221_c1_g1	-	-	-	-	-
TRINITY_DN16221_c0_g1	RD522_ARATH^RD522_ARATH^Q:116-517,H:56-199^67-586%ID^E:6-35e-53^RecName: Full=DNA repair RAD52-like protein 2, chloroplastic {ECO:0000305};^Eukaryota; Viridiplantae; Streptophyta; Embryophyta; Tracheophyta; Spermatophyta; Magnoliophyta; eudicotyledons; Gunneridae; Pentapetalae; rosids; malvids; Brassicales; Brassicaceae; Camelineae; Arabidopsis	-	ENOG410YI2T^NA	KEGG:ath:AT5G47870	GO:0009507^cellular_component^chloroplast`GO:0003677^molecular_function^DNA binding`GO:0000724^biological_process^double-strand break repair via homologous recombination
TRINITY_DN16279_c0_g1	-	-	-	-	-
TRINITY_DN16223_c0_g2	-	PF05641-12^Agenet^Agenet domain^6-63^E:3e-11	-	-	-
TRINITY_DN16242_c0_g2	GYRA_NICBE^GYRA_NICBE^Q:2721-460,H:176-927^78-912%ID^E:0^RecName: Full=DNA gyrase subunit A, chloroplastic/mitochondrial;^Eukaryota; Viridiplantae; Streptophyta; Embryophyta; Tracheophyta; Spermatophyta; Magnoliophyta; eudicotyledons; Gunneridae; Pentapetalae; asterids; lamiids; Solanales; Solanaceae; Nicotianoideae; Nicotianeae; Nicotiana`GYRA_NICBE^GYRA_NICBE^Q:3567-2719,H:84-368^87-368%ID^E:5-…	PF00521-20^DNA_topoisoIV^DNA gyrase/topoisomerase IV, subunit A^114-368^E:6-8e-104`PF00521-20^DNA_topoisoIV^DNA gyrase/topoisomerase IV, subunit A^368-740^E:2-1e-114`PF03989-13^DNA_gyraseA_C^DNA gyrase C-terminal domain, beta-propeller^782-827^E:7-7e-06`PF03989-13^DNA_gyraseA_C^DNA gyrase C-terminal domain, beta-propeller^831-881^E:1-2e-05`PF03989-13^DNA_gyraseA_C^DNA gyrase C-terminal domain, be…	-	-	GO:0009507^cellular_component^chloroplast`GO:0005694^cellular_component^chromosome`GO:0005739^cellular_component^mitochondrion`GO:0005524^molecular_function^ATP binding`GO:0003677^molecular_function^DNA binding`GO:0003918^molecular_function^DNA topoisomerase type II (ATP-hydrolyzing) activity`GO:0006265^biological_process^DNA topological change
TRINITY_DN16214_c0_g1	SNR40_HUMAN^SNR40_HUMAN^Q:180-1175,H:28-356^57-53%ID^E:2-11e-143^RecName: Full=U5 small nuclear ribonucleoprotein 40 kDa protein;^Eukaryota; Metazoa; Chordata; Craniata; Vertebrata; Euteleostomi; Mammalia; Eutheria; Euarchontoglires; Primates; Haplorrhini; Catarrhini; Hominidae; Homo`SNR40_HUMAN^SNR40_HUMAN^Q:291-902,H:105-357^21-705%ID^E:1-1e-10^RecName: Full=U5 small nuclear ribonucleoprotein 4…	PF00400-32^WD40^WD domain, G-beta repeat^48-84^E:3-6e-06`PF12894-7^ANAPC4_WD40^Anaphase-promoting complex subunit 4 WD40 domain^62-138^E:0-00019`PF00400-32^WD40^WD domain, G-beta repeat^90-127^E:9-6e-05`PF00400-32^WD40^WD domain, G-beta repeat^132-170^E:0-0036`PF00400-32^WD40^WD domain, G-beta repeat^182-211^E:0-016`PF00400-32^WD40^WD domain, G-beta repeat^219-253^E:2-1e-06`PF00400-32^WD40^WD dom…	ENOG410XSEW^Small nuclear ribonucleoprotein	KEGG:hsa:9410`KO:K12857	GO:0071013^cellular_component^catalytic step 2 spliceosome`GO:0005829^cellular_component^cytosol`GO:0016607^cellular_component^nuclear speck`GO:0005654^cellular_component^nucleoplasm`GO:0005732^cellular_component^small nucleolar ribonucleoprotein complex`GO:0071007^cellular_component^U2-type catalytic step 2 spliceosome`GO:0005682^cellular_component^U5 snRNP`GO:0003723^molecular_function^RNA bind…
TRINITY_DN16213_c1_g1	Y3589_ARATH^Y3589_ARATH^Q:1-645,H:133-345^54-63%ID^E:1-77e-75^RecName: Full=PTI1-like tyrosine-protein kinase At3g15890;^Eukaryota; Viridiplantae; Streptophyta; Embryophyta; Tracheophyta; Spermatophyta; Magnoliophyta; eudicotyledons; Gunneridae; Pentapetalae; rosids; malvids; Brassicales; Brassicaceae; Camelineae; Arabidopsis	PF07714-17^Pkinase_Tyr^Protein tyrosine kinase^3-176^E:4-5e-24`PF00069-25^Pkinase^Protein kinase domain^9-174^E:2-7e-25	COG0515^Serine Threonine protein kinase	KEGG:ath:AT3G15890	GO:0005886^cellular_component^plasma membrane`GO:0005524^molecular_function^ATP binding`GO:0004715^molecular_function^non-membrane spanning protein tyrosine kinase activity`GO:0004675^molecular_function^transmembrane receptor protein serine/threonine kinase activity`GO:0006468^biological_process^protein phosphorylation
TRINITY_DN16219_c0_g1	AB1K7_ARATH^AB1K7_ARATH^Q:213-1892,H:137-694^69-821%ID^E:0^RecName: Full=Protein ACTIVITY OF BC1 COMPLEX KINASE 7, chloroplastic {ECO:0000303|PubMed:22694836};^Eukaryota; Viridiplantae; Streptophyta; Embryophyta; Tracheophyta; Spermatophyta; Magnoliophyta; eudicotyledons; Gunneridae; Pentapetalae; rosids; malvids; Brassicales; Brassicaceae; Camelineae; Arabidopsis	PF03109-16^ABC1^ABC1 family^182-300^E:1e-38	COG0661^Required, probably indirectly, for the hydroxylation of 2-octaprenylphenol to 2-octaprenyl-6-hydroxy-phenol, the fourth step in ubiquinone biosynthesis (By similarity)	KEGG:ath:AT3G07700	GO:0009535^cellular_component^chloroplast thylakoid membrane`GO:0016021^cellular_component^integral component of membrane`GO:0010287^cellular_component^plastoglobule`GO:0005524^molecular_function^ATP binding`GO:0016301^molecular_function^kinase activity`GO:0034599^biological_process^cellular response to oxidative stress`GO:0055072^biological_process^iron ion homeostasis`GO:0046467^biological_proc…
TRINITY_DN16289_c0_g1	-	-	-	-	-
TRINITY_DN16275_c1_g1	SUS7_ORYSJ^SUS7_ORYSJ^Q:680-3259,H:1-855^74-07%ID^E:0^RecName: Full=Sucrose synthase 7;^Eukaryota; Viridiplantae; Streptophyta; Embryophyta; Tracheophyta; Spermatophyta; Magnoliophyta; Liliopsida; Poales; Poaceae; BOP clade; Oryzoideae; Oryzeae; Oryzinae; Oryza; Oryza sativa	PF00862-19^Sucrose_synth^Sucrose synthase^14-565^E:2-6e-281`PF00534-20^Glycos_transf_1^Glycosyl transferases group 1^569-741^E:3-6e-33`PF13692-6^Glyco_trans_1_4^Glycosyl transferases group 1^585-738^E:1-5e-09	COG0438^Glycosyl transferase (Group 1	KEGG:osa:4335303`KO:K00695	GO:0005737^cellular_component^cytoplasm`GO:0016020^cellular_component^membrane`GO:0016157^molecular_function^sucrose synthase activity`GO:0005985^biological_process^sucrose metabolic process
TRINITY_DN16265_c1_g1	-	-	-	-	-
TRINITY_DN16209_c0_g1	APG2_ARATH^APG2_ARATH^Q:1337-321,H:27-352^54-572%ID^E:9-29e-124^RecName: Full=GDSL esterase/lipase APG;^Eukaryota; Viridiplantae; Streptophyta; Embryophyta; Tracheophyta; Spermatophyta; Magnoliophyta; eudicotyledons; Gunneridae; Pentapetalae; rosids; malvids; Brassicales; Brassicaceae; Camelineae; Arabidopsis	PF00657-22^Lipase_GDSL^GDSL-like Lipase/Acylhydrolase^40-363^E:8-3e-14	COG3240^GDSL esterase lipase	KEGG:ath:AT3G16370	GO:0048046^cellular_component^apoplast`GO:0016788^molecular_function^hydrolase activity, acting on ester bonds`GO:0016042^biological_process^lipid catabolic process
TRINITY_DN16237_c0_g1	NCED1_ORYSJ^NCED1_ORYSJ^Q:529-2106,H:122-635^52-941%ID^E:2-17e-169^RecName: Full=9-cis-epoxycarotenoid dioxygenase NCED1, chloroplastic {ECO:0000305};^Eukaryota; Viridiplantae; Streptophyta; Embryophyta; Tracheophyta; Spermatophyta; Magnoliophyta; Liliopsida; Poales; Poaceae; BOP clade; Oryzoideae; Oryzeae; Oryzinae; Oryza; Oryza sativa	PF03055-15^RPE65^Retinal pigment epithelial membrane protein^124-609^E:9-1e-93	COG3670^dioxygenase	KEGG:osa:4330451`KO:K09840	GO:0009507^cellular_component^chloroplast`GO:0009570^cellular_component^chloroplast stroma`GO:0045549^molecular_function^9-cis-epoxycarotenoid dioxygenase activity`GO:0010436^molecular_function^carotenoid dioxygenase activity`GO:0046872^molecular_function^metal ion binding`GO:0009688^biological_process^abscisic acid biosynthetic process`GO:0016121^biological_process^carotene catabolic process
TRINITY_DN16274_c0_g1	-	-	-	-	-
TRINITY_DN16254_c0_g2	DDB1A_ARATH^DDB1A_ARATH^Q:3687-421,H:1-1088^86-961%ID^E:0^RecName: Full=DNA damage-binding protein 1a;^Eukaryota; Viridiplantae; Streptophyta; Embryophyta; Tracheophyta; Spermatophyta; Magnoliophyta; eudicotyledons; Gunneridae; Pentapetalae; rosids; malvids; Brassicales; Brassicaceae; Camelineae; Arabidopsis	-	-	-	-
TRINITY_DN16210_c2_g1	-	-	-	-	-
TRINITY_DN16210_c0_g1	DNAJ_CLOTE^DNAJ_CLOTE^Q:355-576,H:2-75^50%ID^E:2-14e-17^RecName: Full=Chaperone protein DnaJ {ECO:0000255|HAMAP-Rule:MF_01152};^Bacteria; Firmicutes; Clostridia; Clostridiales; Clostridiaceae; Clostridium	PF00226-31^DnaJ^DnaJ domain^12-74^E:1-1e-25	COG0484^ATP binding to DnaK triggers the release of the substrate protein, thus completing the reaction cycle- Several rounds of ATP-dependent interactions between DnaJ, DnaK and GrpE are required for fully efficient folding- Also involved, together with DnaK and GrpE, in the DNA replication of plasmids through activation of initiation proteins (By similarity)	KEGG:ctc:CTC_02030`KO:K03686	GO:0005737^cellular_component^cytoplasm`GO:0005524^molecular_function^ATP binding`GO:0031072^molecular_function^heat shock protein binding`GO:0051082^molecular_function^unfolded protein binding`GO:0008270^molecular_function^zinc ion binding`GO:0006260^biological_process^DNA replication`GO:0006457^biological_process^protein folding`GO:0009408^biological_process^response to heat
TRINITY_DN16236_c1_g1	PMTN_ARATH^PMTN_ARATH^Q:2124-577,H:80-583^67-054%ID^E:0^RecName: Full=Probable methyltransferase PMT23;^Eukaryota; Viridiplantae; Streptophyta; Embryophyta; Tracheophyta; Spermatophyta; Magnoliophyta; eudicotyledons; Gunneridae; Pentapetalae; rosids; malvids; Brassicales; Brassicaceae; Camelineae; Arabidopsis	PF03141-16^Methyltransf_29^Putative S-adenosyl-L-methionine-dependent methyltransferase^33-524^E:2-1e-212`PF13649-6^Methyltransf_25^Methyltransferase domain^151-243^E:1-1e-06`PF08241-12^Methyltransf_11^Methyltransferase domain^152-246^E:1-5e-07	ENOG410ZJXQ^methyltransferase	KEGG:ath:AT2G40280	GO:0005768^cellular_component^endosome`GO:0005794^cellular_component^Golgi apparatus`GO:0000139^cellular_component^Golgi membrane`GO:0016021^cellular_component^integral component of membrane`GO:0005802^cellular_component^trans-Golgi network`GO:0008168^molecular_function^methyltransferase activity
TRINITY_DN16240_c0_g4	-	-	-	-	-
TRINITY_DN16240_c0_g1	-	-	-	-	-
TRINITY_DN16240_c0_g2	-	-	-	-	-
TRINITY_DN16240_c5_g1	-	-	-	-	-
TRINITY_DN16280_c0_g1	-	-	-	-	-
TRINITY_DN16212_c0_g1	-	-	-	-	-
TRINITY_DN16212_c0_g2	-	-	-	-	-
TRINITY_DN16212_c2_g1	RSP2_CAEEL^RSP2_CAEEL^Q:2444-2220,H:1-75^29-333%ID^E:3-71e-07^RecName: Full=Probable splicing factor, arginine/serine-rich 2;^Eukaryota; Metazoa; Ecdysozoa; Nematoda; Chromadorea; Rhabditida; Rhabditina; Rhabditomorpha; Rhabditoidea; Rhabditidae; Peloderinae; Caenorhabditis	PF00076-22^RRM_1^RNA recognition motif- (a-k-a- RRM, RBD, or RNP domain)^4-65^E:1-4e-11`PF14392-6^zf-CCHC_4^Zinc knuckle^246-262^E:0-013	-	KEGG:dme:Dmel_CG10851`KO:K12893	GO:0071013^cellular_component^catalytic step 2 spliceosome`GO:0016607^cellular_component^nuclear speck`GO:0005634^cellular_component^nucleus`GO:0005700^cellular_component^polytene chromosome`GO:0071011^cellular_component^precatalytic spliceosome`GO:0035327^cellular_component^transcriptionally active chromatin`GO:0003729^molecular_function^mRNA binding`GO:0003723^molecular_function^RNA binding`GO:…
TRINITY_DN16217_c0_g1	-	-	-	-	-
TRINITY_DN16260_c1_g1	-	-	-	-	-
TRINITY_DN16260_c0_g1	YF1BA_XENLA^YF1BA_XENLA^Q:983-324,H:69-294^32-189%ID^E:2-33e-30^RecName: Full=Protein YIF1B-A;^Eukaryota; Metazoa; Chordata; Craniata; Vertebrata; Euteleostomi; Amphibia; Batrachia; Anura; Pipoidea; Pipidae; Xenopodinae; Xenopus; Xenopus	PF03878-15^YIF1^YIF1^107-326^E:7-5e-59	-	KEGG:xla:443676`KO:K20362	GO:0016021^cellular_component^integral component of membrane
TRINITY_DN16261_c0_g1	Y2253_MYCBO^Y2253_MYCBO^Q:496-272,H:53-127^34-667%ID^E:6-49e-06^RecName: Full=Uncharacterized protein Mb2253c;^Bacteria; Actinobacteria; Corynebacteriales; Mycobacteriaceae; Mycobacterium; Mycobacterium tuberculosis complex	PF13456-6^RVT_3^Reverse transcriptase-like^2-77^E:1e-12	-	-	GO:0003676^molecular_function^nucleic acid binding`GO:0004523^molecular_function^RNA-DNA hybrid ribonuclease activity
TRINITY_DN16203_c0_g2	-	-	-	-	-
TRINITY_DN16203_c2_g1	-	-	-	-	-
TRINITY_DN16273_c0_g1	-	-	-	-	-
TRINITY_DN16273_c0_g2	-	-	-	-	-
TRINITY_DN16258_c0_g1	MASY_SOYBN^MASY_SOYBN^Q:907-707,H:498-564^73-134%ID^E:1-95e-25^RecName: Full=Malate synthase, glyoxysomal;^Eukaryota; Viridiplantae; Streptophyta; Embryophyta; Tracheophyta; Spermatophyta; Magnoliophyta; eudicotyledons; Gunneridae; Pentapetalae; rosids; fabids; Fabales; Fabaceae; Papilionoideae; 50 kb inversion clade; NPAAA clade; indigoferoid/millettioid clade; Phaseoleae; Glycine; Soja`MASY_SOY…	-	COG2225^malate synthase	-	GO:0005737^cellular_component^cytoplasm`GO:0009514^cellular_component^glyoxysome`GO:0004474^molecular_function^malate synthase activity`GO:0006097^biological_process^glyoxylate cycle`GO:0006099^biological_process^tricarboxylic acid cycle
TRINITY_DN16258_c1_g2	-	PF13966-6^zf-RVT^zinc-binding in reverse transcriptase^86-165^E:2-4e-17	-	-	-
TRINITY_DN16258_c1_g1	-	-	-	-	-
TRINITY_DN16249_c0_g1	1A112_ARATH^1A112_ARATH^Q:1877-387,H:23-494^56-627%ID^E:0^RecName: Full=Probable aminotransferase ACS12;^Eukaryota; Viridiplantae; Streptophyta; Embryophyta; Tracheophyta; Spermatophyta; Magnoliophyta; eudicotyledons; Gunneridae; Pentapetalae; rosids; malvids; Brassicales; Brassicaceae; Camelineae; Arabidopsis	PF00155-21^Aminotran_1_2^Aminotransferase class I and II^171-548^E:1-7e-81	COG0436^aminotransferase	KEGG:ath:AT5G51690`KO:K14270	GO:0030170^molecular_function^pyridoxal phosphate binding`GO:0008483^molecular_function^transaminase activity`GO:0042218^biological_process^1-aminocyclopropane-1-carboxylate biosynthetic process
TRINITY_DN16299_c0_g1	NUDT9_ARATH^NUDT9_ARATH^Q:589-341,H:214-296^54-217%ID^E:1-55e-24^RecName: Full=Nudix hydrolase 9;^Eukaryota; Viridiplantae; Streptophyta; Embryophyta; Tracheophyta; Spermatophyta; Magnoliophyta; eudicotyledons; Gunneridae; Pentapetalae; rosids; malvids; Brassicales; Brassicaceae; Camelineae; Arabidopsis	-	ENOG410YWU8^nudix (nucleoside diphosphate linked moiety X)-type motif 22	KEGG:ath:AT3G46200	GO:0005829^cellular_component^cytosol`GO:0052751^molecular_function^GDP-mannose hydrolase activity`GO:0046872^molecular_function^metal ion binding`GO:0071242^biological_process^cellular response to ammonium ion
TRINITY_DN16299_c0_g2	-	-	-	-	-
TRINITY_DN16299_c0_g3	NUDT9_ARATH^NUDT9_ARATH^Q:79-942,H:8-296^61-592%ID^E:5-75e-129^RecName: Full=Nudix hydrolase 9;^Eukaryota; Viridiplantae; Streptophyta; Embryophyta; Tracheophyta; Spermatophyta; Magnoliophyta; eudicotyledons; Gunneridae; Pentapetalae; rosids; malvids; Brassicales; Brassicaceae; Camelineae; Arabidopsis	PF00293-28^NUDIX^NUDIX domain^129-212^E:0-00021	ENOG410YWU8^nudix (nucleoside diphosphate linked moiety X)-type motif 22	KEGG:ath:AT3G46200	GO:0005829^cellular_component^cytosol`GO:0052751^molecular_function^GDP-mannose hydrolase activity`GO:0046872^molecular_function^metal ion binding`GO:0071242^biological_process^cellular response to ammonium ion
TRINITY_DN16287_c0_g2	B2_DAUCA^B2_DAUCA^Q:1925-1539,H:70-203^35-294%ID^E:8-54e-09^RecName: Full=B2 protein;^Eukaryota; Viridiplantae; Streptophyta; Embryophyta; Tracheophyta; Spermatophyta; Magnoliophyta; eudicotyledons; Gunneridae; Pentapetalae; asterids; campanulids; Apiales; Apiaceae; Apioideae; Scandiceae; Daucinae; Daucus; Daucus sect- Daucus	PF10539-9^Dev_Cell_Death^Development and cell death domain^88-210^E:3-5e-44	-	-	-
TRINITY_DN16292_c0_g1	RUVB2_XENLA^RUVB2_XENLA^Q:1542-130,H:8-458^70-488%ID^E:0^RecName: Full=RuvB-like 2;^Eukaryota; Metazoa; Chordata; Craniata; Vertebrata; Euteleostomi; Amphibia; Batrachia; Anura; Pipoidea; Pipidae; Xenopodinae; Xenopus; Xenopus	PF06068-13^TIP49^TIP49 P-loop domain^18-382^E:1-2e-154`PF03796-15^DnaB_C^DnaB-like helicase C terminal domain^62-126^E:3-3e-05`PF13245-6^AAA_19^AAA domain^64-337^E:7-4e-06`PF00004-29^AAA^ATPase family associated with various cellular activities (AAA)^70-123^E:1-8e-06`PF17856-1^TIP49_C^TIP49 AAA-lid domain^387-452^E:1-5e-23	-	-	GO:0031011^cellular_component^Ino80 complex`GO:0071339^cellular_component^MLL1 complex`GO:0035267^cellular_component^NuA4 histone acetyltransferase complex`GO:0097255^cellular_component^R2TP complex`GO:0000812^cellular_component^Swr1 complex`GO:0005524^molecular_function^ATP binding`GO:0043141^molecular_function^ATP-dependent 5'-3' DNA helicase activity`GO:0006310^biological_process^DNA recombina…
TRINITY_DN16252_c0_g1	-	-	-	-	-
TRINITY_DN16241_c0_g2	MED12_ARATH^MED12_ARATH^Q:545-7057,H:47-2235^48-277%ID^E:0^RecName: Full=Mediator of RNA polymerase II transcription subunit 12;^Eukaryota; Viridiplantae; Streptophyta; Embryophyta; Tracheophyta; Spermatophyta; Magnoliophyta; eudicotyledons; Gunneridae; Pentapetalae; rosids; malvids; Brassicales; Brassicaceae; Camelineae; Arabidopsis	PF09497-10^Med12^Transcription mediator complex subunit Med12^127-187^E:8-8e-18	-	KEGG:ath:AT4G00450	GO:0016592^cellular_component^mediator complex`GO:0005634^cellular_component^nucleus`GO:0003712^molecular_function^transcription coregulator activity`GO:0007275^biological_process^multicellular organism development`GO:0040034^biological_process^regulation of development, heterochronic`GO:0040008^biological_process^regulation of growth`GO:0090213^biological_process^regulation of radial pattern for…
TRINITY_DN16296_c0_g1	-	-	-	-	-
TRINITY_DN16201_c0_g1	OLEE1_BETPN^OLEE1_BETPN^Q:156-563,H:25-163^40-714%ID^E:7-76e-31^RecName: Full=Olee1-like protein;^Eukaryota; Viridiplantae; Streptophyta; Embryophyta; Tracheophyta; Spermatophyta; Magnoliophyta; eudicotyledons; Gunneridae; Pentapetalae; rosids; fabids; Fagales; Betulaceae; Betula	PF01190-17^Pollen_Ole_e_I^Pollen proteins Ole e I like^36-117^E:7-4e-16	-	-	GO:0005615^cellular_component^extracellular space
TRINITY_DN16220_c0_g1	UGPI6_ARATH^UGPI6_ARATH^Q:195-1346,H:34-408^57-552%ID^E:1-02e-161^RecName: Full=Uncharacterized GPI-anchored protein At1g61900;^Eukaryota; Viridiplantae; Streptophyta; Embryophyta; Tracheophyta; Spermatophyta; Magnoliophyta; eudicotyledons; Gunneridae; Pentapetalae; rosids; malvids; Brassicales; Brassicaceae; Camelineae; Arabidopsis	-	ENOG410YBW4^NA	KEGG:ath:AT1G61900	GO:0031225^cellular_component^anchored component of membrane`GO:0046658^cellular_component^anchored component of plasma membrane`GO:0005886^cellular_component^plasma membrane`GO:0009506^cellular_component^plasmodesma
TRINITY_DN16231_c0_g1	-	-	-	-	-
TRINITY_DN16231_c0_g2	POLX_TOBAC^POLX_TOBAC^Q:1158-5039,H:42-1316^34-929%ID^E:0^RecName: Full=Retrovirus-related Pol polyprotein from transposon TNT 1-94;^Eukaryota; Viridiplantae; Streptophyta; Embryophyta; Tracheophyta; Spermatophyta; Magnoliophyta; eudicotyledons; Gunneridae; Pentapetalae; asterids; lamiids; Solanales; Solanaceae; Nicotianoideae; Nicotianeae; Nicotiana	PF14223-6^Retrotran_gag_2^gag-polypeptide of LTR copia-type^64-200^E:1-9e-20`PF00098-23^zf-CCHC^Zinc knuckle^240-257^E:0-0052`PF13976-6^gag_pre-integrs^GAG-pre-integrase domain^394-474^E:1-7e-16`PF00665-26^rve^Integrase core domain^490-611^E:1-1e-19`PF07727-14^RVT_2^Reverse transcriptase (RNA-dependent DNA polymerase)^859-1102^E:1-8e-76	-	-	GO:0000943^cellular_component^retrotransposon nucleocapsid`GO:0004190^molecular_function^aspartic-type endopeptidase activity`GO:0004519^molecular_function^endonuclease activity`GO:0003676^molecular_function^nucleic acid binding`GO:0003964^molecular_function^RNA-directed DNA polymerase activity`GO:0008270^molecular_function^zinc ion binding`GO:0015074^biological_process^DNA integration
TRINITY_DN16211_c2_g1	RNHX1_ARATH^RNHX1_ARATH^Q:343-8,H:87-199^30-973%ID^E:3-03e-11^RecName: Full=Putative ribonuclease H protein At1g65750;^Eukaryota; Viridiplantae; Streptophyta; Embryophyta; Tracheophyta; Spermatophyta; Magnoliophyta; eudicotyledons; Gunneridae; Pentapetalae; rosids; malvids; Brassicales; Brassicaceae; Camelineae; Arabidopsis	-	-	-	GO:0046872^molecular_function^metal ion binding`GO:0003676^molecular_function^nucleic acid binding`GO:0004523^molecular_function^RNA-DNA hybrid ribonuclease activity
TRINITY_DN16211_c0_g1	-	-	-	-	-
TRINITY_DN16211_c0_g2	-	-	-	-	-
TRINITY_DN16222_c0_g1	TRABD_HUMAN^TRABD_HUMAN^Q:3509-2886,H:75-270^31-579%ID^E:2-11e-10^RecName: Full=TraB domain-containing protein;^Eukaryota; Metazoa; Chordata; Craniata; Vertebrata; Euteleostomi; Mammalia; Eutheria; Euarchontoglires; Primates; Haplorrhini; Catarrhini; Hominidae; Homo	PF01963-17^TraB^TraB family^95-327^E:4-1e-23	COG1916^traB family	KEGG:hsa:80305	-
TRINITY_DN16222_c0_g2	-	-	-	-	-
TRINITY_DN16235_c0_g1	-	-	-	-	-
TRINITY_DN16235_c0_g2	-	-	-	-	-
TRINITY_DN16234_c0_g1	-	-	-	-	-
TRINITY_DN16224_c1_g1	-	-	-	-	-
TRINITY_DN16253_c0_g1	PQBP1_RAT^PQBP1_RAT^Q:867-1493,H:45-261^33-632%ID^E:2-58e-20^RecName: Full=Polyglutamine-binding protein 1;^Eukaryota; Metazoa; Chordata; Craniata; Vertebrata; Euteleostomi; Mammalia; Eutheria; Euarchontoglires; Glires; Rodentia; Myomorpha; Muroidea; Muridae; Murinae; Rattus	PF00397-26^WW^WW domain^206-236^E:6-5e-12`PF00397-26^WW^WW domain^251-281^E:6-2e-13	ENOG4111MHA^Polyglutamine binding protein 1	KEGG:rno:302557`KO:K12865	GO:0005813^cellular_component^centrosome`GO:0097546^cellular_component^ciliary base`GO:0005929^cellular_component^cilium`GO:0016607^cellular_component^nuclear speck`GO:0005634^cellular_component^nucleus`GO:0003690^molecular_function^double-stranded DNA binding`GO:0008022^molecular_function^protein C-terminus binding`GO:0002218^biological_process^activation of innate immune response`GO:0000380^bio…
TRINITY_DN16253_c0_g2	-	-	-	-	-
TRINITY_DN16218_c0_g1	SIP12_MAIZE^SIP12_MAIZE^Q:984-343,H:16-228^65-888%ID^E:2-28e-80^RecName: Full=Aquaporin SIP1-2;^Eukaryota; Viridiplantae; Streptophyta; Embryophyta; Tracheophyta; Spermatophyta; Magnoliophyta; Liliopsida; Poales; Poaceae; PACMAD clade; Panicoideae; Andropogonodae; Andropogoneae; Tripsacinae; Zea	PF00230-20^MIP^Major intrinsic protein^15-236^E:7-9e-18	COG0580^Channel that permits osmotically driven movement of water in both directions- It is involved in the osmoregulation and in the maintenance of cell turgor during volume expansion in rapidly growing cells- It mediates rapid entry or exit of water in response to abrupt changes in osmolarity (By similarity)	KEGG:zma:541892`KO:K09875	GO:0016021^cellular_component^integral component of membrane`GO:0015267^molecular_function^channel activity
TRINITY_DN16229_c0_g1	-	-	-	-	-
TRINITY_DN16215_c0_g1	-	-	-	-	-
TRINITY_DN16215_c2_g3	-	-	-	-	-
TRINITY_DN16215_c2_g2	-	-	-	-	-
TRINITY_DN16215_c2_g1	-	-	-	-	-
TRINITY_DN16295_c2_g1	-	-	-	-	-
TRINITY_DN16295_c0_g1	-	-	-	-	-
TRINITY_DN16288_c0_g1	DTX56_ARATH^DTX56_ARATH^Q:1459-518,H:26-327^53-185%ID^E:5-23e-89^RecName: Full=Protein DETOXIFICATION 56 {ECO:0000303|PubMed:11739388};^Eukaryota; Viridiplantae; Streptophyta; Embryophyta; Tracheophyta; Spermatophyta; Magnoliophyta; eudicotyledons; Gunneridae; Pentapetalae; rosids; malvids; Brassicales; Brassicaceae; Camelineae; Arabidopsis	PF01554-18^MatE^MatE^62-218^E:1-7e-27	COG0534^Mate efflux family protein	KEGG:ath:AT4G22790`KO:K03327	GO:0016021^cellular_component^integral component of membrane`GO:0005886^cellular_component^plasma membrane`GO:0015297^molecular_function^antiporter activity`GO:0015238^molecular_function^drug transmembrane transporter activity`GO:0071244^biological_process^cellular response to carbon dioxide`GO:0006855^biological_process^drug transmembrane transport`GO:1902456^biological_process^regulation of sto…
TRINITY_DN16247_c0_g1	-	PF04032-16^Rpr2^RNAse P Rpr2/Rpp21/SNM1 subunit domain^79-169^E:1-8e-10	-	-	-
TRINITY_DN16283_c0_g1	-	-	-	-	-
TRINITY_DN16271_c2_g1	-	-	-	-	-
TRINITY_DN16271_c0_g1	-	-	-	-	-
TRINITY_DN16251_c0_g1	-	PF00098-23^zf-CCHC^Zinc knuckle^66-82^E:0-004	-	-	-
TRINITY_DN16251_c0_g2	-	PF00098-23^zf-CCHC^Zinc knuckle^34-50^E:0-0006	-	-	-
TRINITY_DN16248_c0_g1	DNPEP_RICCO^DNPEP_RICCO^Q:448-1494,H:142-491^74-857%ID^E:0^RecName: Full=Probable aspartyl aminopeptidase;^Eukaryota; Viridiplantae; Streptophyta; Embryophyta; Tracheophyta; Spermatophyta; Magnoliophyta; eudicotyledons; Gunneridae; Pentapetalae; rosids; fabids; Malpighiales; Euphorbiaceae; Acalyphoideae; Acalypheae; Ricinus`DNPEP_RICCO^DNPEP_RICCO^Q:35-445,H:3-139^72-993%ID^E:0^RecName: Full=Prob…	PF02127-15^Peptidase_M18^Aminopeptidase I zinc metalloprotease (M18)^4-331^E:1-6e-111`PF05343-14^Peptidase_M42^M42 glutamyl aminopeptidase^201-323^E:1-1e-07	-	-	GO:0005737^cellular_component^cytoplasm`GO:0004177^molecular_function^aminopeptidase activity`GO:0008237^molecular_function^metallopeptidase activity`GO:0008270^molecular_function^zinc ion binding
TRINITY_DN16267_c1_g1	LIP_THELA^LIP_THELA^Q:707-1219,H:96-229^29-885%ID^E:3-61e-06^RecName: Full=Lipase;^Eukaryota; Fungi; Dikarya; Ascomycota; Pezizomycotina; Eurotiomycetes; Eurotiomycetidae; Eurotiales; Trichocomaceae; Thermomyces	PF01764-25^Lipase_3^Lipase (class 3)^203-373^E:2-1e-39	-	-	GO:0004806^molecular_function^triglyceride lipase activity`GO:0016042^biological_process^lipid catabolic process
TRINITY_DN16255_c1_g1	-	-	-	-	-
TRINITY_DN16255_c2_g1	-	-	-	-	-
TRINITY_DN16255_c0_g1	-	-	-	-	-
TRINITY_DN16230_c0_g1	DGS1_ARATH^DGS1_ARATH^Q:419-1978,H:81-598^55-577%ID^E:0^RecName: Full=Protein DGS1, mitochondrial {ECO:0000305};^Eukaryota; Viridiplantae; Streptophyta; Embryophyta; Tracheophyta; Spermatophyta; Magnoliophyta; eudicotyledons; Gunneridae; Pentapetalae; rosids; malvids; Brassicales; Brassicaceae; Camelineae; Arabidopsis	PF08637-10^NCA2^ATP synthase regulation protein NCA2^379-653^E:1-7e-65	ENOG4110107^nuclear control of ATPase protein	KEGG:ath:AT5G12290`KO:K18158	GO:0016021^cellular_component^integral component of membrane`GO:0005741^cellular_component^mitochondrial outer membrane`GO:0005739^cellular_component^mitochondrion`GO:0019375^biological_process^galactolipid biosynthetic process`GO:0050665^biological_process^hydrogen peroxide biosynthetic process
TRINITY_DN16230_c0_g2	DGS1_ARATH^DGS1_ARATH^Q:1131-1280,H:417-466^78%ID^E:1-15e-16^RecName: Full=Protein DGS1, mitochondrial {ECO:0000305};^Eukaryota; Viridiplantae; Streptophyta; Embryophyta; Tracheophyta; Spermatophyta; Magnoliophyta; eudicotyledons; Gunneridae; Pentapetalae; rosids; malvids; Brassicales; Brassicaceae; Camelineae; Arabidopsis	-	ENOG4110107^nuclear control of ATPase protein	KEGG:ath:AT5G12290`KO:K18158	GO:0016021^cellular_component^integral component of membrane`GO:0005741^cellular_component^mitochondrial outer membrane`GO:0005739^cellular_component^mitochondrion`GO:0019375^biological_process^galactolipid biosynthetic process`GO:0050665^biological_process^hydrogen peroxide biosynthetic process
TRINITY_DN16259_c1_g1	-	-	-	-	-
TRINITY_DN16246_c0_g1	-	-	-	-	-
TRINITY_DN16262_c0_g1	TAR4_ARATH^TAR4_ARATH^Q:1511-315,H:34-427^47-643%ID^E:1-43e-116^RecName: Full=Tryptophan aminotransferase-related protein 4;^Eukaryota; Viridiplantae; Streptophyta; Embryophyta; Tracheophyta; Spermatophyta; Magnoliophyta; eudicotyledons; Gunneridae; Pentapetalae; rosids; malvids; Brassicales; Brassicaceae; Camelineae; Arabidopsis	PF04863-13^EGF_alliinase^Alliinase EGF-like domain^53-109^E:1-9e-22`PF04864-13^Alliinase_C^Allinase^111-472^E:1-2e-146	ENOG410XS9Z^tryptophan aminotransferase-related protein 4-like	KEGG:ath:AT1G34060	GO:0016021^cellular_component^integral component of membrane`GO:0016846^molecular_function^carbon-sulfur lyase activity`GO:0008483^molecular_function^transaminase activity
TRINITY_DN16233_c0_g1	-	-	-	-	-
TRINITY_DN16264_c0_g1	MD36A_ARATH^MD36A_ARATH^Q:50-754,H:83-317^89-362%ID^E:7e-157^RecName: Full=Mediator of RNA polymerase II transcription subunit 36a;^Eukaryota; Viridiplantae; Streptophyta; Embryophyta; Tracheophyta; Spermatophyta; Magnoliophyta; eudicotyledons; Gunneridae; Pentapetalae; rosids; malvids; Brassicales; Brassicaceae; Camelineae; Arabidopsis	PF01269-17^Fibrillarin^Fibrillarin^9-236^E:4-1e-109`PF08704-10^GCD14^tRNA methyltransferase complex GCD14 subunit^76-182^E:9-9e-06	COG1889^Involved in pre-rRNA and tRNA processing- Utilizes the methyl donor S-adenosyl-L-methionine to catalyze the site-specific 2'-hydroxyl methylation of ribose moieties in rRNA and tRNA- Site specificity is provided by a guide RNA that base pairs with the substrate- Methylation occurs at a characteristic distance from the sequence involved in base pairing with the guide RNA (By similarity)	KEGG:ath:AT4G25630`KO:K14563	GO:0031428^cellular_component^box C/D snoRNP complex`GO:0015030^cellular_component^Cajal body`GO:0016592^cellular_component^mediator complex`GO:0005730^cellular_component^nucleolus`GO:0032040^cellular_component^small-subunit processome`GO:1990259^molecular_function^histone-glutamine methyltransferase activity`GO:0004540^molecular_function^ribonuclease activity`GO:0003723^molecular_function^RNA bi…
TRINITY_DN16277_c0_g1	LPAT5_ARATH^LPAT5_ARATH^Q:459-1367,H:14-313^58-416%ID^E:1-99e-134^RecName: Full=Probable 1-acyl-sn-glycerol-3-phosphate acyltransferase 5;^Eukaryota; Viridiplantae; Streptophyta; Embryophyta; Tracheophyta; Spermatophyta; Magnoliophyta; eudicotyledons; Gunneridae; Pentapetalae; rosids; malvids; Brassicales; Brassicaceae; Camelineae; Arabidopsis`LPAT5_ARATH^LPAT5_ARATH^Q:1387-1539,H:319-370^46-154%…	PF01553-21^Acyltransferase^Acyltransferase^128-283^E:3-1e-22`PF16076-5^Acyltransf_C^Acyltransferase C-terminus^291-348^E:1-5e-16	COG0204^Acyltransferase	KEGG:ath:AT1G75020`KO:K13513	GO:0005783^cellular_component^endoplasmic reticulum`GO:0016021^cellular_component^integral component of membrane`GO:0003841^molecular_function^1-acylglycerol-3-phosphate O-acyltransferase activity`GO:0016746^molecular_function^transferase activity, transferring acyl groups`GO:0016024^biological_process^CDP-diacylglycerol biosynthetic process`GO:0036149^biological_process^phosphatidylinositol acyl…
TRINITY_DN16227_c0_g1	VAR3_ARATH^VAR3_ARATH^Q:461-1387,H:93-338^31-715%ID^E:4-33e-31^RecName: Full=Zinc finger protein VAR3, chloroplastic {ECO:0000305};^Eukaryota; Viridiplantae; Streptophyta; Embryophyta; Tracheophyta; Spermatophyta; Magnoliophyta; eudicotyledons; Gunneridae; Pentapetalae; rosids; malvids; Brassicales; Brassicaceae; Camelineae; Arabidopsis	PF00641-18^zf-RanBP^Zn-finger in Ran binding protein and others^319-342^E:3e-06`PF00641-18^zf-RanBP^Zn-finger in Ran binding protein and others^357-386^E:7-1e-08`PF00641-18^zf-RanBP^Zn-finger in Ran binding protein and others^392-413^E:0-0014	ENOG410YNCK^zinc finger	KEGG:ath:AT5G17790	GO:0009507^cellular_component^chloroplast`GO:0009570^cellular_component^chloroplast stroma`GO:0046872^molecular_function^metal ion binding`GO:1900871^biological_process^chloroplast mRNA modification`GO:0009658^biological_process^chloroplast organization`GO:0006397^biological_process^mRNA processing
TRINITY_DN16202_c0_g1	-	-	-	-	-
TRINITY_DN16276_c1_g1	-	-	-	-	-
TRINITY_DN16276_c0_g1	IOJAP_MAIZE^IOJAP_MAIZE^Q:3-143,H:180-226^91-489%ID^E:3-45e-23^RecName: Full=Protein Iojap, chloroplastic;^Eukaryota; Viridiplantae; Streptophyta; Embryophyta; Tracheophyta; Spermatophyta; Magnoliophyta; Liliopsida; Poales; Poaceae; PACMAD clade; Panicoideae; Andropogonodae; Andropogoneae; Tripsacinae; Zea	-	COG0799^Functions as a ribosomal silencing factor- Interacts with ribosomal protein L14 (rplN), blocking formation of intersubunit bridge B8- Prevents association of the 30S and 50S ribosomal subunits and the formation of functional ribosomes, thus repressing translation (By similarity)	KEGG:zma:542470	GO:0009507^cellular_component^chloroplast`GO:0043023^molecular_function^ribosomal large subunit binding`GO:0090071^biological_process^negative regulation of ribosome biogenesis`GO:0017148^biological_process^negative regulation of translation
TRINITY_DN16282_c0_g1	Y5248_ARATH^Y5248_ARATH^Q:2368-2769,H:515-650^49-635%ID^E:2-2e-31^RecName: Full=G-type lectin S-receptor-like serine/threonine-protein kinase At5g24080;^Eukaryota; Viridiplantae; Streptophyta; Embryophyta; Tracheophyta; Spermatophyta; Magnoliophyta; eudicotyledons; Gunneridae; Pentapetalae; rosids; malvids; Brassicales; Brassicaceae; Camelineae; Arabidopsis	PF07714-17^Pkinase_Tyr^Protein tyrosine kinase^82-193^E:3-4e-24`PF00069-25^Pkinase^Protein kinase domain^83-194^E:1e-19	COG0515^Serine Threonine protein kinase	KEGG:ath:AT1G34300	GO:0016021^cellular_component^integral component of membrane`GO:0005886^cellular_component^plasma membrane`GO:0005524^molecular_function^ATP binding`GO:0005516^molecular_function^calmodulin binding`GO:0030246^molecular_function^carbohydrate binding`GO:0004674^molecular_function^protein serine/threonine kinase activity`GO:0006468^biological_process^protein phosphorylation`GO:0048544^biological_pro…
TRINITY_DN16293_c0_g1	UFAA1_MYCTU^UFAA1_MYCTU^Q:374-33,H:230-341^35-088%ID^E:2-76e-18^RecName: Full=Tuberculostearic acid methyltransferase UfaA1 {ECO:0000305};^Bacteria; Actinobacteria; Corynebacteriales; Mycobacteriaceae; Mycobacterium; Mycobacterium tuberculosis complex	PF02353-20^CMAS^Mycolic acid cyclopropane synthetase^3-127^E:3-2e-30`PF08241-12^Methyltransf_11^Methyltransferase domain^3-87^E:1-1e-10`PF13649-6^Methyltransf_25^Methyltransferase domain^6-83^E:1-2e-09`PF13847-6^Methyltransf_31^Methyltransferase domain^6-91^E:8-5e-08	COG2230^cyclopropane-fatty-acyl-phospholipid synthase	KEGG:mtu:Rv0447c`KEGG:mtv:RVBD_0447c`KO:K00574	GO:0008168^molecular_function^methyltransferase activity`GO:0071555^biological_process^cell wall organization`GO:0006633^biological_process^fatty acid biosynthetic process
TRINITY_DN16216_c0_g1	-	-	-	-	-
TRINITY_DN7981_c1_g1	-	-	-	-	-
TRINITY_DN7940_c0_g1	FLZ1_ARATH^FLZ1_ARATH^Q:176-313,H:97-142^69-565%ID^E:3-11e-19^RecName: Full=FCS-Like Zinc finger 1 {ECO:0000303|PubMed:24901469};^Eukaryota; Viridiplantae; Streptophyta; Embryophyta; Tracheophyta; Spermatophyta; Magnoliophyta; eudicotyledons; Gunneridae; Pentapetalae; rosids; malvids; Brassicales; Brassicaceae; Camelineae; Arabidopsis	PF04570-14^zf-FLZ^zinc-finger of the FCS-type, C2-C2^53-100^E:5-9e-22	ENOG410YW5U^DUF581 domain containing protein	KEGG:ath:AT5G47060	GO:0005737^cellular_component^cytoplasm`GO:0005634^cellular_component^nucleus`GO:0019900^molecular_function^kinase binding`GO:0019902^molecular_function^phosphatase binding`GO:0009749^biological_process^response to glucose`GO:1905582^biological_process^response to mannose`GO:0042594^biological_process^response to starvation`GO:0009744^biological_process^response to sucrose
TRINITY_DN7923_c0_g1	-	-	-	-	-
TRINITY_DN7933_c1_g1	GUN23_ORYSJ^GUN23_ORYSJ^Q:207-1604,H:40-506^75-589%ID^E:0^RecName: Full=Endoglucanase 23;^Eukaryota; Viridiplantae; Streptophyta; Embryophyta; Tracheophyta; Spermatophyta; Magnoliophyta; Liliopsida; Poales; Poaceae; BOP clade; Oryzoideae; Oryzeae; Oryzinae; Oryza; Oryza sativa	PF00759-19^Glyco_hydro_9^Glycosyl hydrolase family 9^36-492^E:4e-135	ENOG410YC2H^endo-glucanase	KEGG:osa:4347660`KO:K01179	GO:0005576^cellular_component^extracellular region`GO:0008810^molecular_function^cellulase activity`GO:0030245^biological_process^cellulose catabolic process`GO:0010047^biological_process^fruit dehiscence`GO:1990059^biological_process^fruit valve development`GO:0009828^biological_process^plant-type cell wall loosening
TRINITY_DN7933_c0_g1	Y1669_ARATH^Y1669_ARATH^Q:423-1469,H:28-377^77-208%ID^E:0^RecName: Full=Uncharacterized oxidoreductase At1g06690, chloroplastic;^Eukaryota; Viridiplantae; Streptophyta; Embryophyta; Tracheophyta; Spermatophyta; Magnoliophyta; eudicotyledons; Gunneridae; Pentapetalae; rosids; malvids; Brassicales; Brassicaceae; Camelineae; Arabidopsis	PF00248-21^Aldo_ket_red^Aldo/keto reductase family^52-352^E:1-4e-61	COG0667^Aldo keto reductase	KEGG:ath:AT1G06690	GO:0009507^cellular_component^chloroplast`GO:0009941^cellular_component^chloroplast envelope`GO:0009535^cellular_component^chloroplast thylakoid membrane`GO:0010287^cellular_component^plastoglobule`GO:0016491^molecular_function^oxidoreductase activity
TRINITY_DN7933_c0_g2	Y1669_ARATH^Y1669_ARATH^Q:609-794,H:255-316^67-742%ID^E:5-41e-19^RecName: Full=Uncharacterized oxidoreductase At1g06690, chloroplastic;^Eukaryota; Viridiplantae; Streptophyta; Embryophyta; Tracheophyta; Spermatophyta; Magnoliophyta; eudicotyledons; Gunneridae; Pentapetalae; rosids; malvids; Brassicales; Brassicaceae; Camelineae; Arabidopsis	-	COG0667^Aldo keto reductase	KEGG:ath:AT1G06690	GO:0009507^cellular_component^chloroplast`GO:0009941^cellular_component^chloroplast envelope`GO:0009535^cellular_component^chloroplast thylakoid membrane`GO:0010287^cellular_component^plastoglobule`GO:0016491^molecular_function^oxidoreductase activity
TRINITY_DN7903_c0_g1	-	-	-	-	-
TRINITY_DN7930_c0_g1	BAM8_ARATH^BAM8_ARATH^Q:1800-25,H:105-686^66-054%ID^E:0^RecName: Full=Beta-amylase 8;^Eukaryota; Viridiplantae; Streptophyta; Embryophyta; Tracheophyta; Spermatophyta; Magnoliophyta; eudicotyledons; Gunneridae; Pentapetalae; rosids; malvids; Brassicales; Brassicaceae; Camelineae; Arabidopsis	PF05687-13^BES1_N^BES1/BZR1 plant transcription factor, N-terminal^90-245^E:4-1e-46`PF01373-17^Glyco_hydro_14^Glycosyl hydrolase family 14^277-661^E:9-2e-84	ENOG410YA7C^beta-amylase	KEGG:ath:AT5G45300`KO:K01177	GO:0005737^cellular_component^cytoplasm`GO:0005634^cellular_component^nucleus`GO:0102229^molecular_function^amylopectin maltohydrolase activity`GO:0016161^molecular_function^beta-amylase activity`GO:0003700^molecular_function^DNA-binding transcription factor activity`GO:0000272^biological_process^polysaccharide catabolic process`GO:0048831^biological_process^regulation of shoot system development
TRINITY_DN7973_c0_g1	CSN7_ARATH^CSN7_ARATH^Q:1121-381,H:1-244^68-548%ID^E:1-5e-104^RecName: Full=COP9 signalosome complex subunit 7;^Eukaryota; Viridiplantae; Streptophyta; Embryophyta; Tracheophyta; Spermatophyta; Magnoliophyta; eudicotyledons; Gunneridae; Pentapetalae; rosids; malvids; Brassicales; Brassicaceae; Camelineae; Arabidopsis	-	ENOG410XP7W^COP9 (constitutive photomorphogenic) homolog, subunit	KEGG:ath:AT1G02090`KO:K12180	GO:0008180^cellular_component^COP9 signalosome`GO:0005829^cellular_component^cytosol`GO:0010387^biological_process^COP9 signalosome assembly`GO:0007275^biological_process^multicellular organism development`GO:0000338^biological_process^protein deneddylation`GO:0009585^biological_process^red, far-red light phototransduction
TRINITY_DN7987_c1_g1	-	-	-	-	-
TRINITY_DN7987_c0_g1	LSM5_ARATH^LSM5_ARATH^Q:305-559,H:1-85^91-765%ID^E:2-23e-52^RecName: Full=Sm-like protein LSM5 {ECO:0000305};^Eukaryota; Viridiplantae; Streptophyta; Embryophyta; Tracheophyta; Spermatophyta; Magnoliophyta; eudicotyledons; Gunneridae; Pentapetalae; rosids; malvids; Brassicales; Brassicaceae; Camelineae; Arabidopsis	PF01423-22^LSM^LSM domain^114-181^E:7-3e-20	COG1958^small nuclear ribonucleoprotein	KEGG:ath:AT5G48870`KO:K12624	GO:0005737^cellular_component^cytoplasm`GO:1990726^cellular_component^Lsm1-7-Pat1 complex`GO:0005681^cellular_component^spliceosomal complex`GO:0046540^cellular_component^U4/U6 x U5 tri-snRNP complex`GO:0005688^cellular_component^U6 snRNP`GO:0003723^molecular_function^RNA binding`GO:0000398^biological_process^mRNA splicing, via spliceosome`GO:0009737^biological_process^response to abscisic acid`G…
TRINITY_DN7928_c0_g1	C96T1_NARAP^C96T1_NARAP^Q:319-1917,H:1-511^42-486%ID^E:6-26e-144^RecName: Full=Noroxomaritidine synthase {ECO:0000303|PubMed:26941773};^Eukaryota; Viridiplantae; Streptophyta; Embryophyta; Tracheophyta; Spermatophyta; Magnoliophyta; Liliopsida; Asparagales; Amaryllidaceae; Amaryllidoideae; Narcissus	PF00067-22^p450^Cytochrome P450^36-511^E:6-5e-53	COG2124^Cytochrome p450	KEGG:ath:AT1G57750`KO:K15405	GO:0005783^cellular_component^endoplasmic reticulum`GO:0005789^cellular_component^endoplasmic reticulum membrane`GO:0016021^cellular_component^integral component of membrane`GO:0020037^molecular_function^heme binding`GO:0005506^molecular_function^iron ion binding`GO:0080133^molecular_function^midchain alkane hydroxylase activity`GO:0010025^biological_process^wax biosynthetic process
TRINITY_DN7928_c0_g3	-	-	-	-	-
TRINITY_DN7975_c0_g1	-	-	-	-	-
TRINITY_DN7999_c0_g1	TGD1_ARATH^TGD1_ARATH^Q:304-1143,H:60-347^74-653%ID^E:4-32e-149^RecName: Full=Protein TRIGALACTOSYLDIACYLGLYCEROL 1, chloroplastic {ECO:0000303|PubMed:12743031};^Eukaryota; Viridiplantae; Streptophyta; Embryophyta; Tracheophyta; Spermatophyta; Magnoliophyta; eudicotyledons; Gunneridae; Pentapetalae; rosids; malvids; Brassicales; Brassicaceae; Camelineae; Arabidopsis	PF02405-16^MlaE^Permease MlaE^131-339^E:1-2e-68	COG0767^ABC transporter (permease)	KEGG:ath:AT1G19800	GO:0043190^cellular_component^ATP-binding cassette (ABC) transporter complex`GO:0009507^cellular_component^chloroplast`GO:0009941^cellular_component^chloroplast envelope`GO:0009706^cellular_component^chloroplast inner membrane`GO:0009707^cellular_component^chloroplast outer membrane`GO:0005319^molecular_function^lipid transporter activity`GO:0005548^molecular_function^phospholipid transporter act…
TRINITY_DN7991_c0_g1	EXOL3_ARATH^EXOL3_ARATH^Q:242-1156,H:42-337^66-557%ID^E:7-19e-133^RecName: Full=Protein EXORDIUM-like 3;^Eukaryota; Viridiplantae; Streptophyta; Embryophyta; Tracheophyta; Spermatophyta; Magnoliophyta; eudicotyledons; Gunneridae; Pentapetalae; rosids; malvids; Brassicales; Brassicaceae; Camelineae; Arabidopsis	PF04674-12^Phi_1^Phosphate-induced protein 1 conserved region^73-359^E:1-8e-96	ENOG410Y43B^phosphate-induced protein 1 conserved region domain containing protein, expressed	KEGG:ath:AT5G51550	GO:0048046^cellular_component^apoplast`GO:0005615^cellular_component^extracellular space`GO:0009505^cellular_component^plant-type cell wall`GO:0009506^cellular_component^plasmodesma`GO:0080167^biological_process^response to karrikin
TRINITY_DN7902_c0_g1	ISS1_ARATH^ISS1_ARATH^Q:889-2067,H:3-393^65-394%ID^E:0^RecName: Full=Aromatic aminotransferase ISS1 {ECO:0000303|PubMed:26163189};^Eukaryota; Viridiplantae; Streptophyta; Embryophyta; Tracheophyta; Spermatophyta; Magnoliophyta; eudicotyledons; Gunneridae; Pentapetalae; rosids; malvids; Brassicales; Brassicaceae; Camelineae; Arabidopsis	-	-	-	-
TRINITY_DN7909_c0_g2	-	-	-	-	-
TRINITY_DN7920_c0_g1	-	-	-	-	-
TRINITY_DN7998_c0_g1	FPP4_ARATH^FPP4_ARATH^Q:608-3874,H:1-978^44-274%ID^E:0^RecName: Full=Filament-like plant protein 4;^Eukaryota; Viridiplantae; Streptophyta; Embryophyta; Tracheophyta; Spermatophyta; Magnoliophyta; eudicotyledons; Gunneridae; Pentapetalae; rosids; malvids; Brassicales; Brassicaceae; Camelineae; Arabidopsis	PF05911-11^FPP^Filament-like plant protein, long coiled-coil^85-971^E:0	ENOG410YCYU^filament-like plant protein	KEGG:ath:AT1G19835	GO:0005886^cellular_component^plasma membrane`GO:0008017^molecular_function^microtubule binding`GO:0046785^biological_process^microtubule polymerization`GO:0010090^biological_process^trichome morphogenesis
TRINITY_DN7979_c0_g1	TRM9_ARATH^TRM9_ARATH^Q:1024-56,H:68-404^64-392%ID^E:8-42e-131^RecName: Full=tRNA (carboxymethyluridine(34)-5-O)-methyltransferase {ECO:0000305};^Eukaryota; Viridiplantae; Streptophyta; Embryophyta; Tracheophyta; Spermatophyta; Magnoliophyta; eudicotyledons; Gunneridae; Pentapetalae; rosids; malvids; Brassicales; Brassicaceae; Camelineae; Arabidopsis	PF13489-6^Methyltransf_23^Methyltransferase domain^90-214^E:1-8e-06`PF13649-6^Methyltransf_25^Methyltransferase domain^104-191^E:5-3e-12`PF08241-12^Methyltransf_11^Methyltransferase domain^105-195^E:1-8e-13	COG0500^Methyltransferase	KEGG:ath:AT1G36310`KO:K10770	GO:0005737^cellular_component^cytoplasm`GO:0005634^cellular_component^nucleus`GO:0016706^molecular_function^2-oxoglutarate-dependent dioxygenase activity`GO:0016300^molecular_function^tRNA (uracil) methyltransferase activity`GO:0000049^molecular_function^tRNA binding`GO:0008175^molecular_function^tRNA methyltransferase activity`GO:0002098^biological_process^tRNA wobble uridine modification
TRINITY_DN7912_c0_g1	RR10_SPIOL^RR10_SPIOL^Q:3348-3665,H:90-195^98-113%ID^E:1e-64^RecName: Full=30S ribosomal protein S10 alpha, chloroplastic {ECO:0000303|PubMed:10874039};^Eukaryota; Viridiplantae; Streptophyta; Embryophyta; Tracheophyta; Spermatophyta; Magnoliophyta; eudicotyledons; Gunneridae; Pentapetalae; Caryophyllales; Chenopodiaceae; Chenopodioideae; Anserineae; Spinacia	PF12146-8^Hydrolase_4^Serine aminopeptidase, S33^71-171^E:4-1e-13`PF00561-20^Abhydrolase_1^alpha/beta hydrolase fold^74-172^E:7-3e-07`PF12697-7^Abhydrolase_6^Alpha/beta hydrolase family^75-277^E:1-7e-07`PF08840-11^BAAT_C^BAAT / Acyl-CoA thioester hydrolase C terminal^139-197^E:5-8e-05	-	-	-
TRINITY_DN7955_c0_g1	ZDS_NARPS^ZDS_NARPS^Q:10-111,H:218-251^85-294%ID^E:3-96e-10^RecName: Full=Zeta-carotene desaturase, chloroplastic/chromoplastic;^Eukaryota; Viridiplantae; Streptophyta; Embryophyta; Tracheophyta; Spermatophyta; Magnoliophyta; Liliopsida; Asparagales; Amaryllidaceae; Amaryllidoideae; Narcissus	-	-	-	-
TRINITY_DN7921_c2_g1	-	-	-	-	-
TRINITY_DN7921_c0_g2	-	PF03004-14^Transposase_24^Plant transposase (Ptta/En/Spm family)^281-410^E:2-4e-20	-	-	-
TRINITY_DN7921_c0_g3	-	-	-	-	-
TRINITY_DN7939_c0_g1	NDUB9_ARATH^NDUB9_ARATH^Q:538-206,H:5-115^77-477%ID^E:1-77e-60^RecName: Full=NADH dehydrogenase [ubiquinone] 1 beta subcomplex subunit 9;^Eukaryota; Viridiplantae; Streptophyta; Embryophyta; Tracheophyta; Spermatophyta; Magnoliophyta; eudicotyledons; Gunneridae; Pentapetalae; rosids; malvids; Brassicales; Brassicaceae; Camelineae; Arabidopsis	PF05347-15^Complex1_LYR^Complex 1 protein (LYR family)^21-74^E:1-9e-07	ENOG4111PES^NADH dehydrogenase (ubiquinone) 1 beta subcomplex	KEGG:ath:AT4G34700`KO:K03965	GO:0031966^cellular_component^mitochondrial membrane`GO:0005747^cellular_component^mitochondrial respiratory chain complex I`GO:0005739^cellular_component^mitochondrion`GO:0045271^cellular_component^respiratory chain complex I`GO:0005774^cellular_component^vacuolar membrane`GO:0005975^biological_process^carbohydrate metabolic process`GO:0006120^biological_process^mitochondrial electron transport,…
TRINITY_DN7980_c1_g1	-	-	-	-	-
TRINITY_DN7925_c0_g2	-	-	-	-	-
TRINITY_DN7953_c0_g1	PRSP1_SPIOL^PRSP1_SPIOL^Q:268-990,H:64-302^68-05%ID^E:7-8e-104^RecName: Full=Ribosome-binding factor PSRP1, chloroplastic {ECO:0000303|PubMed:10874039};^Eukaryota; Viridiplantae; Streptophyta; Embryophyta; Tracheophyta; Spermatophyta; Magnoliophyta; eudicotyledons; Gunneridae; Pentapetalae; Caryophyllales; Chenopodiaceae; Chenopodioideae; Anserineae; Spinacia	PF02482-19^Ribosomal_S30AE^Sigma 54 modulation protein / S30EA ribosomal protein^104-201^E:1-3e-21`PF16321-5^Ribosom_S30AE_C^Sigma 54 modulation/S30EA ribosomal protein C terminus^250-303^E:3-9e-25	-	-	GO:0009570^cellular_component^chloroplast stroma`GO:0019843^molecular_function^rRNA binding`GO:0044238^biological_process^primary metabolic process`GO:0006417^biological_process^regulation of translation
TRINITY_DN7919_c0_g1	-	PF10419-9^TFIIIC_sub6^TFIIIC subunit triple barrel domain^103-213^E:5e-12	-	-	-
TRINITY_DN7938_c0_g1	-	-	-	-	-
TRINITY_DN7913_c0_g1	-	PF06749-12^DUF1218^Protein of unknown function (DUF1218)^63-155^E:6-9e-15	-	-	-
TRINITY_DN7995_c0_g1	-	-	-	-	-
TRINITY_DN7944_c0_g1	YMG12_ARATH^YMG12_ARATH^Q:515-835,H:112-218^86-916%ID^E:6-73e-62^RecName: Full=YlmG homolog protein 1-2, chloroplastic {ECO:0000305};^Eukaryota; Viridiplantae; Streptophyta; Embryophyta; Tracheophyta; Spermatophyta; Magnoliophyta; eudicotyledons; Gunneridae; Pentapetalae; rosids; malvids; Brassicales; Brassicaceae; Camelineae; Arabidopsis	PF02325-17^YGGT^YGGT family^167-236^E:3-5e-16	COG0762^integral membrane protein	KEGG:ath:AT4G27990	GO:0009507^cellular_component^chloroplast`GO:0009941^cellular_component^chloroplast envelope`GO:0009535^cellular_component^chloroplast thylakoid membrane`GO:0016021^cellular_component^integral component of membrane`GO:0010020^biological_process^chloroplast fission`GO:0090143^biological_process^nucleoid organization
TRINITY_DN7900_c0_g1	PSB6_ARATH^PSB6_ARATH^Q:109-807,H:3-232^83-691%ID^E:8-78e-130^RecName: Full=Proteasome subunit beta type-6;^Eukaryota; Viridiplantae; Streptophyta; Embryophyta; Tracheophyta; Spermatophyta; Magnoliophyta; eudicotyledons; Gunneridae; Pentapetalae; rosids; malvids; Brassicales; Brassicaceae; Camelineae; Arabidopsis	PF00227-26^Proteasome^Proteasome subunit^15-195^E:8e-47	ENOG410XS23^The proteasome is a multicatalytic proteinase complex which is characterized by its ability to cleave peptides with Arg, Phe, Tyr, Leu, and Glu adjacent to the leaving group at neutral or slightly basic pH- The proteasome has an ATP-dependent proteolytic activity (By similarity)	KEGG:ath:AT4G31300`KO:K02738	GO:0005737^cellular_component^cytoplasm`GO:0005634^cellular_component^nucleus`GO:0005839^cellular_component^proteasome core complex`GO:0019774^cellular_component^proteasome core complex, beta-subunit complex`GO:0004175^molecular_function^endopeptidase activity`GO:0004298^molecular_function^threonine-type endopeptidase activity`GO:0010498^biological_process^proteasomal protein catabolic process`GO…
TRINITY_DN7901_c0_g1	IF62_ARATH^IF62_ARATH^Q:739-5,H:1-245^90-612%ID^E:2-7e-170^RecName: Full=Eukaryotic translation initiation factor 6-2 {ECO:0000255|HAMAP-Rule:MF_03132};^Eukaryota; Viridiplantae; Streptophyta; Embryophyta; Tracheophyta; Spermatophyta; Magnoliophyta; eudicotyledons; Gunneridae; Pentapetalae; rosids; malvids; Brassicales; Brassicaceae; Camelineae; Arabidopsis	PF01912-18^eIF-6^eIF-6 family^4-203^E:4-1e-82	COG1976^Binds to the 60S ribosomal subunit and prevents its association with the 40S ribosomal subunit to form the 80S initiation complex in the cytoplasm	KEGG:ath:AT3G55620`KO:K03264	GO:0005829^cellular_component^cytosol`GO:0005730^cellular_component^nucleolus`GO:0005634^cellular_component^nucleus`GO:0030687^cellular_component^preribosome, large subunit precursor`GO:0043023^molecular_function^ribosomal large subunit binding`GO:0043022^molecular_function^ribosome binding`GO:0003743^molecular_function^translation initiation factor activity`GO:1902626^biological_process^assembly…
TRINITY_DN7963_c2_g1	-	-	-	-	-
TRINITY_DN7963_c0_g1	RAC2_ORYSJ^RAC2_ORYSJ^Q:943-317,H:2-213^84-434%ID^E:5-16e-126^RecName: Full=Rac-like GTP-binding protein 2;^Eukaryota; Viridiplantae; Streptophyta; Embryophyta; Tracheophyta; Spermatophyta; Magnoliophyta; Liliopsida; Poales; Poaceae; BOP clade; Oryzoideae; Oryzeae; Oryzinae; Oryza; Oryza sativa	PF00071-22^Ras^Ras family^10-180^E:6-2e-51`PF08477-13^Roc^Ras of Complex, Roc, domain of DAPkinase^10-124^E:4-7e-23	COG1100^GTP-binding Protein	KEGG:osa:4339304`KO:K04392	GO:0005737^cellular_component^cytoplasm`GO:0005634^cellular_component^nucleus`GO:0005886^cellular_component^plasma membrane`GO:0005525^molecular_function^GTP binding`GO:0003924^molecular_function^GTPase activity`GO:0019901^molecular_function^protein kinase binding`GO:0030036^biological_process^actin cytoskeleton organization`GO:0031532^biological_process^actin cytoskeleton reorganization`GO:00070…
TRINITY_DN7963_c0_g3	RAC7_ARATH^RAC7_ARATH^Q:95-3,H:1-31^90-323%ID^E:1-31e-10^RecName: Full=Rac-like GTP-binding protein ARAC7;^Eukaryota; Viridiplantae; Streptophyta; Embryophyta; Tracheophyta; Spermatophyta; Magnoliophyta; eudicotyledons; Gunneridae; Pentapetalae; rosids; malvids; Brassicales; Brassicaceae; Camelineae; Arabidopsis	-	COG1100^GTP-binding Protein	KEGG:ath:AT4G28950`KO:K04392	GO:0005737^cellular_component^cytoplasm`GO:0005634^cellular_component^nucleus`GO:0005886^cellular_component^plasma membrane`GO:0005525^molecular_function^GTP binding`GO:0003924^molecular_function^GTPase activity`GO:0019901^molecular_function^protein kinase binding`GO:0009738^biological_process^abscisic acid-activated signaling pathway`GO:0030036^biological_process^actin cytoskeleton organization`…
TRINITY_DN7986_c0_g1	-	-	-	-	-
TRINITY_DN7956_c0_g1	-	-	-	-	-
TRINITY_DN7951_c0_g1	-	PF05097-12^DUF688^Protein of unknown function (DUF688)^151-219^E:0-00012	-	-	-
TRINITY_DN7946_c3_g1	-	-	-	-	-
TRINITY_DN7946_c4_g1	-	-	-	-	-
TRINITY_DN7946_c0_g2	FBD41_ARATH^FBD41_ARATH^Q:1033-899,H:13-57^60%ID^E:3-47e-08^RecName: Full=FBD-associated F-box protein At5g18780;^Eukaryota; Viridiplantae; Streptophyta; Embryophyta; Tracheophyta; Spermatophyta; Magnoliophyta; eudicotyledons; Gunneridae; Pentapetalae; rosids; malvids; Brassicales; Brassicaceae; Camelineae; Arabidopsis	-	-	-	-
TRINITY_DN7934_c0_g1	PYRG_DICDI^PYRG_DICDI^Q:2114-513,H:20-569^60-759%ID^E:0^RecName: Full=CTP synthase;^Eukaryota; Amoebozoa; Mycetozoa; Dictyostelids; Dictyosteliales; Dictyosteliaceae; Dictyostelium	PF06418-14^CTP_synth_N^CTP synthase N-terminus^2-272^E:4e-124`PF00117-28^GATase^Glutamine amidotransferase class-I^309-544^E:3-2e-57`PF07722-13^Peptidase_C26^Peptidase C26^385-527^E:0-00014	COG0504^Catalyzes the ATP-dependent amination of UTP to CTP with either L-glutamine or ammonia as the source of nitrogen (By similarity)	KEGG:ddi:DDB_G0280567`KO:K01937	GO:0097268^cellular_component^cytoophidium`GO:0005737^cellular_component^cytoplasm`GO:0005524^molecular_function^ATP binding`GO:0003883^molecular_function^CTP synthase activity`GO:0042802^molecular_function^identical protein binding`GO:0044210^biological_process^'de novo' CTP biosynthetic process`GO:0006241^biological_process^CTP biosynthetic process`GO:0006541^biological_process^glutamine metabo…
TRINITY_DN7954_c0_g1	FKB42_ARATH^FKB42_ARATH^Q:359-1402,H:16-365^72-286%ID^E:0^RecName: Full=Peptidyl-prolyl cis-trans isomerase FKBP42;^Eukaryota; Viridiplantae; Streptophyta; Embryophyta; Tracheophyta; Spermatophyta; Magnoliophyta; eudicotyledons; Gunneridae; Pentapetalae; rosids; malvids; Brassicales; Brassicaceae; Camelineae; Arabidopsis	PF00254-28^FKBP_C^FKBP-type peptidyl-prolyl cis-trans isomerase^75-169^E:1-2e-15`PF07719-17^TPR_2^Tetratricopeptide repeat^278-310^E:5-6e-05`PF13181-6^TPR_8^Tetratricopeptide repeat^278-309^E:0-0085`PF13174-6^TPR_6^Tetratricopeptide repeat^279-309^E:0-0046	COG0545^Peptidyl-prolyl cis-trans isomerase	KEGG:ath:AT3G21640	GO:0005783^cellular_component^endoplasmic reticulum`GO:0016021^cellular_component^integral component of membrane`GO:0005886^cellular_component^plasma membrane`GO:0005774^cellular_component^vacuolar membrane`GO:0005516^molecular_function^calmodulin binding`GO:0003755^molecular_function^peptidyl-prolyl cis-trans isomerase activity`GO:0009734^biological_process^auxin-activated signaling pathway`GO:0…
TRINITY_DN7936_c0_g1	-	PF04398-12^DUF538^Protein of unknown function, DUF538^34-144^E:5-5e-31	-	-	-
TRINITY_DN7924_c0_g1	-	-	-	-	-
TRINITY_DN7907_c0_g1	APC11_ARATH^APC11_ARATH^Q:460-233,H:7-83^94-805%ID^E:1-5e-48^RecName: Full=Anaphase-promoting complex subunit 11 {ECO:0000303|PubMed:14508008};^Eukaryota; Viridiplantae; Streptophyta; Embryophyta; Tracheophyta; Spermatophyta; Magnoliophyta; eudicotyledons; Gunneridae; Pentapetalae; rosids; malvids; Brassicales; Brassicaceae; Camelineae; Arabidopsis	PF12861-7^zf-ANAPC11^Anaphase-promoting complex subunit 11 RING-H2 finger^28-103^E:1-1e-36`PF12678-7^zf-rbx1^RING-H2 zinc finger domain^42-97^E:2-3e-22	COG5194^protein ubiquitination	KEGG:ath:AT3G05870`KO:K03358	GO:0005680^cellular_component^anaphase-promoting complex`GO:0005737^cellular_component^cytoplasm`GO:0046872^molecular_function^metal ion binding`GO:0004842^molecular_function^ubiquitin-protein transferase activity`GO:0007049^biological_process^cell cycle`GO:0051301^biological_process^cell division
TRINITY_DN7935_c0_g1	-	-	-	-	-
TRINITY_DN7926_c0_g1	DEAH9_ARATH^DEAH9_ARATH^Q:2709-664,H:3-687^75-364%ID^E:0^RecName: Full=Probable pre-mRNA-splicing factor ATP-dependent RNA helicase DEAH9 {ECO:0000305};^Eukaryota; Viridiplantae; Streptophyta; Embryophyta; Tracheophyta; Spermatophyta; Magnoliophyta; eudicotyledons; Gunneridae; Pentapetalae; rosids; malvids; Brassicales; Brassicaceae; Camelineae; Arabidopsis	PF13401-6^AAA_22^AAA domain^62-182^E:1-3e-06`PF00271-31^Helicase_C^Helicase conserved C-terminal domain^265-393^E:5-1e-14`PF04408-23^HA2^Helicase associated domain (HA2)^456-544^E:1-4e-16`PF07717-16^OB_NTP_bind^Oligonucleotide/oligosaccharide-binding (OB)-fold^603-682^E:4-2e-19	COG1643^helicase	KEGG:ath:AT4G18465`KO:K13117	GO:0005829^cellular_component^cytosol`GO:0009506^cellular_component^plasmodesma`GO:0005681^cellular_component^spliceosomal complex`GO:0005524^molecular_function^ATP binding`GO:0034459^molecular_function^ATP-dependent 3'-5' RNA helicase activity`GO:0003723^molecular_function^RNA binding`GO:0006397^biological_process^mRNA processing`GO:0008380^biological_process^RNA splicing
TRINITY_DN7967_c1_g1	-	-	-	-	-
TRINITY_DN7967_c2_g1	-	-	-	-	-
TRINITY_DN7984_c0_g1	-	PF00564-24^PB1^PB1 domain^69-165^E:2-8e-17	-	-	-
TRINITY_DN7918_c0_g1	-	-	-	-	-
TRINITY_DN7961_c0_g1	SDHB1_ARATH^SDHB1_ARATH^Q:803-93,H:43-278^81-013%ID^E:1-58e-144^RecName: Full=Succinate dehydrogenase [ubiquinone] iron-sulfur subunit 1, mitochondrial;^Eukaryota; Viridiplantae; Streptophyta; Embryophyta; Tracheophyta; Spermatophyta; Magnoliophyta; eudicotyledons; Gunneridae; Pentapetalae; rosids; malvids; Brassicales; Brassicaceae; Camelineae; Arabidopsis	PF13085-6^Fer2_3^2Fe-2S iron-sulfur cluster binding domain^67-172^E:8-9e-33`PF00111-27^Fer2^2Fe-2S iron-sulfur cluster binding domain^110-142^E:0-0035`PF13534-6^Fer4_17^4Fe-4S dicluster domain^210-283^E:2-4e-07`PF13237-6^Fer4_10^4Fe-4S dicluster domain^210-279^E:3-4e-07	COG0479^succinate dehydrogenase	KEGG:ath:AT3G27380`KO:K00235	GO:0005743^cellular_component^mitochondrial inner membrane`GO:0005739^cellular_component^mitochondrion`GO:0045273^cellular_component^respiratory chain complex II`GO:0045281^cellular_component^succinate dehydrogenase complex`GO:0051537^molecular_function^2 iron, 2 sulfur cluster binding`GO:0051538^molecular_function^3 iron, 4 sulfur cluster binding`GO:0051539^molecular_function^4 iron, 4 sulfur cl…
TRINITY_DN7937_c0_g1	HSBP_ARATH^HSBP_ARATH^Q:653-534,H:2-41^80%ID^E:8-97e-14^RecName: Full=Heat shock factor-binding protein {ECO:0000303|PubMed:20388662};^Eukaryota; Viridiplantae; Streptophyta; Embryophyta; Tracheophyta; Spermatophyta; Magnoliophyta; eudicotyledons; Gunneridae; Pentapetalae; rosids; malvids; Brassicales; Brassicaceae; Camelineae; Arabidopsis	-	ENOG41122JH^heat shock factor binding protein	KEGG:ath:AT4G15802`KO:K19765	GO:0005737^cellular_component^cytoplasm`GO:0005829^cellular_component^cytosol`GO:0005794^cellular_component^Golgi apparatus`GO:0005634^cellular_component^nucleus`GO:0043621^molecular_function^protein self-association`GO:0003714^molecular_function^transcription corepressor activity`GO:0070370^biological_process^cellular heat acclimation`GO:0009408^biological_process^response to heat`GO:0048316^bio…
TRINITY_DN7916_c0_g1	RSSA_SOYBN^RSSA_SOYBN^Q:133-2,H:51-94^97-727%ID^E:8-37e-21^RecName: Full=40S ribosomal protein SA {ECO:0000255|HAMAP-Rule:MF_03015};^Eukaryota; Viridiplantae; Streptophyta; Embryophyta; Tracheophyta; Spermatophyta; Magnoliophyta; eudicotyledons; Gunneridae; Pentapetalae; rosids; fabids; Fabales; Fabaceae; Papilionoideae; 50 kb inversion clade; NPAAA clade; indigoferoid/millettioid clade; Phaseole…	-	COG0052^30S ribosomal protein S2	KEGG:gmx:548014`KO:K02998	GO:0022627^cellular_component^cytosolic small ribosomal subunit`GO:0003735^molecular_function^structural constituent of ribosome`GO:0000447^biological_process^endonucleolytic cleavage in ITS1 to separate SSU-rRNA from 5-8S rRNA and LSU-rRNA from tricistronic rRNA transcript (SSU-rRNA, 5-8S rRNA, LSU-rRNA)`GO:0000461^biological_process^endonucleolytic cleavage to generate mature 3'-end of SSU-rRNA…
TRINITY_DN7915_c0_g1	HSR4_ARATH^HSR4_ARATH^Q:258-1556,H:81-499^54-338%ID^E:8-78e-148^RecName: Full=Protein HYPER-SENSITIVITY-RELATED 4 {ECO:0000303|PubMed:15181213};^Eukaryota; Viridiplantae; Streptophyta; Embryophyta; Tracheophyta; Spermatophyta; Magnoliophyta; eudicotyledons; Gunneridae; Pentapetalae; rosids; malvids; Brassicales; Brassicaceae; Camelineae; Arabidopsis	PF14363-6^AAA_assoc^Domain associated at C-terminal with AAA^29-122^E:1-3e-22`PF00004-29^AAA^ATPase family associated with various cellular activities (AAA)^258-396^E:9-8e-16	COG0465^Acts as a processive, ATP-dependent zinc metallopeptidase for both cytoplasmic and membrane proteins- Plays a role in the quality control of integral membrane proteins (By similarity)	KEGG:ath:AT3G50930	GO:0016021^cellular_component^integral component of membrane`GO:0005740^cellular_component^mitochondrial envelope`GO:0005741^cellular_component^mitochondrial outer membrane`GO:0005739^cellular_component^mitochondrion`GO:0005524^molecular_function^ATP binding`GO:0016887^molecular_function^ATPase activity`GO:0042802^molecular_function^identical protein binding`GO:0008219^biological_process^cell dea…
TRINITY_DN7915_c0_g2	AATP9_ARATH^AATP9_ARATH^Q:78-1487,H:7-455^47-579%ID^E:3-06e-141^RecName: Full=AAA-ATPase At3g28580;^Eukaryota; Viridiplantae; Streptophyta; Embryophyta; Tracheophyta; Spermatophyta; Magnoliophyta; eudicotyledons; Gunneridae; Pentapetalae; rosids; malvids; Brassicales; Brassicaceae; Camelineae; Arabidopsis	PF14363-6^AAA_assoc^Domain associated at C-terminal with AAA^23-125^E:1e-17`PF00004-29^AAA^ATPase family associated with various cellular activities (AAA)^250-306^E:2e-05`PF00004-29^AAA^ATPase family associated with various cellular activities (AAA)^350-405^E:1-7e-05	COG0465^Acts as a processive, ATP-dependent zinc metallopeptidase for both cytoplasmic and membrane proteins- Plays a role in the quality control of integral membrane proteins (By similarity)	KEGG:ath:AT3G28580	GO:0005783^cellular_component^endoplasmic reticulum`GO:0016021^cellular_component^integral component of membrane`GO:0005524^molecular_function^ATP binding`GO:0016887^molecular_function^ATPase activity`GO:0009737^biological_process^response to abscisic acid`GO:0000304^biological_process^response to singlet oxygen
TRINITY_DN7966_c0_g1	-	-	-	-	-
TRINITY_DN7966_c0_g2	-	-	-	-	-
TRINITY_DN7941_c0_g1	SUI11_ARATH^SUI11_ARATH^Q:211-507,H:1-99^91-919%ID^E:1-47e-60^RecName: Full=Protein translation factor SUI1 homolog 1;^Eukaryota; Viridiplantae; Streptophyta; Embryophyta; Tracheophyta; Spermatophyta; Magnoliophyta; eudicotyledons; Gunneridae; Pentapetalae; rosids; malvids; Brassicales; Brassicaceae; Camelineae; Arabidopsis	PF01253-22^SUI1^Translation initiation factor SUI1^28-99^E:4-6e-25	COG0023^translation initiation factor	KEGG:ath:AT4G27130`KO:K03113	GO:0003723^molecular_function^RNA binding`GO:0003743^molecular_function^translation initiation factor activity`GO:0006417^biological_process^regulation of translation
TRINITY_DN7994_c0_g1	-	-	-	-	-
TRINITY_DN7976_c0_g1	FTSH7_ARATH^FTSH7_ARATH^Q:2561-552,H:130-795^80-746%ID^E:0^RecName: Full=ATP-dependent zinc metalloprotease FTSH 7, chloroplastic;^Eukaryota; Viridiplantae; Streptophyta; Embryophyta; Tracheophyta; Spermatophyta; Magnoliophyta; eudicotyledons; Gunneridae; Pentapetalae; rosids; malvids; Brassicales; Brassicaceae; Camelineae; Arabidopsis	PF00004-29^AAA^ATPase family associated with various cellular activities (AAA)^399-532^E:3-9e-43`PF07724-14^AAA_2^AAA domain (Cdc48 subfamily)^399-491^E:0-00033`PF17862-1^AAA_lid_3^AAA+ lid domain^557-586^E:9-8e-12`PF01434-18^Peptidase_M41^Peptidase family M41^620-811^E:1-2e-36	COG0465^Acts as a processive, ATP-dependent zinc metallopeptidase for both cytoplasmic and membrane proteins- Plays a role in the quality control of integral membrane proteins (By similarity)	KEGG:osa:4330159`KO:K03798	GO:0009535^cellular_component^chloroplast thylakoid membrane`GO:0016021^cellular_component^integral component of membrane`GO:0005739^cellular_component^mitochondrion`GO:0005524^molecular_function^ATP binding`GO:0004176^molecular_function^ATP-dependent peptidase activity`GO:0004222^molecular_function^metalloendopeptidase activity`GO:0008270^molecular_function^zinc ion binding`GO:0006508^biological…
TRINITY_DN7950_c3_g1	-	-	-	-	-
TRINITY_DN7950_c1_g2	RIN1_ARATH^RIN1_ARATH^Q:2012-648,H:4-458^89-89%ID^E:0^RecName: Full=RuvB-like protein 1;^Eukaryota; Viridiplantae; Streptophyta; Embryophyta; Tracheophyta; Spermatophyta; Magnoliophyta; eudicotyledons; Gunneridae; Pentapetalae; rosids; malvids; Brassicales; Brassicaceae; Camelineae; Arabidopsis	PF06068-13^TIP49^TIP49 P-loop domain^16-367^E:5-2e-169`PF05496-12^RuvB_N^Holliday junction DNA helicase RuvB P-loop domain^39-93^E:5-8e-05`PF00004-29^AAA^ATPase family associated with various cellular activities (AAA)^68-117^E:2-5e-05`PF17856-1^TIP49_C^TIP49 AAA-lid domain^375-440^E:2-2e-19	COG1224^ruvB-like	KEGG:ath:AT5G22330`KO:K04499	GO:0009507^cellular_component^chloroplast`GO:0005829^cellular_component^cytosol`GO:0031011^cellular_component^Ino80 complex`GO:0035267^cellular_component^NuA4 histone acetyltransferase complex`GO:0005730^cellular_component^nucleolus`GO:0005634^cellular_component^nucleus`GO:0097255^cellular_component^R2TP complex`GO:0000812^cellular_component^Swr1 complex`GO:0005524^molecular_function^ATP binding`…
TRINITY_DN7950_c1_g1	-	-	-	-	-
TRINITY_DN7950_c8_g1	LIN1_NYCCO^LIN1_NYCCO^Q:3495-1843,H:62-621^22-906%ID^E:9-73e-42^RecName: Full=LINE-1 reverse transcriptase homolog;^Eukaryota; Metazoa; Chordata; Craniata; Vertebrata; Euteleostomi; Mammalia; Eutheria; Euarchontoglires; Primates; Strepsirrhini; Lorisiformes; Lorisidae; Nycticebus`LIN1_NYCCO^LIN1_NYCCO^Q:1823-1119,H:629-861^27-419%ID^E:9-73e-42^RecName: Full=LINE-1 reverse transcriptase homolog;^E…	PF00078-27^RVT_1^Reverse transcriptase (RNA-dependent DNA polymerase)^513-615^E:1-1e-18	-	-	-
TRINITY_DN7910_c0_g1	-	-	-	-	-
TRINITY_DN7910_c0_g2	-	-	-	-	-
TRINITY_DN7962_c1_g1	SM3L2_ARATH^SM3L2_ARATH^Q:2-211,H:960-1029^90%ID^E:5-51e-34^RecName: Full=DNA repair protein RAD5A {ECO:0000305};^Eukaryota; Viridiplantae; Streptophyta; Embryophyta; Tracheophyta; Spermatophyta; Magnoliophyta; eudicotyledons; Gunneridae; Pentapetalae; rosids; malvids; Brassicales; Brassicaceae; Camelineae; Arabidopsis	-	ENOG410XQ1S^helicase, member of the UBC2 RAD6 epistasis group- Functions with DNA repair protein RAD18 in error-free postreplication DNA repair- Involved in the maintenance of wild- type rates of instability of simple repetitive sequences such as poly(GT) repeats- Seems to be involved in maintaining a balance which acts in favor of error-prone non-homologous joining during DNA double-strand break…	KEGG:ath:AT5G22750`KO:K15505	GO:0005634^cellular_component^nucleus`GO:0005524^molecular_function^ATP binding`GO:0004386^molecular_function^helicase activity`GO:0003676^molecular_function^nucleic acid binding`GO:0008270^molecular_function^zinc ion binding`GO:0006325^biological_process^chromatin organization`GO:0009294^biological_process^DNA mediated transformation`GO:0000724^biological_process^double-strand break repair via h…
TRINITY_DN7962_c2_g1	CMBL_RAT^CMBL_RAT^Q:797-225,H:28-217^29-5%ID^E:8-38e-21^RecName: Full=Carboxymethylenebutenolidase homolog;^Eukaryota; Metazoa; Chordata; Craniata; Vertebrata; Euteleostomi; Mammalia; Eutheria; Euarchontoglires; Glires; Rodentia; Myomorpha; Muroidea; Muridae; Murinae; Rattus	PF01738-18^DLH^Dienelactone hydrolase family^110-321^E:1-9e-28`PF08386-10^Abhydrolase_4^TAP-like protein^252-298^E:6-8e-06	COG0412^dienelactone hydrolase	KEGG:rno:310201`KO:K01061	GO:0005829^cellular_component^cytosol`GO:0016787^molecular_function^hydrolase activity
TRINITY_DN7917_c0_g1	-	-	-	-	-
TRINITY_DN7932_c1_g1	-	-	-	-	-
TRINITY_DN7992_c1_g1	-	-	-	-	-
TRINITY_DN7906_c0_g2	-	-	-	-	-
TRINITY_DN7996_c0_g1	-	PF00560-33^LRR_1^Leucine Rich Repeat^7-23^E:67`PF00560-33^LRR_1^Leucine Rich Repeat^78-90^E:120`PF00560-33^LRR_1^Leucine Rich Repeat^108-119^E:190	-	-	-
TRINITY_DN7927_c0_g1	ELP3_ORYSJ^ELP3_ORYSJ^Q:107-1771,H:19-572^95-324%ID^E:0^RecName: Full=Elongator complex protein 3;^Eukaryota; Viridiplantae; Streptophyta; Embryophyta; Tracheophyta; Spermatophyta; Magnoliophyta; Liliopsida; Poales; Poaceae; BOP clade; Oryzoideae; Oryzeae; Oryzinae; Oryza; Oryza sativa	PF04055-21^Radical_SAM^Radical SAM superfamily^117-311^E:1-4e-17`PF16199-5^Radical_SAM_C^Radical_SAM C-terminal domain^323-402^E:2-3e-31`PF00583-25^Acetyltransf_1^Acetyltransferase (GNAT) family^409-545^E:1-1e-09`PF13673-7^Acetyltransf_10^Acetyltransferase (GNAT) domain^473-550^E:2-2e-06	COG1243^Histone acetyltransferase	KEGG:osa:4336205`KO:K07739	GO:0005737^cellular_component^cytoplasm`GO:0005829^cellular_component^cytosol`GO:0033588^cellular_component^Elongator holoenzyme complex`GO:0005719^cellular_component^nuclear euchromatin`GO:0005634^cellular_component^nucleus`GO:0004402^molecular_function^histone acetyltransferase activity`GO:0051536^molecular_function^iron-sulfur cluster binding`GO:0046872^molecular_function^metal ion binding`GO:…
TRINITY_DN7948_c0_g1	DPE2_ORYSJ^DPE2_ORYSJ^Q:377-3196,H:5-944^72-689%ID^E:0^RecName: Full=4-alpha-glucanotransferase DPE2;^Eukaryota; Viridiplantae; Streptophyta; Embryophyta; Tracheophyta; Spermatophyta; Magnoliophyta; Liliopsida; Poales; Poaceae; BOP clade; Oryzoideae; Oryzeae; Oryzinae; Oryza; Oryza sativa	PF00686-19^CBM_20^Starch binding domain^17-108^E:1-8e-19`PF00686-19^CBM_20^Starch binding domain^161-247^E:5-3e-12`PF02446-17^Glyco_hydro_77^4-alpha-glucanotransferase^274-902^E:2-2e-149	COG1640^4-alpha-glucanotransferase	KEGG:osa:4344192`KO:K00705	GO:0005829^cellular_component^cytosol`GO:0004134^molecular_function^4-alpha-glucanotransferase activity`GO:0102500^molecular_function^beta-maltose 4-alpha-glucanotransferase activity`GO:0010297^molecular_function^heteropolysaccharide binding`GO:2001070^molecular_function^starch binding`GO:0000025^biological_process^maltose catabolic process
TRINITY_DN7948_c0_g2	-	-	-	-	-
TRINITY_DN7968_c1_g1	SRL1_ARATH^SRL1_ARATH^Q:427-1101,H:3-226^87-111%ID^E:2-24e-137^RecName: Full=Pre-mRNA splicing factor SR-like 1 {ECO:0000303|PubMed:12047626};^Eukaryota; Viridiplantae; Streptophyta; Embryophyta; Tracheophyta; Spermatophyta; Magnoliophyta; eudicotyledons; Gunneridae; Pentapetalae; rosids; malvids; Brassicales; Brassicaceae; Camelineae; Arabidopsis`SRL1_ARATH^SRL1_ARATH^Q:1525-1677,H:342-393^56-60…	PF03371-15^PRP38^PRP38 family^10-163^E:2-4e-52	ENOG410XS5N^PRP38 pre-mRNA processing factor 38 (Yeast) domain containing B	KEGG:ath:AT5G37370`KO:K12850	GO:0005681^cellular_component^spliceosomal complex`GO:0006397^biological_process^mRNA processing`GO:0010226^biological_process^response to lithium ion`GO:0009651^biological_process^response to salt stress`GO:0008380^biological_process^RNA splicing
TRINITY_DN7968_c0_g1	-	-	-	-	-
TRINITY_DN7985_c0_g1	-	-	-	-	-
TRINITY_DN7943_c0_g1	WDR75_DANRE^WDR75_DANRE^Q:2677-257,H:2-753^23-697%ID^E:1-01e-42^RecName: Full=WD repeat-containing protein 75;^Eukaryota; Metazoa; Chordata; Craniata; Vertebrata; Euteleostomi; Actinopterygii; Neopterygii; Teleostei; Ostariophysi; Cypriniformes; Cyprinidae; Danio	PF00400-32^WD40^WD domain, G-beta repeat^285-315^E:0-04	ENOG410YY9G^WD repeat domain 75	KEGG:dre:368478`KO:K14552	GO:0005730^cellular_component^nucleolus`GO:0006364^biological_process^rRNA processing
TRINITY_DN7982_c1_g1	-	-	-	-	-
TRINITY_DN7964_c2_g1	-	-	-	-	-
TRINITY_DN7964_c0_g1	-	-	-	-	-
TRINITY_DN7931_c0_g1	-	-	-	-	-
TRINITY_DN7972_c0_g1	PRS6A_BRACM^PRS6A_BRACM^Q:1458-214,H:10-424^95-181%ID^E:0^RecName: Full=26S proteasome regulatory subunit 6A homolog;^Eukaryota; Viridiplantae; Streptophyta; Embryophyta; Tracheophyta; Spermatophyta; Magnoliophyta; eudicotyledons; Gunneridae; Pentapetalae; rosids; malvids; Brassicales; Brassicaceae; Brassiceae; Brassica	PF16450-5^Prot_ATP_ID_OB^Proteasomal ATPase OB C-terminal domain^79-155^E:5-7e-18`PF07728-14^AAA_5^AAA domain (dynein-related subfamily)^212-332^E:1-7e-06`PF05496-12^RuvB_N^Holliday junction DNA helicase RuvB P-loop domain^212-281^E:5-9e-05`PF00004-29^AAA^ATPase family associated with various cellular activities (AAA)^213-345^E:1-6e-42`PF07724-14^AAA_2^AAA domain (Cdc48 subfamily)^213-305^E:2-4e-…	COG1222^26S protease regulatory subunit	KEGG:brp:103848939`KO:K03065	GO:0005737^cellular_component^cytoplasm`GO:0005634^cellular_component^nucleus`GO:0000502^cellular_component^proteasome complex`GO:0005524^molecular_function^ATP binding`GO:0036402^molecular_function^proteasome-activating ATPase activity`GO:0030163^biological_process^protein catabolic process
TRINITY_DN7942_c0_g1	-	-	-	-	-
TRINITY_DN7914_c0_g1	YMB8_YEAST^YMB8_YEAST^Q:352-1485,H:12-371^29-923%ID^E:1-93e-31^RecName: Full=Uncharacterized vacuolar membrane protein YML018C;^Eukaryota; Fungi; Dikarya; Ascomycota; Saccharomycotina; Saccharomycetes; Saccharomycetales; Saccharomycetaceae; Saccharomyces	PF00892-20^EamA^EamA-like transporter family^140-218^E:4-5e-09`PF06027-12^SLC35F^Solute carrier family 35^168-313^E:1-2e-10`PF00892-20^EamA^EamA-like transporter family^235-379^E:5e-08	-	KEGG:sce:YML018C`KO:K15289	GO:0016021^cellular_component^integral component of membrane`GO:0005774^cellular_component^vacuolar membrane
TRINITY_DN7914_c0_g2	-	-	-	-	-
TRINITY_DN67202_c1_g1	-	-	-	-	-
TRINITY_DN67180_c0_g1	NRAM5_ORYSJ^NRAM5_ORYSJ^Q:10-270,H:345-431^81-609%ID^E:2-97e-28^RecName: Full=Metal transporter Nramp5;^Eukaryota; Viridiplantae; Streptophyta; Embryophyta; Tracheophyta; Spermatophyta; Magnoliophyta; Liliopsida; Poales; Poaceae; BOP clade; Oryzoideae; Oryzeae; Oryzinae; Oryza; Oryza sativa`NRAM5_ORYSJ^NRAM5_ORYSJ^Q:472-789,H:426-537^50-893%ID^E:4-21e-27^RecName: Full=Metal transporter Nramp5;^Eu…	-	-	-	-
TRINITY_DN67193_c0_g2	-	-	-	-	-
TRINITY_DN67193_c3_g1	-	-	-	-	-
TRINITY_DN67193_c1_g1	-	-	-	-	-
TRINITY_DN67195_c1_g1	-	-	-	-	-
TRINITY_DN67195_c0_g1	-	-	-	-	-
TRINITY_DN67197_c0_g1	-	-	-	-	-
TRINITY_DN67206_c2_g1	-	-	-	-	-
TRINITY_DN67206_c0_g1	-	PF04720-12^PDDEXK_6^PDDEXK-like family of unknown function^77-281^E:6-3e-59	-	-	-
TRINITY_DN67190_c0_g1	GDL87_ARATH^GDL87_ARATH^Q:782-84,H:142-375^40-678%ID^E:3-88e-55^RecName: Full=GDSL esterase/lipase At5g55050;^Eukaryota; Viridiplantae; Streptophyta; Embryophyta; Tracheophyta; Spermatophyta; Magnoliophyta; eudicotyledons; Gunneridae; Pentapetalae; rosids; malvids; Brassicales; Brassicaceae; Camelineae; Arabidopsis	PF00657-22^Lipase_GDSL^GDSL-like Lipase/Acylhydrolase^15-155^E:1-1e-08	COG3240^GDSL esterase lipase	KEGG:ath:AT5G55050	GO:0005576^cellular_component^extracellular region`GO:0016298^molecular_function^lipase activity`GO:0016042^biological_process^lipid catabolic process
TRINITY_DN67132_c0_g1	-	-	-	-	-
TRINITY_DN67187_c1_g1	-	-	-	-	-
TRINITY_DN67187_c2_g1	-	-	-	-	-
TRINITY_DN67187_c0_g1	-	-	-	-	-
TRINITY_DN67172_c0_g1	-	-	-	-	-
TRINITY_DN67174_c0_g1	-	-	-	-	-
TRINITY_DN67174_c0_g2	-	-	-	-	-
TRINITY_DN67117_c0_g1	-	-	-	-	-
TRINITY_DN67144_c0_g1	-	-	-	-	-
TRINITY_DN67144_c0_g2	-	-	-	-	-
TRINITY_DN67123_c0_g1	-	-	-	-	-
TRINITY_DN67131_c0_g1	-	-	-	-	-
TRINITY_DN67116_c1_g1	-	-	-	-	-
TRINITY_DN67182_c1_g1	-	-	-	-	-
TRINITY_DN67176_c0_g1	-	-	-	-	-
TRINITY_DN67196_c0_g1	-	-	-	-	-
TRINITY_DN67155_c1_g1	-	PF05699-14^Dimer_Tnp_hAT^hAT family C-terminal dimerisation region^233-278^E:1-8e-07	ENOG410XQ1Y^zinc finger	KEGG:hsa:79830	GO:0005654^cellular_component^nucleoplasm`GO:0000981^molecular_function^DNA-binding transcription factor activity, RNA polymerase II-specific`GO:0046983^molecular_function^protein dimerization activity`GO:0008270^molecular_function^zinc ion binding`GO:0007010^biological_process^cytoskeleton organization`GO:0022604^biological_process^regulation of cell morphogenesis`GO:0006357^biological_process^r…
TRINITY_DN67178_c0_g1	-	-	-	-	-
TRINITY_DN67173_c0_g2	-	-	-	-	-
TRINITY_DN67124_c0_g1	RH3B_MAIZE^RH3B_MAIZE^Q:361-302,H:512-531^100%ID^E:6-29e-06^RecName: Full=DEAD-box ATP-dependent RNA helicase 3B, chloroplastic {ECO:0000305};^Eukaryota; Viridiplantae; Streptophyta; Embryophyta; Tracheophyta; Spermatophyta; Magnoliophyta; Liliopsida; Poales; Poaceae; PACMAD clade; Panicoideae; Andropogonodae; Andropogoneae; Tripsacinae; Zea	-	COG0513^purine NTP-dependent helicase activity	KEGG:zma:100191761`KO:K16911	GO:0009570^cellular_component^chloroplast stroma`GO:0005634^cellular_component^nucleus`GO:0005524^molecular_function^ATP binding`GO:0004386^molecular_function^helicase activity`GO:0003723^molecular_function^RNA binding`GO:0008270^molecular_function^zinc ion binding`GO:0009658^biological_process^chloroplast organization`GO:0000373^biological_process^Group II intron splicing`GO:0042254^biological_p…
TRINITY_DN67135_c0_g1	-	-	-	-	-
TRINITY_DN67143_c0_g1	SMXL3_ARATH^SMXL3_ARATH^Q:2585-159,H:77-811^49-024%ID^E:1-95e-172^RecName: Full=Protein SMAX1-LIKE 3 {ECO:0000303|PubMed:23893171};^Eukaryota; Viridiplantae; Streptophyta; Embryophyta; Tracheophyta; Spermatophyta; Magnoliophyta; eudicotyledons; Gunneridae; Pentapetalae; rosids; malvids; Brassicales; Brassicaceae; Camelineae; Arabidopsis	-	COG0542^ATP-dependent CLP protease ATP-binding subunit	KEGG:ath:AT3G52490	GO:0019538^biological_process^protein metabolic process
TRINITY_DN67161_c0_g1	-	-	-	-	-
TRINITY_DN67214_c0_g1	-	PF17917-1^RT_RNaseH^RNase H-like domain found in reverse transcriptase^3-65^E:3-1e-13	-	-	-
TRINITY_DN67191_c0_g1	-	-	-	-	-
TRINITY_DN67154_c0_g1	-	-	-	-	-
TRINITY_DN67213_c0_g1	-	-	-	-	-
TRINITY_DN67158_c0_g1	-	-	-	-	-
TRINITY_DN67148_c0_g1	-	-	-	-	-
TRINITY_DN35714_c2_g1	-	-	-	-	-
TRINITY_DN35714_c0_g1	-	-	-	-	-
TRINITY_DN35729_c1_g1	ECI2_ARATH^ECI2_ARATH^Q:1111-533,H:37-230^58-247%ID^E:4-87e-60^RecName: Full=Enoyl-CoA delta isomerase 2, peroxisomal {ECO:0000305};^Eukaryota; Viridiplantae; Streptophyta; Embryophyta; Tracheophyta; Spermatophyta; Magnoliophyta; eudicotyledons; Gunneridae; Pentapetalae; rosids; malvids; Brassicales; Brassicaceae; Camelineae; Arabidopsis	PF00378-20^ECH_1^Enoyl-CoA hydratase/isomerase^8-171^E:2-7e-19	ENOG410YFAM^Enoyl-CoA hydratase	KEGG:ath:AT4G14440`KO:K18880	GO:0005829^cellular_component^cytosol`GO:0005634^cellular_component^nucleus`GO:0005777^cellular_component^peroxisome`GO:0004165^molecular_function^dodecenoyl-CoA delta-isomerase activity`GO:0004300^molecular_function^enoyl-CoA hydratase activity`GO:0006635^biological_process^fatty acid beta-oxidation`GO:0009062^biological_process^fatty acid catabolic process`GO:0080167^biological_process^response…
TRINITY_DN35744_c0_g1	-	-	-	-	-
TRINITY_DN35721_c0_g1	-	-	-	-	-
TRINITY_DN35800_c0_g1	-	-	-	-	-
TRINITY_DN35738_c0_g1	-	-	-	-	-
TRINITY_DN35788_c0_g1	-	-	-	-	-
TRINITY_DN35789_c0_g1	ALY2_ARATH^ALY2_ARATH^Q:367-2,H:897-1011^41-463%ID^E:1-72e-13^RecName: Full=Protein ALWAYS EARLY 2;^Eukaryota; Viridiplantae; Streptophyta; Embryophyta; Tracheophyta; Spermatophyta; Magnoliophyta; eudicotyledons; Gunneridae; Pentapetalae; rosids; malvids; Brassicales; Brassicaceae; Camelineae; Arabidopsis	-	ENOG410YA1T^lin-9 homolog (C- elegans)	KEGG:ath:AT3G05380	GO:0005654^cellular_component^nucleoplasm`GO:0017053^cellular_component^transcriptional repressor complex`GO:0003677^molecular_function^DNA binding`GO:0000003^biological_process^reproduction`GO:0006351^biological_process^transcription, DNA-templated
TRINITY_DN35745_c0_g1	-	-	-	-	-
TRINITY_DN35727_c1_g1	ZWIP2_ARATH^ZWIP2_ARATH^Q:342-1199,H:68-377^65-161%ID^E:1-89e-128^RecName: Full=Zinc finger protein WIP2;^Eukaryota; Viridiplantae; Streptophyta; Embryophyta; Tracheophyta; Spermatophyta; Magnoliophyta; eudicotyledons; Gunneridae; Pentapetalae; rosids; malvids; Brassicales; Brassicaceae; Camelineae; Arabidopsis	PF13912-6^zf-C2H2_6^C2H2-type zinc finger^239-258^E:0-011`PF12874-7^zf-met^Zinc-finger of C2H2 type^239-258^E:0-062	COG5048^Zinc finger protein	KEGG:ath:AT3G57670	GO:0005634^cellular_component^nucleus`GO:0003700^molecular_function^DNA-binding transcription factor activity`GO:0046872^molecular_function^metal ion binding`GO:0003676^molecular_function^nucleic acid binding`GO:0001709^biological_process^cell fate determination`GO:1990058^biological_process^fruit replum development`GO:0009860^biological_process^pollen tube growth`GO:0010468^biological_process^re…
TRINITY_DN35727_c0_g1	-	-	-	-	-
TRINITY_DN35785_c0_g1	COX6A_ARATH^COX6A_ARATH^Q:240-440,H:26-87^66-176%ID^E:3-39e-22^RecName: Full=Cytochrome c oxidase subunit 6a, mitochondrial;^Eukaryota; Viridiplantae; Streptophyta; Embryophyta; Tracheophyta; Spermatophyta; Magnoliophyta; eudicotyledons; Gunneridae; Pentapetalae; rosids; malvids; Brassicales; Brassicaceae; Camelineae; Arabidopsis	-	ENOG411253X^Cytochrome c oxidase polypeptide VIa	KEGG:ath:AT4G37830`KO:K02266	GO:0005751^cellular_component^mitochondrial respiratory chain complex IV`GO:0005739^cellular_component^mitochondrion`GO:0004129^molecular_function^cytochrome-c oxidase activity`GO:0030234^molecular_function^enzyme regulator activity`GO:0009060^biological_process^aerobic respiration`GO:0006123^biological_process^mitochondrial electron transport, cytochrome c to oxygen
TRINITY_DN35747_c0_g1	-	-	-	-	-
TRINITY_DN35718_c1_g4	-	-	-	-	-
TRINITY_DN35711_c0_g1	-	-	-	-	-
TRINITY_DN35797_c0_g1	-	-	-	-	-
TRINITY_DN35736_c0_g1	-	-	-	-	-
TRINITY_DN35730_c1_g1	-	-	-	-	-
TRINITY_DN35730_c0_g2	-	-	-	-	-
TRINITY_DN35735_c0_g1	-	-	-	-	-
TRINITY_DN35704_c1_g1	C71DZ_CATRO^C71DZ_CATRO^Q:476-144,H:393-503^54-955%ID^E:2-57e-39^RecName: Full=Tabersonine 16-hydroxylase 2 {ECO:0000303|PubMed:24108213};^Eukaryota; Viridiplantae; Streptophyta; Embryophyta; Tracheophyta; Spermatophyta; Magnoliophyta; eudicotyledons; Gunneridae; Pentapetalae; asterids; lamiids; Gentianales; Apocynaceae; Rauvolfioideae; Vinceae; Catharanthinae; Catharanthus	PF00067-22^p450^Cytochrome P450^3-103^E:4-8e-29	-	-	GO:0005789^cellular_component^endoplasmic reticulum membrane`GO:0016021^cellular_component^integral component of membrane`GO:0020037^molecular_function^heme binding`GO:0005506^molecular_function^iron ion binding`GO:0004497^molecular_function^monooxygenase activity`GO:0016705^molecular_function^oxidoreductase activity, acting on paired donors, with incorporation or reduction of molecular oxygen`GO…
TRINITY_DN35750_c0_g1	PPR56_ARATH^PPR56_ARATH^Q:2258-507,H:134-713^42-222%ID^E:1-81e-150^RecName: Full=Pentatricopeptide repeat-containing protein At1g22960, mitochondrial;^Eukaryota; Viridiplantae; Streptophyta; Embryophyta; Tracheophyta; Spermatophyta; Magnoliophyta; eudicotyledons; Gunneridae; Pentapetalae; rosids; malvids; Brassicales; Brassicaceae; Camelineae; Arabidopsis	PF01535-20^PPR^PPR repeat^39-65^E:0-38`PF13812-6^PPR_3^Pentatricopeptide repeat domain^60-115^E:9e-06`PF12854-7^PPR_1^PPR repeat^101-131^E:1-6e-10`PF13041-6^PPR_2^PPR repeat family^103-152^E:7-6e-20`PF01535-20^PPR^PPR repeat^106-136^E:2-9e-09`PF13812-6^PPR_3^Pentatricopeptide repeat domain^112-148^E:0-00051`PF17177-4^PPR_long^Pentacotripeptide-repeat region of PRORP^125-209^E:1-6e-07`PF12854-7^PP…	ENOG410Z7Z7^Pentatricopeptide repeat-containing protein	KEGG:ath:AT1G22960	GO:0005739^cellular_component^mitochondrion
TRINITY_DN35733_c0_g1	-	-	-	-	-
TRINITY_DN35777_c0_g1	-	-	-	-	-
TRINITY_DN35762_c0_g1	-	-	-	-	-
TRINITY_DN35767_c0_g1	NDA8B_ARATH^NDA8B_ARATH^Q:169-324,H:16-66^55-769%ID^E:8-62e-10^RecName: Full=NADH dehydrogenase [ubiquinone] 1 alpha subcomplex subunit 8-B;^Eukaryota; Viridiplantae; Streptophyta; Embryophyta; Tracheophyta; Spermatophyta; Magnoliophyta; eudicotyledons; Gunneridae; Pentapetalae; rosids; malvids; Brassicales; Brassicaceae; Camelineae; Arabidopsis	-	ENOG4111IST^NADH dehydrogenase (Ubiquinone) 1 alpha subcomplex	KEGG:ath:AT5G18800`KO:K03952	GO:0005758^cellular_component^mitochondrial intermembrane space`GO:0005747^cellular_component^mitochondrial respiratory chain complex I`GO:0005739^cellular_component^mitochondrion`GO:0006120^biological_process^mitochondrial electron transport, NADH to ubiquinone
TRINITY_DN35737_c0_g1	-	-	-	-	-
TRINITY_DN35723_c0_g1	-	-	-	-	-
TRINITY_DN35782_c0_g4	-	-	-	-	-
TRINITY_DN35782_c0_g5	RNHX1_ARATH^RNHX1_ARATH^Q:386-3,H:2-128^30-469%ID^E:1-74e-12^RecName: Full=Putative ribonuclease H protein At1g65750;^Eukaryota; Viridiplantae; Streptophyta; Embryophyta; Tracheophyta; Spermatophyta; Magnoliophyta; eudicotyledons; Gunneridae; Pentapetalae; rosids; malvids; Brassicales; Brassicaceae; Camelineae; Arabidopsis	-	-	-	GO:0046872^molecular_function^metal ion binding`GO:0003676^molecular_function^nucleic acid binding`GO:0004523^molecular_function^RNA-DNA hybrid ribonuclease activity
TRINITY_DN35782_c0_g1	-	-	-	-	-
TRINITY_DN35782_c0_g2	M310_ARATH^M310_ARATH^Q:356-90,H:9-97^40%ID^E:5-43e-07^RecName: Full=Uncharacterized mitochondrial protein AtMg00310;^Eukaryota; Viridiplantae; Streptophyta; Embryophyta; Tracheophyta; Spermatophyta; Magnoliophyta; eudicotyledons; Gunneridae; Pentapetalae; rosids; malvids; Brassicales; Brassicaceae; Camelineae; Arabidopsis	-	ENOG410Y65V^Retrotransposon protein	KEGG:ath:ArthMp029	GO:0005739^cellular_component^mitochondrion
TRINITY_DN35754_c0_g1	-	-	-	-	-
TRINITY_DN35759_c0_g1	RL371_ARATH^RL371_ARATH^Q:26-307,H:1-94^85-106%ID^E:1-26e-50^RecName: Full=60S ribosomal protein L37-1;^Eukaryota; Viridiplantae; Streptophyta; Embryophyta; Tracheophyta; Spermatophyta; Magnoliophyta; eudicotyledons; Gunneridae; Pentapetalae; rosids; malvids; Brassicales; Brassicaceae; Camelineae; Arabidopsis	PF01907-19^Ribosomal_L37e^Ribosomal protein L37e^3-53^E:3-7e-27	COG2126^Binds to the 23S rRNA (By similarity)	KEGG:ath:AT1G15250`KO:K02922	GO:0022625^cellular_component^cytosolic large ribosomal subunit`GO:0046872^molecular_function^metal ion binding`GO:0003729^molecular_function^mRNA binding`GO:0019843^molecular_function^rRNA binding`GO:0003735^molecular_function^structural constituent of ribosome`GO:0006412^biological_process^translation
TRINITY_DN56508_c0_g1	-	-	-	-	-
TRINITY_DN56423_c0_g1	-	-	-	-	-
TRINITY_DN56495_c0_g1	-	-	-	-	-
TRINITY_DN56510_c0_g1	BOR2_ARATH^BOR2_ARATH^Q:1-1875,H:70-685^75-84%ID^E:0^RecName: Full=Probable boron transporter 2;^Eukaryota; Viridiplantae; Streptophyta; Embryophyta; Tracheophyta; Spermatophyta; Magnoliophyta; eudicotyledons; Gunneridae; Pentapetalae; rosids; malvids; Brassicales; Brassicaceae; Camelineae; Arabidopsis	PF00955-21^HCO3_cotransp^HCO3- transporter family^2-110^E:2-6e-18`PF00955-21^HCO3_cotransp^HCO3- transporter family^133-304^E:8-5e-25`PF00955-21^HCO3_cotransp^HCO3- transporter family^391-481^E:1-8e-18	ENOG410XPHD^solute carrier family 4	KEGG:ath:AT3G62270	GO:0005887^cellular_component^integral component of plasma membrane`GO:0005886^cellular_component^plasma membrane`GO:0015301^molecular_function^anion:anion antiporter activity`GO:0080139^molecular_function^borate efflux transmembrane transporter activity`GO:0005452^molecular_function^inorganic anion exchanger activity`GO:0046713^biological_process^borate transport`GO:0051453^biological_process^re…
TRINITY_DN56484_c0_g2	-	-	-	-	-
TRINITY_DN56509_c0_g1	-	-	-	-	-
TRINITY_DN56419_c0_g2	-	-	-	-	-
TRINITY_DN56470_c0_g1	-	-	-	-	-
TRINITY_DN56418_c0_g1	-	-	-	-	-
TRINITY_DN56504_c0_g1	-	-	-	-	-
TRINITY_DN56487_c0_g1	-	-	-	-	-
TRINITY_DN56491_c0_g1	-	-	-	-	-
TRINITY_DN56469_c1_g2	BBR_HORVU^BBR_HORVU^Q:1140-310,H:3-350^45-326%ID^E:3-96e-68^RecName: Full=Protein Barley B recombinant;^Eukaryota; Viridiplantae; Streptophyta; Embryophyta; Tracheophyta; Spermatophyta; Magnoliophyta; Liliopsida; Poales; Poaceae; BOP clade; Pooideae; Triticodae; Triticeae; Hordeinae; Hordeum	PF06217-12^GAGA_bind^GAGA binding protein-like family^4-278^E:1-6e-94	ENOG410YBIV^GAGA-binding transcriptional activator	-	GO:0005634^cellular_component^nucleus`GO:0003677^molecular_function^DNA binding`GO:0003700^molecular_function^DNA-binding transcription factor activity`GO:0006355^biological_process^regulation of transcription, DNA-templated
TRINITY_DN56469_c0_g1	-	-	-	-	-
TRINITY_DN56475_c0_g1	-	-	-	-	-
TRINITY_DN56425_c0_g1	-	PF13456-6^RVT_3^Reverse transcriptase-like^140-254^E:2-6e-08	-	-	-
TRINITY_DN56481_c0_g2	-	-	-	-	-
TRINITY_DN56426_c1_g1	-	-	-	-	-
TRINITY_DN56426_c0_g1	-	-	-	-	-
TRINITY_DN56503_c0_g1	-	-	-	-	-
TRINITY_DN56478_c0_g2	-	-	-	-	-
TRINITY_DN56476_c0_g1	-	-	-	-	-
TRINITY_DN56460_c0_g1	-	-	-	-	-
TRINITY_DN56437_c0_g1	-	-	-	-	-
TRINITY_DN56459_c0_g1	-	-	-	-	-
TRINITY_DN56474_c0_g1	-	-	-	-	-
TRINITY_DN56485_c0_g1	CFA20_DANRE^CFA20_DANRE^Q:78-1,H:105-130^80-769%ID^E:3-84e-06^RecName: Full=Cilia- and flagella-associated protein 20;^Eukaryota; Metazoa; Chordata; Craniata; Vertebrata; Euteleostomi; Actinopterygii; Neopterygii; Teleostei; Ostariophysi; Cypriniformes; Cyprinidae; Danio	-	ENOG410XS39^Chromosome 16 open reading frame 80	KEGG:dre:393784	GO:0005814^cellular_component^centriole`GO:0036064^cellular_component^ciliary basal body`GO:0005929^cellular_component^cilium`GO:0005874^cellular_component^microtubule`GO:0005634^cellular_component^nucleus`GO:0060271^biological_process^cilium assembly`GO:2000147^biological_process^positive regulation of cell motility`GO:2000253^biological_process^positive regulation of feeding behavior`GO:0018095…
TRINITY_DN56442_c0_g1	-	-	-	-	-
TRINITY_DN56427_c0_g1	-	-	-	-	-
TRINITY_DN56493_c0_g1	-	-	-	-	-
TRINITY_DN56496_c0_g1	-	-	-	-	-
TRINITY_DN56466_c0_g1	DMP2_ARATH^DMP2_ARATH^Q:63-224,H:18-71^44-444%ID^E:9-67e-06^RecName: Full=Protein DMP2 {ECO:0000303|PubMed:20712629};^Eukaryota; Viridiplantae; Streptophyta; Embryophyta; Tracheophyta; Spermatophyta; Magnoliophyta; eudicotyledons; Gunneridae; Pentapetalae; rosids; malvids; Brassicales; Brassicaceae; Camelineae; Arabidopsis	PF05078-12^DUF679^Protein of unknown function (DUF679)^20-77^E:1-3e-15	ENOG410YF1H^Protein of unknown function (DUF679)	KEGG:ath:AT3G21550	GO:0005783^cellular_component^endoplasmic reticulum`GO:0005789^cellular_component^endoplasmic reticulum membrane`GO:0016021^cellular_component^integral component of membrane`GO:0009705^cellular_component^plant-type vacuole membrane`GO:0009838^biological_process^abscission`GO:0010256^biological_process^endomembrane system organization
TRINITY_DN56433_c0_g1	-	-	-	-	-
TRINITY_DN56505_c0_g1	-	-	-	-	-
TRINITY_DN56458_c0_g1	-	-	-	-	-
TRINITY_DN56422_c0_g1	-	-	-	-	-
TRINITY_DN56456_c0_g1	-	PF13960-6^DUF4218^Domain of unknown function (DUF4218)^2-49^E:3-7e-17	-	-	-
TRINITY_DN56500_c0_g2	-	-	-	-	-
TRINITY_DN56488_c0_g1	-	-	-	-	-
TRINITY_DN56415_c0_g1	-	-	-	-	-
TRINITY_DN4896_c0_g1	-	-	-	-	-
TRINITY_DN4876_c0_g1	NFYA5_ARATH^NFYA5_ARATH^Q:80-3,H:211-236^84-615%ID^E:4e-06^RecName: Full=Nuclear transcription factor Y subunit A-5;^Eukaryota; Viridiplantae; Streptophyta; Embryophyta; Tracheophyta; Spermatophyta; Magnoliophyta; eudicotyledons; Gunneridae; Pentapetalae; rosids; malvids; Brassicales; Brassicaceae; Camelineae; Arabidopsis	-	COG5224^Nuclear transcription factor Y	KEGG:ath:AT1G54160`KO:K08064	GO:0016602^cellular_component^CCAAT-binding factor complex`GO:0003677^molecular_function^DNA binding`GO:0003700^molecular_function^DNA-binding transcription factor activity`GO:0009738^biological_process^abscisic acid-activated signaling pathway`GO:0009785^biological_process^blue light signaling pathway`GO:0009793^biological_process^embryo development ending in seed dormancy`GO:0045892^biological_…
TRINITY_DN4802_c0_g2	RECG_ARATH^RECG_ARATH^Q:3244-314,H:18-973^58-554%ID^E:0^RecName: Full=ATP-dependent DNA helicase homolog RECG, chloroplastic {ECO:0000305};^Eukaryota; Viridiplantae; Streptophyta; Embryophyta; Tracheophyta; Spermatophyta; Magnoliophyta; eudicotyledons; Gunneridae; Pentapetalae; rosids; malvids; Brassicales; Brassicaceae; Camelineae; Arabidopsis	PF00270-29^DEAD^DEAD/DEAH box helicase^590-754^E:1e-12`PF00271-31^Helicase_C^Helicase conserved C-terminal domain^803-911^E:2-3e-17	ENOG410XQS8^purine NTP-dependent helicase activity	KEGG:ath:AT2G01440`KO:K03655	GO:0009507^cellular_component^chloroplast`GO:0005739^cellular_component^mitochondrion`GO:0005524^molecular_function^ATP binding`GO:0004003^molecular_function^ATP-dependent DNA helicase activity`GO:0003677^molecular_function^DNA binding`GO:0006310^biological_process^DNA recombination`GO:0006281^biological_process^DNA repair`GO:0033955^biological_process^mitochondrial DNA inheritance
TRINITY_DN4828_c0_g1	YITV_BACSU^YITV_BACSU^Q:1418-576,H:1-255^22-064%ID^E:5-33e-10^RecName: Full=Putative esterase YitV;^Bacteria; Firmicutes; Bacilli; Bacillales; Bacillaceae; Bacillus	PF05448-12^AXE1^Acetyl xylan esterase (AXE1)^145-280^E:1-2e-07`PF12697-7^Abhydrolase_6^Alpha/beta hydrolase family^154-361^E:1-6e-07`PF00326-21^Peptidase_S9^Prolyl oligopeptidase family^174-387^E:8-7e-07	COG1073^Hydrolase	KEGG:bsu:BSU11150`KO:K06889	GO:0008236^molecular_function^serine-type peptidase activity
TRINITY_DN4840_c0_g1	-	-	-	-	-
TRINITY_DN4886_c0_g1	SYS1_DICDI^SYS1_DICDI^Q:701-261,H:1-147^40-136%ID^E:1-95e-34^RecName: Full=Protein SYS1 homolog;^Eukaryota; Amoebozoa; Mycetozoa; Dictyostelids; Dictyosteliales; Dictyosteliaceae; Dictyostelium	PF09801-9^SYS1^Integral membrane protein S linking to the trans Golgi network^5-144^E:3-4e-45	ENOG4111H59^SYS1 Golgi-localized integral membrane protein homolog (S- cerevisiae)	KEGG:ddi:DDB_G0269368`KO:K20318	GO:0005829^cellular_component^cytosol`GO:0030173^cellular_component^integral component of Golgi membrane`GO:0005802^cellular_component^trans-Golgi network`GO:0006895^biological_process^Golgi to endosome transport`GO:0043001^biological_process^Golgi to plasma membrane protein transport`GO:0034067^biological_process^protein localization to Golgi apparatus
TRINITY_DN4892_c0_g1	TRF1B_ARATH^TRF1B_ARATH^Q:3167-1944,H:145-559^59-427%ID^E:1e-112^RecName: Full=TNF receptor-associated factor homolog 1b {ECO:0000305};^Eukaryota; Viridiplantae; Streptophyta; Embryophyta; Tracheophyta; Spermatophyta; Magnoliophyta; eudicotyledons; Gunneridae; Pentapetalae; rosids; malvids; Brassicales; Brassicaceae; Camelineae; Arabidopsis	PF00917-26^MATH^MATH domain^2-55^E:2-3e-08	ENOG410ZKXJ^math domain-containing protein	KEGG:ath:AT1G04300	GO:0005737^cellular_component^cytoplasm`GO:0005829^cellular_component^cytosol`GO:0005886^cellular_component^plasma membrane`GO:1905037^biological_process^autophagosome organization`GO:0045087^biological_process^innate immune response
TRINITY_DN4866_c3_g1	-	-	-	-	-
TRINITY_DN4866_c2_g1	-	-	-	-	-
TRINITY_DN4866_c0_g1	MT2_ACTDE^MT2_ACTDE^Q:144-284,H:25-69^51-064%ID^E:6-34e-06^RecName: Full=Metallothionein-like protein type 2;^Eukaryota; Viridiplantae; Streptophyta; Embryophyta; Tracheophyta; Spermatophyta; Magnoliophyta; eudicotyledons; Gunneridae; Pentapetalae; asterids; Ericales; Actinidiaceae; Actinidia	-	-	-	-
TRINITY_DN4898_c0_g2	NOP10_ARATH^NOP10_ARATH^Q:2894-2796,H:1-33^81-818%ID^E:3-17e-11^RecName: Full=H/ACA ribonucleoprotein complex subunit 3-like protein;^Eukaryota; Viridiplantae; Streptophyta; Embryophyta; Tracheophyta; Spermatophyta; Magnoliophyta; eudicotyledons; Gunneridae; Pentapetalae; rosids; malvids; Brassicales; Brassicaceae; Camelineae; Arabidopsis`NOP10_ARATH^NOP10_ARATH^Q:127-26,H:31-64^79-412%ID^E:3-76e…	-	COG2260^rRNA processing	KEGG:ath:AT2G20490`KO:K11130	GO:0031429^cellular_component^box H/ACA snoRNP complex`GO:0090661^cellular_component^box H/ACA telomerase RNP complex`GO:0015030^cellular_component^Cajal body`GO:0005730^cellular_component^nucleolus`GO:0034513^molecular_function^box H/ACA snoRNA binding`GO:0070034^molecular_function^telomerase RNA binding`GO:0010197^biological_process^polar nucleus fusion`GO:0031118^biological_process^rRNA pseudo…
TRINITY_DN4816_c2_g1	-	-	-	-	-
TRINITY_DN4801_c0_g1	-	-	-	-	-
TRINITY_DN4851_c0_g1	WNK6_ARATH^WNK6_ARATH^Q:564-1910,H:26-473^61-454%ID^E:0^RecName: Full=Probable serine/threonine-protein kinase WNK6;^Eukaryota; Viridiplantae; Streptophyta; Embryophyta; Tracheophyta; Spermatophyta; Magnoliophyta; eudicotyledons; Gunneridae; Pentapetalae; rosids; malvids; Brassicales; Brassicaceae; Camelineae; Arabidopsis	PF07714-17^Pkinase_Tyr^Protein tyrosine kinase^32-280^E:5-3e-36`PF00069-25^Pkinase^Protein kinase domain^33-287^E:1-3e-51	ENOG410XQWZ^WNK lysine deficient protein kinase	KEGG:ath:AT3G18750`KO:K08867	GO:0005737^cellular_component^cytoplasm`GO:0005524^molecular_function^ATP binding`GO:0004672^molecular_function^protein kinase activity`GO:0004674^molecular_function^protein serine/threonine kinase activity`GO:0035556^biological_process^intracellular signal transduction`GO:0006468^biological_process^protein phosphorylation
TRINITY_DN4899_c1_g1	-	-	-	-	-
TRINITY_DN4899_c0_g2	-	-	-	-	-
TRINITY_DN4887_c0_g1	FRO8_ARATH^FRO8_ARATH^Q:1799-18,H:21-632^42-557%ID^E:5-08e-156^RecName: Full=Ferric reduction oxidase 8, mitochondrial;^Eukaryota; Viridiplantae; Streptophyta; Embryophyta; Tracheophyta; Spermatophyta; Magnoliophyta; eudicotyledons; Gunneridae; Pentapetalae; rosids; malvids; Brassicales; Brassicaceae; Camelineae; Arabidopsis	PF01794-19^Ferric_reduct^Ferric reductase like transmembrane component^226-346^E:9-2e-17`PF08022-12^FAD_binding_8^FAD-binding domain^386-482^E:7-3e-20`PF08030-12^NAD_binding_6^Ferric reductase NAD binding domain^488-580^E:1-6e-13`PF00175-21^NAD_binding_1^Oxidoreductase NAD-binding domain^493-569^E:3-8e-06	ENOG410XNZY^NADPH Oxidase	KEGG:ath:AT5G50160`KO:K00521	GO:0016021^cellular_component^integral component of membrane`GO:0031966^cellular_component^mitochondrial membrane`GO:0005739^cellular_component^mitochondrion`GO:0005886^cellular_component^plasma membrane`GO:0000293^molecular_function^ferric-chelate reductase activity`GO:0046872^molecular_function^metal ion binding`GO:0006811^biological_process^ion transport
TRINITY_DN4848_c0_g1	-	-	-	-	-
TRINITY_DN4838_c0_g1	-	-	-	-	-
TRINITY_DN4823_c0_g1	PNP1_ORYSJ^PNP1_ORYSJ^Q:2459-975,H:79-574^76-908%ID^E:0^RecName: Full=Probable polyribonucleotide nucleotidyltransferase 1, chloroplastic;^Eukaryota; Viridiplantae; Streptophyta; Embryophyta; Tracheophyta; Spermatophyta; Magnoliophyta; Liliopsida; Poales; Poaceae; BOP clade; Oryzoideae; Oryzeae; Oryzinae; Oryza; Oryza sativa	PF01138-21^RNase_PH^3' exoribonuclease family, domain 1^86-216^E:9-5e-15`PF03725-15^RNase_PH_C^3' exoribonuclease family, domain 2^220-282^E:1-1e-14`PF01138-21^RNase_PH^3' exoribonuclease family, domain 1^442-557^E:6-3e-16	COG1185^Involved in mRNA degradation- Hydrolyzes single-stranded polyribonucleotides processively in the 3'- to 5'-direction (By similarity)	KEGG:osa:4342497`KO:K00962	GO:0009507^cellular_component^chloroplast`GO:0009570^cellular_component^chloroplast stroma`GO:0005829^cellular_component^cytosol`GO:0005739^cellular_component^mitochondrion`GO:0000175^molecular_function^3'-5'-exoribonuclease activity`GO:0004654^molecular_function^polyribonucleotide nucleotidyltransferase activity`GO:0003723^molecular_function^RNA binding`GO:0016120^biological_process^carotene bio…
TRINITY_DN4823_c0_g2	-	-	-	-	-
TRINITY_DN4823_c1_g1	-	-	-	-	-
TRINITY_DN4822_c0_g1	-	-	-	-	-
TRINITY_DN4822_c1_g1	PP451_ARATH^PP451_ARATH^Q:100-846,H:19-263^42-023%ID^E:3-32e-35^RecName: Full=Pentatricopeptide repeat-containing protein At5g67570, chloroplastic;^Eukaryota; Viridiplantae; Streptophyta; Embryophyta; Tracheophyta; Spermatophyta; Magnoliophyta; eudicotyledons; Gunneridae; Pentapetalae; rosids; malvids; Brassicales; Brassicaceae; Camelineae; Arabidopsis	-	ENOG410Z7Z7^Pentatricopeptide repeat-containing protein	KEGG:ath:AT5G67570	GO:0009507^cellular_component^chloroplast`GO:0009658^biological_process^chloroplast organization`GO:0042793^biological_process^plastid transcription
TRINITY_DN4822_c2_g1	-	-	-	-	-
TRINITY_DN4827_c0_g1	MIF1_ARATH^MIF1_ARATH^Q:764-895,H:37-80^79-545%ID^E:9-2e-18^RecName: Full=Mini zinc finger protein 1;^Eukaryota; Viridiplantae; Streptophyta; Embryophyta; Tracheophyta; Spermatophyta; Magnoliophyta; eudicotyledons; Gunneridae; Pentapetalae; rosids; malvids; Brassicales; Brassicaceae; Camelineae; Arabidopsis`MIF1_ARATH^MIF1_ARATH^Q:1485-1354,H:37-80^79-545%ID^E:1-12e-17^RecName: Full=Mini zinc fin…	PF04770-12^ZF-HD_dimer^ZF-HD protein dimerisation region^117-169^E:4-3e-29	ENOG410YXCJ^ZF-HD homeobox protein At4g24660-like	KEGG:ath:AT1G74660	GO:0005737^cellular_component^cytoplasm`GO:0005634^cellular_component^nucleus`GO:0003677^molecular_function^DNA binding`GO:0046872^molecular_function^metal ion binding`GO:0042803^molecular_function^protein homodimerization activity`GO:0007275^biological_process^multicellular organism development`GO:0043392^biological_process^negative regulation of DNA binding`GO:0045892^biological_process^negativ…
TRINITY_DN4871_c1_g1	-	-	-	-	-
TRINITY_DN4871_c0_g1	-	-	-	-	-
TRINITY_DN4855_c0_g1	-	-	-	-	-
TRINITY_DN4855_c0_g2	-	-	-	-	-
TRINITY_DN4855_c4_g1	-	-	-	-	-
TRINITY_DN4855_c3_g2	-	-	-	-	-
TRINITY_DN4855_c7_g1	-	-	-	-	-
TRINITY_DN4855_c15_g1	-	-	-	-	-
TRINITY_DN4869_c0_g1	EXOS1_HUMAN^EXOS1_HUMAN^Q:2143-1619,H:10-172^42-135%ID^E:4-75e-26^RecName: Full=Exosome complex component CSL4;^Eukaryota; Metazoa; Chordata; Craniata; Vertebrata; Euteleostomi; Mammalia; Eutheria; Euarchontoglires; Primates; Haplorrhini; Catarrhini; Hominidae; Homo	-	-	-	-
TRINITY_DN4895_c0_g1	SR45A_ARATH^SR45A_ARATH^Q:176-475,H:72-171^67%ID^E:1-38e-30^RecName: Full=Serine/arginine-rich splicing factor SR45a;^Eukaryota; Viridiplantae; Streptophyta; Embryophyta; Tracheophyta; Spermatophyta; Magnoliophyta; eudicotyledons; Gunneridae; Pentapetalae; rosids; malvids; Brassicales; Brassicaceae; Camelineae; Arabidopsis	PF13893-6^RRM_5^RNA recognition motif- (a-k-a- RRM, RBD, or RNP domain)^62-141^E:0-039`PF00076-22^RRM_1^RNA recognition motif- (a-k-a- RRM, RBD, or RNP domain)^64-133^E:1-4e-16	ENOG4111F1G^scaffold attachment factor	KEGG:ath:AT1G07350	GO:0016607^cellular_component^nuclear speck`GO:1990904^cellular_component^ribonucleoprotein complex`GO:0005681^cellular_component^spliceosomal complex`GO:0003723^molecular_function^RNA binding`GO:0006397^biological_process^mRNA processing`GO:0043484^biological_process^regulation of RNA splicing`GO:0009644^biological_process^response to high light intensity`GO:0008380^biological_process^RNA splici…
TRINITY_DN4895_c0_g2	-	-	-	-	-
TRINITY_DN4888_c2_g1	-	-	-	-	-
TRINITY_DN4888_c0_g1	EIF3E_ARATH^EIF3E_ARATH^Q:1636-239,H:6-441^70-601%ID^E:0^RecName: Full=Eukaryotic translation initiation factor 3 subunit E {ECO:0000255|HAMAP-Rule:MF_03004, ECO:0000303|PubMed:11029466};^Eukaryota; Viridiplantae; Streptophyta; Embryophyta; Tracheophyta; Spermatophyta; Magnoliophyta; eudicotyledons; Gunneridae; Pentapetalae; rosids; malvids; Brassicales; Brassicaceae; Camelineae; Arabidopsis	PF09440-10^eIF3_N^eIF3 subunit 6 N terminal domain^11-143^E:1-9e-47`PF01399-27^PCI^PCI domain^321-435^E:3-2e-17	ENOG410XQK5^Component of the eukaryotic translation initiation factor 3 (eIF-3) complex, which is involved in protein synthesis and, together with other initiation factors, stimulates binding of mRNA and methionyl-tRNAi to the 40S ribosome (By similarity)	KEGG:ath:AT3G57290`KO:K03250	GO:0005737^cellular_component^cytoplasm`GO:0005829^cellular_component^cytosol`GO:0031597^cellular_component^cytosolic proteasome complex`GO:0016282^cellular_component^eukaryotic 43S preinitiation complex`GO:0033290^cellular_component^eukaryotic 48S preinitiation complex`GO:0005852^cellular_component^eukaryotic translation initiation factor 3 complex`GO:0071540^cellular_component^eukaryotic transl…
TRINITY_DN4858_c0_g1	-	-	-	-	-
TRINITY_DN4858_c0_g2	SHB_ARATH^SHB_ARATH^Q:217-2250,H:32-666^42-795%ID^E:4-8e-149^RecName: Full=SH2 domain-containing protein B {ECO:0000303|PubMed:15063865};^Eukaryota; Viridiplantae; Streptophyta; Embryophyta; Tracheophyta; Spermatophyta; Magnoliophyta; eudicotyledons; Gunneridae; Pentapetalae; rosids; malvids; Brassicales; Brassicaceae; Camelineae; Arabidopsis	-	ENOG41116R2^NA	KEGG:ath:AT1G78540	GO:0005634^cellular_component^nucleus`GO:0003700^molecular_function^DNA-binding transcription factor activity`GO:0007165^biological_process^signal transduction
TRINITY_DN4839_c0_g1	BSDC1_BOVIN^BSDC1_BOVIN^Q:1530-910,H:55-242^29-327%ID^E:4-55e-18^RecName: Full=BSD domain-containing protein 1;^Eukaryota; Metazoa; Chordata; Craniata; Vertebrata; Euteleostomi; Mammalia; Eutheria; Laurasiatheria; Cetartiodactyla; Ruminantia; Pecora; Bovidae; Bovinae; Bos	PF03909-17^BSD^BSD domain^220-276^E:3e-13	ENOG4110FD4^BSD domain containing 1	KEGG:bta:505545	-
TRINITY_DN4839_c0_g2	-	-	-	-	-
TRINITY_DN4813_c0_g1	SAG39_ORYSI^SAG39_ORYSI^Q:73-285,H:25-96^51-389%ID^E:4-44e-17^RecName: Full=Senescence-specific cysteine protease SAG39 {ECO:0000305};^Eukaryota; Viridiplantae; Streptophyta; Embryophyta; Tracheophyta; Spermatophyta; Magnoliophyta; Liliopsida; Poales; Poaceae; BOP clade; Oryzoideae; Oryzeae; Oryzinae; Oryza; Oryza sativa	PF08246-12^Inhibitor_I29^Cathepsin propeptide inhibitor domain (I29)^37-92^E:7-7e-17	COG4870^cathepsin	-	GO:0010282^cellular_component^senescence-associated vacuole`GO:0008234^molecular_function^cysteine-type peptidase activity`GO:0007568^biological_process^aging`GO:0010150^biological_process^leaf senescence`GO:0010623^biological_process^programmed cell death involved in cell development`GO:0009737^biological_process^response to abscisic acid`GO:0009723^biological_process^response to ethylene`GO:000…
TRINITY_DN4884_c0_g1	CIPKB_ARATH^CIPKB_ARATH^Q:1287-220,H:63-421^57-692%ID^E:3-52e-134^RecName: Full=CBL-interacting serine/threonine-protein kinase 11;^Eukaryota; Viridiplantae; Streptophyta; Embryophyta; Tracheophyta; Spermatophyta; Magnoliophyta; eudicotyledons; Gunneridae; Pentapetalae; rosids; malvids; Brassicales; Brassicaceae; Camelineae; Arabidopsis	PF00069-25^Pkinase^Protein kinase domain^6-216^E:5-1e-62`PF07714-17^Pkinase_Tyr^Protein tyrosine kinase^7-211^E:8-6e-31`PF14531-6^Kinase-like^Kinase-like^55-204^E:2e-10`PF03822-14^NAF^NAF domain^248-298^E:1-5e-18	COG0515^Serine Threonine protein kinase	KEGG:ath:AT2G30360	GO:0005524^molecular_function^ATP binding`GO:0004672^molecular_function^protein kinase activity`GO:0004674^molecular_function^protein serine/threonine kinase activity`GO:0006468^biological_process^protein phosphorylation`GO:0009268^biological_process^response to pH`GO:0007165^biological_process^signal transduction
TRINITY_DN4894_c0_g1	-	-	-	-	-
TRINITY_DN4894_c4_g1	-	-	-	-	-
TRINITY_DN4894_c3_g2	-	-	-	-	-
TRINITY_DN4826_c2_g2	SC13B_ARATH^SC13B_ARATH^Q:123-1028,H:1-302^81-188%ID^E:1-6e-178^RecName: Full=Protein transport protein SEC13 homolog B {ECO:0000305};^Eukaryota; Viridiplantae; Streptophyta; Embryophyta; Tracheophyta; Spermatophyta; Magnoliophyta; eudicotyledons; Gunneridae; Pentapetalae; rosids; malvids; Brassicales; Brassicaceae; Camelineae; Arabidopsis	PF00400-32^WD40^WD domain, G-beta repeat^4-37^E:0-0043`PF00400-32^WD40^WD domain, G-beta repeat^46-85^E:0-00017`PF00400-32^WD40^WD domain, G-beta repeat^96-132^E:0-017`PF00400-32^WD40^WD domain, G-beta repeat^146-192^E:0-013`PF00400-32^WD40^WD domain, G-beta repeat^207-241^E:0-01	ENOG410XPFM^Component of the coat protein complex II (COPII) which promotes the formation of transport vesicles from the endoplasmic reticulum (ER)- The coat has two main functions, the physical deformation of the endoplasmic reticulum membrane into vesicles and the selection of cargo molecules- It also functions as a component of the nuclear pore complex (NPC)- NPC components, collectively refer…	KEGG:ath:AT2G30050`KO:K14004	GO:0030127^cellular_component^COPII vesicle coat`GO:0005783^cellular_component^endoplasmic reticulum`GO:0061700^cellular_component^GATOR2 complex`GO:0000139^cellular_component^Golgi membrane`GO:0005635^cellular_component^nuclear envelope`GO:0005643^cellular_component^nuclear pore`GO:0031080^cellular_component^nuclear pore outer ring`GO:0005730^cellular_component^nucleolus`GO:0005654^cellular_comp…
TRINITY_DN4824_c0_g1	-	-	-	-	-
TRINITY_DN4824_c0_g2	-	-	-	-	-
TRINITY_DN4824_c7_g1	-	-	-	-	-
TRINITY_DN4824_c1_g1	-	-	-	-	-
TRINITY_DN4812_c3_g1	-	PF06549-12^DUF1118^Protein of unknown function (DUF1118)^80-192^E:7-9e-47	-	-	-
TRINITY_DN4812_c1_g1	-	-	-	-	-
TRINITY_DN4812_c0_g1	-	-	-	-	-
TRINITY_DN4812_c0_g2	-	-	-	-	-
TRINITY_DN4831_c0_g1	-	-	-	-	-
TRINITY_DN4831_c0_g2	-	-	-	-	-
TRINITY_DN4874_c2_g1	-	-	-	-	-
TRINITY_DN4879_c0_g1	LSM3B_ARATH^LSM3B_ARATH^Q:338-48,H:1-97^91-753%ID^E:8-55e-42^RecName: Full=Sm-like protein LSM3B {ECO:0000305};^Eukaryota; Viridiplantae; Streptophyta; Embryophyta; Tracheophyta; Spermatophyta; Magnoliophyta; eudicotyledons; Gunneridae; Pentapetalae; rosids; malvids; Brassicales; Brassicaceae; Camelineae; Arabidopsis	-	-	-	-
TRINITY_DN4862_c0_g1	SG1_ARATH^SG1_ARATH^Q:623-1261,H:107-316^36-916%ID^E:3-9e-39^RecName: Full=protein SLOW GREEN 1, chloroplastic {ECO:0000303|PubMed:24420572};^Eukaryota; Viridiplantae; Streptophyta; Embryophyta; Tracheophyta; Spermatophyta; Magnoliophyta; eudicotyledons; Gunneridae; Pentapetalae; rosids; malvids; Brassicales; Brassicaceae; Camelineae; Arabidopsis	PF13432-6^TPR_16^Tetratricopeptide repeat^275-327^E:0-0015	ENOG4111FF7^repeat protein	KEGG:ath:AT3G18420	GO:0009507^cellular_component^chloroplast`GO:0009941^cellular_component^chloroplast envelope`GO:0009536^cellular_component^plastid`GO:0009658^biological_process^chloroplast organization
TRINITY_DN4808_c1_g1	AB2D_ARATH^AB2D_ARATH^Q:415-2346,H:68-688^69-8%ID^E:0^RecName: Full=ABC transporter D family member 2, chloroplastic;^Eukaryota; Viridiplantae; Streptophyta; Embryophyta; Tracheophyta; Spermatophyta; Magnoliophyta; eudicotyledons; Gunneridae; Pentapetalae; rosids; malvids; Brassicales; Brassicaceae; Camelineae; Arabidopsis	PF06472-15^ABC_membrane_2^ABC transporter transmembrane region 2^112-369^E:2-2e-58`PF00664-23^ABC_membrane^ABC transporter transmembrane region^122-388^E:0-0001`PF05992-12^SbmA_BacA^SbmA/BacA-like family^143-419^E:1-4e-17`PF00005-27^ABC_tran^ABC transporter^482-684^E:9-2e-18	COG4178^(ABC) transporter	KEGG:ath:AT1G54350	GO:0009507^cellular_component^chloroplast`GO:0016021^cellular_component^integral component of membrane`GO:0005524^molecular_function^ATP binding`GO:0042626^molecular_function^ATPase activity, coupled to transmembrane movement of substances
TRINITY_DN4808_c0_g1	UPL3_ARATH^UPL3_ARATH^Q:1252-3690,H:151-958^72-494%ID^E:0^RecName: Full=E3 ubiquitin-protein ligase UPL3;^Eukaryota; Viridiplantae; Streptophyta; Embryophyta; Tracheophyta; Spermatophyta; Magnoliophyta; eudicotyledons; Gunneridae; Pentapetalae; rosids; malvids; Brassicales; Brassicaceae; Camelineae; Arabidopsis	PF04782-12^DUF632^Protein of unknown function (DUF632)^56-93^E:3-4e-05	-	-	-
TRINITY_DN4833_c0_g1	-	PF04398-12^DUF538^Protein of unknown function, DUF538^50-154^E:5e-23	-	-	-
TRINITY_DN4833_c1_g2	-	PF04398-12^DUF538^Protein of unknown function, DUF538^34-139^E:1-9e-26	-	-	-
TRINITY_DN4870_c2_g1	-	-	-	-	-
TRINITY_DN4875_c0_g1	-	-	-	-	-
TRINITY_DN4854_c0_g1	-	-	-	-	-
TRINITY_DN4877_c0_g2	-	-	-	-	-
TRINITY_DN4836_c1_g1	-	-	-	-	-
TRINITY_DN4846_c0_g1	-	-	-	-	-
TRINITY_DN4846_c0_g2	LTO1_MOUSE^LTO1_MOUSE^Q:1476-1111,H:6-127^32-787%ID^E:1-11e-13^RecName: Full=Protein LTO1 homolog {ECO:0000305};^Eukaryota; Metazoa; Chordata; Craniata; Vertebrata; Euteleostomi; Mammalia; Eutheria; Euarchontoglires; Glires; Rodentia; Myomorpha; Muroidea; Muridae; Murinae; Mus; Mus	PF09811-9^Yae1_N^Essential protein Yae1, N terminal^30-68^E:4-4e-11	ENOG4111U8U^Essential protein Yae1, N terminal	KEGG:mmu:72284	GO:0005634^cellular_component^nucleus`GO:0106035^biological_process^protein maturation by [4Fe-4S] cluster transfer`GO:0042273^biological_process^ribosomal large subunit biogenesis`GO:0000723^biological_process^telomere maintenance`GO:0006413^biological_process^translational initiation
TRINITY_DN4873_c0_g1	ORYC_ORYSJ^ORYC_ORYSJ^Q:141-1142,H:29-362^75-224%ID^E:3-33e-176^RecName: Full=Oryzain gamma chain;^Eukaryota; Viridiplantae; Streptophyta; Embryophyta; Tracheophyta; Spermatophyta; Magnoliophyta; Liliopsida; Poales; Poaceae; BOP clade; Oryzoideae; Oryzeae; Oryzinae; Oryza; Oryza sativa	PF08246-12^Inhibitor_I29^Cathepsin propeptide inhibitor domain (I29)^74-130^E:1-4e-12`PF00112-23^Peptidase_C1^Papain family cysteine protease^156-370^E:9-4e-77	COG4870^cathepsin	KEGG:osa:4347180`KO:K01366	GO:0005615^cellular_component^extracellular space`GO:0005764^cellular_component^lysosome`GO:0004197^molecular_function^cysteine-type endopeptidase activity`GO:0051603^biological_process^proteolysis involved in cellular protein catabolic process
TRINITY_DN4873_c0_g2	CYSP2_MAIZE^CYSP2_MAIZE^Q:226-1230,H:25-360^75-964%ID^E:0^RecName: Full=Cysteine proteinase 2;^Eukaryota; Viridiplantae; Streptophyta; Embryophyta; Tracheophyta; Spermatophyta; Magnoliophyta; Liliopsida; Poales; Poaceae; PACMAD clade; Panicoideae; Andropogonodae; Andropogoneae; Tripsacinae; Zea	PF08246-12^Inhibitor_I29^Cathepsin propeptide inhibitor domain (I29)^63-119^E:5-7e-16`PF00112-23^Peptidase_C1^Papain family cysteine protease^145-360^E:2-1e-78	COG4870^cathepsin	-	GO:0005615^cellular_component^extracellular space`GO:0005764^cellular_component^lysosome`GO:0004197^molecular_function^cysteine-type endopeptidase activity`GO:0051603^biological_process^proteolysis involved in cellular protein catabolic process
TRINITY_DN4873_c3_g1	-	-	-	-	-
TRINITY_DN4873_c1_g2	-	-	-	-	-
TRINITY_DN4832_c1_g1	-	-	-	-	-
TRINITY_DN4832_c0_g3	-	-	-	-	-
TRINITY_DN4883_c0_g1	DCDA2_ARATH^DCDA2_ARATH^Q:1569-295,H:64-489^84-742%ID^E:0^RecName: Full=Diaminopimelate decarboxylase 2, chloroplastic;^Eukaryota; Viridiplantae; Streptophyta; Embryophyta; Tracheophyta; Spermatophyta; Magnoliophyta; eudicotyledons; Gunneridae; Pentapetalae; rosids; malvids; Brassicales; Brassicaceae; Camelineae; Arabidopsis	PF01168-20^Ala_racemase_N^Alanine racemase, N-terminal domain^111-315^E:2-9e-08`PF02784-16^Orn_Arg_deC_N^Pyridoxal-dependent decarboxylase, pyridoxal binding domain^112-359^E:2-6e-52`PF00278-22^Orn_DAP_Arg_deC^Pyridoxal-dependent decarboxylase, C-terminal sheet domain^141-450^E:1e-23	COG0019^Specifically catalyzes the decarboxylation of meso- diaminopimelate (meso-DAP) to L-lysine (By similarity)	KEGG:ath:AT5G11880`KO:K01586	GO:0009507^cellular_component^chloroplast`GO:0009570^cellular_component^chloroplast stroma`GO:0005829^cellular_component^cytosol`GO:0008836^molecular_function^diaminopimelate decarboxylase activity`GO:0009089^biological_process^lysine biosynthetic process via diaminopimelate
TRINITY_DN4810_c1_g1	SMH5_MAIZE^SMH5_MAIZE^Q:1465-1611,H:6-56^50-98%ID^E:3-02e-07^RecName: Full=Single myb histone 5;^Eukaryota; Viridiplantae; Streptophyta; Embryophyta; Tracheophyta; Spermatophyta; Magnoliophyta; Liliopsida; Poales; Poaceae; PACMAD clade; Panicoideae; Andropogonodae; Andropogoneae; Tripsacinae; Zea	PF00249-31^Myb_DNA-binding^Myb-like DNA-binding domain^437-484^E:4-5e-11`PF13921-6^Myb_DNA-bind_6^Myb-like DNA-binding domain^438-484^E:1e-05	ENOG4111SQS^single myb histone	KEGG:zma:542124`KO:K09422	GO:0000785^cellular_component^chromatin`GO:0000781^cellular_component^chromosome, telomeric region`GO:0005730^cellular_component^nucleolus`GO:0000786^cellular_component^nucleosome`GO:0005634^cellular_component^nucleus`GO:0003691^molecular_function^double-stranded telomeric DNA binding`GO:0042803^molecular_function^protein homodimerization activity`GO:0043047^molecular_function^single-stranded tel…
TRINITY_DN4810_c2_g1	CNDH2_ARATH^CNDH2_ARATH^Q:2408-444,H:13-663^46-429%ID^E:3-88e-157^RecName: Full=Condensin-2 complex subunit H2;^Eukaryota; Viridiplantae; Streptophyta; Embryophyta; Tracheophyta; Spermatophyta; Magnoliophyta; eudicotyledons; Gunneridae; Pentapetalae; rosids; malvids; Brassicales; Brassicaceae; Camelineae; Arabidopsis	PF06278-11^CNDH2_N^Condensin II complex subunit CAP-H2 or CNDH2, N-terminal^120-231^E:1-2e-35`PF16869-5^CNDH2_M^PF16858^255-411^E:1-9e-26`PF16858-5^CNDH2_C^Condensin II complex subunit CAP-H2 or CNDH2, C-term^412-699^E:2-6e-51	ENOG4111BR3^non-SMC condensin II complex, subunit H2	KEGG:ath:AT3G16730`KO:K11490	GO:0000793^cellular_component^condensed chromosome`GO:0000796^cellular_component^condensin complex`GO:0005730^cellular_component^nucleolus`GO:0005634^cellular_component^nucleus`GO:0003682^molecular_function^chromatin binding`GO:0051276^biological_process^chromosome organization`GO:0010032^biological_process^meiotic chromosome condensation`GO:0051306^biological_process^mitotic sister chromatid sep…
TRINITY_DN4810_c0_g1	SMH3_MAIZE^SMH3_MAIZE^Q:1832-1981,H:6-57^49-057%ID^E:4-52e-07^RecName: Full=Single myb histone 3;^Eukaryota; Viridiplantae; Streptophyta; Embryophyta; Tracheophyta; Spermatophyta; Magnoliophyta; Liliopsida; Poales; Poaceae; PACMAD clade; Panicoideae; Andropogonodae; Andropogoneae; Tripsacinae; Zea	PF00249-31^Myb_DNA-binding^Myb-like DNA-binding domain^612-658^E:1-5e-09	-	KEGG:zma:542123`KO:K09422	GO:0000785^cellular_component^chromatin`GO:0000781^cellular_component^chromosome, telomeric region`GO:0005730^cellular_component^nucleolus`GO:0000786^cellular_component^nucleosome`GO:0005634^cellular_component^nucleus`GO:0003691^molecular_function^double-stranded telomeric DNA binding`GO:0042803^molecular_function^protein homodimerization activity`GO:0043047^molecular_function^single-stranded tel…
TRINITY_DN4834_c3_g1	PM19L_ORYSJ^PM19L_ORYSJ^Q:445-347,H:43-75^84-848%ID^E:4-47e-08^RecName: Full=Membrane protein PM19L {ECO:0000305};^Eukaryota; Viridiplantae; Streptophyta; Embryophyta; Tracheophyta; Spermatophyta; Magnoliophyta; Liliopsida; Poales; Poaceae; BOP clade; Oryzoideae; Oryzeae; Oryzinae; Oryza; Oryza sativa	-	ENOG410YI9M^AWPM-19-like membrane family protein	KEGG:osa:4338635	GO:0016021^cellular_component^integral component of membrane
TRINITY_DN4834_c2_g1	-	-	-	-	-
TRINITY_DN4834_c0_g1	GUX8_ARATH^GUX8_ARATH^Q:430-1764,H:55-497^68-539%ID^E:0^RecName: Full=Putative glucuronosyltransferase PGSIP8;^Eukaryota; Viridiplantae; Streptophyta; Embryophyta; Tracheophyta; Spermatophyta; Magnoliophyta; eudicotyledons; Gunneridae; Pentapetalae; rosids; malvids; Brassicales; Brassicaceae; Camelineae; Arabidopsis	-	COG5597^Glycosyl Transferase	KEGG:ath:AT2G35710	GO:0016021^cellular_component^integral component of membrane`GO:0046872^molecular_function^metal ion binding`GO:0016757^molecular_function^transferase activity, transferring glycosyl groups`GO:0006486^biological_process^protein glycosylation
TRINITY_DN4817_c0_g1	NP93A_ARATH^NP93A_ARATH^Q:216-2762,H:10-861^68-347%ID^E:0^RecName: Full=Nuclear pore complex protein NUP93A {ECO:0000303|PubMed:21189294};^Eukaryota; Viridiplantae; Streptophyta; Embryophyta; Tracheophyta; Spermatophyta; Magnoliophyta; eudicotyledons; Gunneridae; Pentapetalae; rosids; malvids; Brassicales; Brassicaceae; Camelineae; Arabidopsis	PF04097-14^Nic96^Nup93/Nic96^243-843^E:7-5e-108	ENOG410XPN3^nuclear pore complex protein	KEGG:ath:AT2G41620`KO:K14309	GO:0005635^cellular_component^nuclear envelope`GO:0005643^cellular_component^nuclear pore`GO:0005730^cellular_component^nucleolus`GO:0009506^cellular_component^plasmodesma`GO:0017056^molecular_function^structural constituent of nuclear pore`GO:0051292^biological_process^nuclear pore complex assembly`GO:0016973^biological_process^poly(A)+ mRNA export from nucleus`GO:0006606^biological_process^prot…
TRINITY_DN4897_c0_g1	RM06_MARPO^RM06_MARPO^Q:686-408,H:1-93^67-742%ID^E:7-78e-42^RecName: Full=60S ribosomal protein L6, mitochondrial;^Eukaryota; Viridiplantae; Streptophyta; Embryophyta; Marchantiophyta; Marchantiopsida; Marchantiidae; Marchantiales; Marchantiaceae; Marchantia	PF00347-23^Ribosomal_L6^Ribosomal protein L6^69-139^E:7-2e-16	-	-	GO:0005739^cellular_component^mitochondrion`GO:0005840^cellular_component^ribosome`GO:0019843^molecular_function^rRNA binding`GO:0003735^molecular_function^structural constituent of ribosome`GO:0006412^biological_process^translation
TRINITY_DN4852_c1_g1	CKL3_ARATH^CKL3_ARATH^Q:201-124,H:184-209^100%ID^E:1-78e-10^RecName: Full=Casein kinase 1-like protein 3 {ECO:0000305};^Eukaryota; Viridiplantae; Streptophyta; Embryophyta; Tracheophyta; Spermatophyta; Magnoliophyta; eudicotyledons; Gunneridae; Pentapetalae; rosids; malvids; Brassicales; Brassicaceae; Camelineae; Arabidopsis	-	ENOG410XPGP^Casein Kinase	KEGG:ath:AT4G28880	GO:0005737^cellular_component^cytoplasm`GO:0005634^cellular_component^nucleus`GO:0005524^molecular_function^ATP binding`GO:0004674^molecular_function^protein serine/threonine kinase activity`GO:0009785^biological_process^blue light signaling pathway`GO:0006897^biological_process^endocytosis`GO:0018105^biological_process^peptidyl-serine phosphorylation`GO:0018107^biological_process^peptidyl-threon…
TRINITY_DN4852_c0_g1	CAMK1_ARATH^CAMK1_ARATH^Q:1989-451,H:63-575^80-897%ID^E:0^RecName: Full=CDPK-related kinase 1;^Eukaryota; Viridiplantae; Streptophyta; Embryophyta; Tracheophyta; Spermatophyta; Magnoliophyta; eudicotyledons; Gunneridae; Pentapetalae; rosids; malvids; Brassicales; Brassicaceae; Camelineae; Arabidopsis	PF00069-25^Pkinase^Protein kinase domain^76-338^E:6-8e-71`PF07714-17^Pkinase_Tyr^Protein tyrosine kinase^77-331^E:2e-33`PF06293-14^Kdo^Lipopolysaccharide kinase (Kdo/WaaP) family^153-226^E:0-00015	ENOG410XRMJ^calcium-dependent protein kinase	KEGG:ath:AT2G41140	GO:0005737^cellular_component^cytoplasm`GO:0005634^cellular_component^nucleus`GO:0005886^cellular_component^plasma membrane`GO:0005524^molecular_function^ATP binding`GO:0009931^molecular_function^calcium-dependent protein serine/threonine kinase activity`GO:0005516^molecular_function^calmodulin binding`GO:0004683^molecular_function^calmodulin-dependent protein kinase activity`GO:0046872^molecular…
TRINITY_DN4880_c1_g1	-	-	-	-	-
TRINITY_DN4880_c0_g2	SAMBA_ARATH^SAMBA_ARATH^Q:167-6,H:33-86^68-519%ID^E:1-17e-17^RecName: Full=Protein SAMBA {ECO:0000303|PubMed:22869741};^Eukaryota; Viridiplantae; Streptophyta; Embryophyta; Tracheophyta; Spermatophyta; Magnoliophyta; eudicotyledons; Gunneridae; Pentapetalae; rosids; malvids; Brassicales; Brassicaceae; Camelineae; Arabidopsis	-	-	-	-
TRINITY_DN4863_c0_g1	ARC5_ARATH^ARC5_ARATH^Q:183-2426,H:22-765^76-368%ID^E:0^RecName: Full=Dynamin-like protein ARC5;^Eukaryota; Viridiplantae; Streptophyta; Embryophyta; Tracheophyta; Spermatophyta; Magnoliophyta; eudicotyledons; Gunneridae; Pentapetalae; rosids; malvids; Brassicales; Brassicaceae; Camelineae; Arabidopsis	PF00350-23^Dynamin_N^Dynamin family^30-210^E:7-1e-31	COG0699^Dynamin family	KEGG:ath:AT3G19720	GO:0009507^cellular_component^chloroplast`GO:0009707^cellular_component^chloroplast outer membrane`GO:0005737^cellular_component^cytoplasm`GO:0016020^cellular_component^membrane`GO:0005777^cellular_component^peroxisome`GO:0005525^molecular_function^GTP binding`GO:0003924^molecular_function^GTPase activity`GO:0042802^molecular_function^identical protein binding`GO:0008017^molecular_function^microt…
TRINITY_DN4856_c0_g1	-	-	-	-	-
TRINITY_DN4821_c4_g1	-	-	-	-	-
TRINITY_DN4821_c0_g1	DPB_ARATH^DPB_ARATH^Q:3904-3392,H:100-274^59-429%ID^E:1-06e-55^RecName: Full=Transcription factor-like protein DPB;^Eukaryota; Viridiplantae; Streptophyta; Embryophyta; Tracheophyta; Spermatophyta; Magnoliophyta; eudicotyledons; Gunneridae; Pentapetalae; rosids; malvids; Brassicales; Brassicaceae; Camelineae; Arabidopsis	PF02319-20^E2F_TDP^E2F/DP family winged-helix DNA-binding domain^123-200^E:5e-17`PF08781-10^DP^Transcription factor DP^207-292^E:2-7e-26	ENOG410Y9QP^Transcription factor	KEGG:ath:AT5G03415	GO:0005737^cellular_component^cytoplasm`GO:0005634^cellular_component^nucleus`GO:0005667^cellular_component^transcription factor complex`GO:0003677^molecular_function^DNA binding`GO:0000981^molecular_function^DNA-binding transcription factor activity, RNA polymerase II-specific`GO:0046982^molecular_function^protein heterodimerization activity`GO:0042023^biological_process^DNA endoreduplication`GO…
TRINITY_DN4844_c0_g1	-	-	-	-	-
TRINITY_DN4842_c0_g1	-	-	-	-	-
TRINITY_DN4845_c0_g1	RTNLH_ARATH^RTNLH_ARATH^Q:184-2,H:1-60^43-548%ID^E:7-53e-09^RecName: Full=Reticulon-like protein B8;^Eukaryota; Viridiplantae; Streptophyta; Embryophyta; Tracheophyta; Spermatophyta; Magnoliophyta; eudicotyledons; Gunneridae; Pentapetalae; rosids; malvids; Brassicales; Brassicaceae; Camelineae; Arabidopsis	-	ENOG410XPKH^Reticulon	KEGG:ath:AT3G10260	GO:0005789^cellular_component^endoplasmic reticulum membrane`GO:0016021^cellular_component^integral component of membrane`GO:0005739^cellular_component^mitochondrion
TRINITY_DN4891_c0_g1	SCL23_ARATH^SCL23_ARATH^Q:728-1627,H:52-328^55-116%ID^E:1-31e-90^RecName: Full=Scarecrow-like protein 23;^Eukaryota; Viridiplantae; Streptophyta; Embryophyta; Tracheophyta; Spermatophyta; Magnoliophyta; eudicotyledons; Gunneridae; Pentapetalae; rosids; malvids; Brassicales; Brassicaceae; Camelineae; Arabidopsis	PF03514-14^GRAS^GRAS domain family^114-423^E:5-7e-77	ENOG4110TCK^Transcription factor	KEGG:ath:AT5G41920	GO:0005634^cellular_component^nucleus`GO:0003700^molecular_function^DNA-binding transcription factor activity`GO:0043565^molecular_function^sequence-specific DNA binding`GO:0090610^biological_process^bundle sheath cell fate specification`GO:0048366^biological_process^leaf development`GO:0006355^biological_process^regulation of transcription, DNA-templated
TRINITY_DN4837_c4_g1	-	-	-	-	-
TRINITY_DN4800_c0_g1	PP311_ARATH^PP311_ARATH^Q:1887-1264,H:379-582^50-481%ID^E:2-65e-66^RecName: Full=Pentatricopeptide repeat-containing protein At4g14820;^Eukaryota; Viridiplantae; Streptophyta; Embryophyta; Tracheophyta; Spermatophyta; Magnoliophyta; eudicotyledons; Gunneridae; Pentapetalae; rosids; malvids; Brassicales; Brassicaceae; Camelineae; Arabidopsis`PP311_ARATH^PP311_ARATH^Q:1881-1264,H:148-343^27-143%ID^…	PF01535-20^PPR^PPR repeat^7-34^E:6-4e-05`PF13041-6^PPR_2^PPR repeat family^32-83^E:3-2e-10`PF13812-6^PPR_3^Pentatricopeptide repeat domain^33-83^E:0-0092`PF01535-20^PPR^PPR repeat^35-63^E:1-5e-06`PF01535-20^PPR^PPR repeat^111-136^E:0-061`PF01535-20^PPR^PPR repeat^181-206^E:0-13	ENOG410Z7Z7^Pentatricopeptide repeat-containing protein	KEGG:ath:AT4G14820	GO:0008270^molecular_function^zinc ion binding`GO:0009451^biological_process^RNA modification
TRINITY_DN4800_c0_g3	ATL80_ARATH^ATL80_ARATH^Q:944-624,H:52-164^55-372%ID^E:1-31e-36^RecName: Full=RING-H2 finger protein ATL80;^Eukaryota; Viridiplantae; Streptophyta; Embryophyta; Tracheophyta; Spermatophyta; Magnoliophyta; eudicotyledons; Gunneridae; Pentapetalae; rosids; malvids; Brassicales; Brassicaceae; Camelineae; Arabidopsis	PF13639-6^zf-RING_2^Ring finger domain^96-139^E:1-8e-13`PF17123-5^zf-RING_11^RING-like zinc finger^96-125^E:1-9e-11`PF13923-6^zf-C3HC4_2^Zinc finger, C3HC4 type (RING finger)^97-138^E:6-7e-08`PF00097-25^zf-C3HC4^Zinc finger, C3HC4 type (RING finger)^97-138^E:4-6e-06`PF13445-6^zf-RING_UBOX^RING-type zinc-finger^97-136^E:0-0011`PF12861-7^zf-ANAPC11^Anaphase-promoting complex subunit 11 RING-H2 fing…	ENOG41121N2^zinc ion binding	KEGG:ath:AT1G20823	GO:0016021^cellular_component^integral component of membrane`GO:0005886^cellular_component^plasma membrane`GO:0046872^molecular_function^metal ion binding`GO:0061630^molecular_function^ubiquitin protein ligase activity`GO:0070417^biological_process^cellular response to cold`GO:0006952^biological_process^defense response`GO:0009909^biological_process^regulation of flower development`GO:0010966^bio…
TRINITY_DN4849_c0_g1	BCCP_NOSS1^BCCP_NOSS1^Q:821-294,H:11-181^27-174%ID^E:9e-07^RecName: Full=Biotin carboxyl carrier protein of acetyl-CoA carboxylase;^Bacteria; Cyanobacteria; Nostocales; Nostocaceae; Nostoc	PF00364-22^Biotin_lipoyl^Biotin-requiring enzyme^213-269^E:1-4e-06	COG0511^Acetyl-CoA carboxylase, biotin carboxyl carrier protein	KEGG:ana:all5057`KO:K02160	GO:0009317^cellular_component^acetyl-CoA carboxylase complex`GO:0003989^molecular_function^acetyl-CoA carboxylase activity`GO:0006633^biological_process^fatty acid biosynthetic process
TRINITY_DN4878_c0_g1	-	-	-	-	-
TRINITY_DN4850_c1_g2	DRP3B_ARATH^DRP3B_ARATH^Q:126-1,H:17-58^85-714%ID^E:9-08e-14^RecName: Full=Dynamin-related protein 3B;^Eukaryota; Viridiplantae; Streptophyta; Embryophyta; Tracheophyta; Spermatophyta; Magnoliophyta; eudicotyledons; Gunneridae; Pentapetalae; rosids; malvids; Brassicales; Brassicaceae; Camelineae; Arabidopsis	-	COG0699^Dynamin family	KEGG:ath:AT2G14120`KO:K17065	GO:0005737^cellular_component^cytoplasm`GO:0016020^cellular_component^membrane`GO:0005739^cellular_component^mitochondrion`GO:0005777^cellular_component^peroxisome`GO:0005525^molecular_function^GTP binding`GO:0003924^molecular_function^GTPase activity`GO:0008017^molecular_function^microtubule binding`GO:0007049^biological_process^cell cycle`GO:0051301^biological_process^cell division`GO:0000266^b…
TRINITY_DN4850_c1_g1	-	-	-	-	-
TRINITY_DN4850_c0_g2	DRP3A_ARATH^DRP3A_ARATH^Q:2441-222,H:31-768^74-899%ID^E:0^RecName: Full=Dynamin-related protein 3A;^Eukaryota; Viridiplantae; Streptophyta; Embryophyta; Tracheophyta; Spermatophyta; Magnoliophyta; eudicotyledons; Gunneridae; Pentapetalae; rosids; malvids; Brassicales; Brassicaceae; Camelineae; Arabidopsis	PF01926-23^MMR_HSR1^50S ribosome-binding GTPase^110-264^E:6-9e-05`PF00350-23^Dynamin_N^Dynamin family^111-292^E:5-7e-53`PF01031-20^Dynamin_M^Dynamin central region^302-586^E:2-8e-101`PF02212-18^GED^Dynamin GTPase effector domain^717-806^E:3-1e-27	COG0699^Dynamin family	KEGG:ath:AT4G33650`KO:K17065	GO:0005737^cellular_component^cytoplasm`GO:0016020^cellular_component^membrane`GO:0005739^cellular_component^mitochondrion`GO:0005777^cellular_component^peroxisome`GO:0005525^molecular_function^GTP binding`GO:0003924^molecular_function^GTPase activity`GO:0042802^molecular_function^identical protein binding`GO:0008017^molecular_function^microtubule binding`GO:0007049^biological_process^cell cycle`…
TRINITY_DN4805_c0_g1	MOS1_ARATH^MOS1_ARATH^Q:182-2593,H:2-711^37-621%ID^E:8-87e-81^RecName: Full=Protein MODIFIER OF SNC1 1;^Eukaryota; Viridiplantae; Streptophyta; Embryophyta; Tracheophyta; Spermatophyta; Magnoliophyta; eudicotyledons; Gunneridae; Pentapetalae; rosids; malvids; Brassicales; Brassicaceae; Camelineae; Arabidopsis`MOS1_ARATH^MOS1_ARATH^Q:3407-4177,H:931-1190^28-364%ID^E:1-11e-10^RecName: Full=Protein …	-	ENOG41124H0^protein MODIFIER OF SNC1	KEGG:ath:AT4G24680	GO:0006325^biological_process^chromatin organization`GO:0040029^biological_process^regulation of gene expression, epigenetic
TRINITY_DN4819_c0_g1	CCR1_ARATH^CCR1_ARATH^Q:1331-492,H:45-319^47-872%ID^E:2-6e-71^RecName: Full=Cinnamoyl-CoA reductase 1;^Eukaryota; Viridiplantae; Streptophyta; Embryophyta; Tracheophyta; Spermatophyta; Magnoliophyta; eudicotyledons; Gunneridae; Pentapetalae; rosids; malvids; Brassicales; Brassicaceae; Camelineae; Arabidopsis	-	COG0451^Nad-dependent epimerase dehydratase	KEGG:ath:AT1G15950`KO:K09753	GO:0005829^cellular_component^cytosol`GO:0016621^molecular_function^cinnamoyl-CoA reductase activity`GO:0050662^molecular_function^coenzyme binding`GO:0016491^molecular_function^oxidoreductase activity`GO:0016616^molecular_function^oxidoreductase activity, acting on the CH-OH group of donors, NAD or NADP as acceptor`GO:0007623^biological_process^circadian rhythm`GO:0009809^biological_process^lign…
TRINITY_DN4818_c1_g1	STY13_ARATH^STY13_ARATH^Q:1321-443,H:121-389^39-249%ID^E:1-66e-68^RecName: Full=Serine/threonine-protein kinase STY13 {ECO:0000305};^Eukaryota; Viridiplantae; Streptophyta; Embryophyta; Tracheophyta; Spermatophyta; Magnoliophyta; eudicotyledons; Gunneridae; Pentapetalae; rosids; malvids; Brassicales; Brassicaceae; Camelineae; Arabidopsis	PF07714-17^Pkinase_Tyr^Protein tyrosine kinase^79-355^E:2-9e-58`PF00069-25^Pkinase^Protein kinase domain^83-352^E:2-8e-48	COG0515^Serine Threonine protein kinase	KEGG:ath:AT2G24360	GO:0005886^cellular_component^plasma membrane`GO:0005524^molecular_function^ATP binding`GO:0004674^molecular_function^protein serine/threonine kinase activity`GO:0004712^molecular_function^protein serine/threonine/tyrosine kinase activity`GO:0004713^molecular_function^protein tyrosine kinase activity`GO:0006468^biological_process^protein phosphorylation`GO:0045995^biological_process^regulation of…
TRINITY_DN4818_c2_g1	NRG2_ARATH^NRG2_ARATH^Q:1216-515,H:442-664^28-936%ID^E:7-99e-21^RecName: Full=Nitrate regulatory gene2 protein {ECO:0000303|PubMed:26744214};^Eukaryota; Viridiplantae; Streptophyta; Embryophyta; Tracheophyta; Spermatophyta; Magnoliophyta; eudicotyledons; Gunneridae; Pentapetalae; rosids; malvids; Brassicales; Brassicaceae; Camelineae; Arabidopsis	PF04783-12^DUF630^Protein of unknown function (DUF630)^1-58^E:6-7e-26`PF04782-12^DUF632^Protein of unknown function (DUF632)^320-653^E:3-3e-98	ENOG410YACB^Protein of unknown function (DUF632)	KEGG:ath:AT3G60320	GO:0005634^cellular_component^nucleus`GO:0071249^biological_process^cellular response to nitrate`GO:0015706^biological_process^nitrate transport`GO:0071705^biological_process^nitrogen compound transport`GO:0010167^biological_process^response to nitrate`GO:1901698^biological_process^response to nitrogen compound
TRINITY_DN4818_c0_g2	BD31B_ORYSJ^BD31B_ORYSJ^Q:724-290,H:1-145^86-897%ID^E:7-66e-90^RecName: Full=Protein BUD31 homolog 2;^Eukaryota; Viridiplantae; Streptophyta; Embryophyta; Tracheophyta; Spermatophyta; Magnoliophyta; Liliopsida; Poales; Poaceae; BOP clade; Oryzoideae; Oryzeae; Oryzinae; Oryza; Oryza sativa	PF01125-17^G10^G10 protein^1-143^E:6-9e-62	COG5132^BUD31 homolog	KEGG:osa:4338942`KO:K12873	GO:0005681^cellular_component^spliceosomal complex`GO:0000398^biological_process^mRNA splicing, via spliceosome
TRINITY_DN67632_c0_g1	-	-	-	-	-
TRINITY_DN67631_c0_g1	-	-	-	-	-
TRINITY_DN67629_c0_g1	-	-	-	-	-
TRINITY_DN67701_c0_g1	-	-	-	-	-
TRINITY_DN67697_c0_g1	-	-	-	-	-
TRINITY_DN67626_c0_g1	-	-	-	-	-
TRINITY_DN67626_c0_g2	-	-	-	-	-
TRINITY_DN67633_c0_g1	-	-	-	-	-
TRINITY_DN67659_c0_g1	ENG1_ARTBC^ENG1_ARTBC^Q:350-48,H:705-799^31-683%ID^E:8-95e-08^RecName: Full=Probable endo-1,3(4)-beta-glucanase ARB_01444 {ECO:0000305};^Eukaryota; Fungi; Dikarya; Ascomycota; Pezizomycotina; Eurotiomycetes; Eurotiomycetidae; Onygenales; Arthrodermataceae; Trichophyton	PF17652-1^Glyco_hydro81C^Glycosyl hydrolase family 81 C-terminal domain^56-159^E:1-8e-28	-	KEGG:sce:YLR144C`KO:K01180	GO:0009986^cellular_component^cell surface`GO:0005737^cellular_component^cytoplasm`GO:0005622^cellular_component^intracellular`GO:0042973^molecular_function^glucan endo-1,3-beta-D-glucosidase activity`GO:0052861^molecular_function^glucan endo-1,3-beta-glucanase activity, C-3 substituted reducing group`GO:0052862^molecular_function^glucan endo-1,4-beta-glucanase activity, C-3 substituted reducing …
TRINITY_DN67705_c1_g2	NMAT3_ARATH^NMAT3_ARATH^Q:111-269,H:670-722^62-264%ID^E:7-25e-17^RecName: Full=Nuclear intron maturase 3, mitochondrial {ECO:0000303|PubMed:19946041};^Eukaryota; Viridiplantae; Streptophyta; Embryophyta; Tracheophyta; Spermatophyta; Magnoliophyta; eudicotyledons; Gunneridae; Pentapetalae; rosids; malvids; Brassicales; Brassicaceae; Camelineae; Arabidopsis	-	COG3344^RNA-directed DNA polymerase	KEGG:ath:AT5G04050	GO:0005739^cellular_component^mitochondrion`GO:0003677^molecular_function^DNA binding`GO:0004519^molecular_function^endonuclease activity`GO:0046872^molecular_function^metal ion binding`GO:0003964^molecular_function^RNA-directed DNA polymerase activity`GO:0000373^biological_process^Group II intron splicing`GO:0006314^biological_process^intron homing`GO:0090615^biological_process^mitochondrial mRN…
TRINITY_DN67705_c1_g1	-	-	-	-	-
TRINITY_DN67695_c0_g1	-	-	-	-	-
TRINITY_DN67649_c0_g1	-	-	-	-	-
TRINITY_DN67639_c0_g1	-	-	-	-	-
TRINITY_DN67679_c0_g1	-	PF07797-14^DUF1639^Protein of unknown function (DUF1639)^198-251^E:7-3e-09	-	-	-
TRINITY_DN67693_c0_g1	-	-	-	-	-
TRINITY_DN67684_c0_g1	-	-	-	-	-
TRINITY_DN67682_c0_g2	-	-	-	-	-
TRINITY_DN67675_c0_g1	-	-	-	-	-
TRINITY_DN67622_c1_g1	-	-	-	-	-
TRINITY_DN67706_c0_g1	-	-	-	-	-
TRINITY_DN67690_c0_g1	-	-	-	-	-
TRINITY_DN67703_c0_g1	-	-	-	-	-
TRINITY_DN67702_c1_g1	-	-	-	-	-
TRINITY_DN67660_c0_g1	-	-	-	-	-
TRINITY_DN67652_c0_g1	-	-	-	-	-
TRINITY_DN67621_c0_g1	-	-	-	-	-
TRINITY_DN67641_c0_g1	-	-	-	-	-
TRINITY_DN67665_c0_g1	-	PF13456-6^RVT_3^Reverse transcriptase-like^1-106^E:4-5e-12	-	-	-
TRINITY_DN67712_c0_g1	-	-	-	-	-
TRINITY_DN67656_c3_g1	-	-	-	-	-
TRINITY_DN67656_c0_g1	-	-	-	-	-
TRINITY_DN67628_c0_g1	-	-	-	-	-
TRINITY_DN67627_c0_g1	-	-	-	-	-
TRINITY_DN67616_c0_g1	POLX_TOBAC^POLX_TOBAC^Q:421-8,H:463-600^36-232%ID^E:1-18e-25^RecName: Full=Retrovirus-related Pol polyprotein from transposon TNT 1-94;^Eukaryota; Viridiplantae; Streptophyta; Embryophyta; Tracheophyta; Spermatophyta; Magnoliophyta; eudicotyledons; Gunneridae; Pentapetalae; asterids; lamiids; Solanales; Solanaceae; Nicotianoideae; Nicotianeae; Nicotiana	PF00665-26^rve^Integrase core domain^16-131^E:9-9e-21	-	-	GO:0000943^cellular_component^retrotransposon nucleocapsid`GO:0004190^molecular_function^aspartic-type endopeptidase activity`GO:0004519^molecular_function^endonuclease activity`GO:0003676^molecular_function^nucleic acid binding`GO:0003964^molecular_function^RNA-directed DNA polymerase activity`GO:0008270^molecular_function^zinc ion binding`GO:0015074^biological_process^DNA integration
TRINITY_DN67617_c0_g2	-	-	-	-	-
TRINITY_DN67671_c0_g1	ADF4_ARATH^ADF4_ARATH^Q:614-685,H:2-25^100%ID^E:1-38e-07^RecName: Full=Actin-depolymerizing factor 4;^Eukaryota; Viridiplantae; Streptophyta; Embryophyta; Tracheophyta; Spermatophyta; Magnoliophyta; eudicotyledons; Gunneridae; Pentapetalae; rosids; malvids; Brassicales; Brassicaceae; Camelineae; Arabidopsis	-	ENOG41122P5^actin-depolymerizing factor	KEGG:ath:AT5G59890`KO:K05765	GO:0015629^cellular_component^actin cytoskeleton`GO:0005737^cellular_component^cytoplasm`GO:0003779^molecular_function^actin binding`GO:0030042^biological_process^actin filament depolymerization`GO:0009870^biological_process^defense response signaling pathway, resistance gene-dependent`GO:0042742^biological_process^defense response to bacterium
TRINITY_DN67710_c0_g1	-	-	-	-	-
TRINITY_DN67625_c2_g1	-	-	-	-	-
TRINITY_DN67625_c0_g1	-	-	-	-	-
TRINITY_DN62200_c0_g1	-	-	-	-	-
TRINITY_DN62189_c0_g1	-	-	-	-	-
TRINITY_DN62196_c0_g1	-	-	-	-	-
TRINITY_DN62147_c0_g1	-	-	-	-	-
TRINITY_DN62120_c0_g1	THIC1_ARATH^THIC1_ARATH^Q:448-717,H:2-91^83-333%ID^E:1-96e-42^RecName: Full=Acetyl-CoA acetyltransferase, cytosolic 1;^Eukaryota; Viridiplantae; Streptophyta; Embryophyta; Tracheophyta; Spermatophyta; Magnoliophyta; eudicotyledons; Gunneridae; Pentapetalae; rosids; malvids; Brassicales; Brassicaceae; Camelineae; Arabidopsis	-	-	-	-
TRINITY_DN62182_c0_g1	-	-	-	-	-
TRINITY_DN62176_c1_g2	-	-	-	-	-
TRINITY_DN62176_c0_g1	CML36_ARATH^CML36_ARATH^Q:241-2,H:81-188^37-963%ID^E:8-49e-11^RecName: Full=Probable calcium-binding protein CML36;^Eukaryota; Viridiplantae; Streptophyta; Embryophyta; Tracheophyta; Spermatophyta; Magnoliophyta; eudicotyledons; Gunneridae; Pentapetalae; rosids; malvids; Brassicales; Brassicaceae; Camelineae; Arabidopsis	-	-	-	-
TRINITY_DN62116_c0_g1	DCL_SOLLC^DCL_SOLLC^Q:301-363,H:167-187^95-238%ID^E:4-42e-06^RecName: Full=Protein DCL, chloroplastic;^Eukaryota; Viridiplantae; Streptophyta; Embryophyta; Tracheophyta; Spermatophyta; Magnoliophyta; eudicotyledons; Gunneridae; Pentapetalae; asterids; lamiids; Solanales; Solanaceae; Solanoideae; Solaneae; Solanum; Lycopersicon	-	ENOG410YGK0^Protein of unknown function (DUF3223)	KEGG:sly:544019	GO:0009507^cellular_component^chloroplast`GO:0009658^biological_process^chloroplast organization`GO:1901259^biological_process^chloroplast rRNA processing
TRINITY_DN62126_c0_g1	-	-	-	-	-
TRINITY_DN62157_c0_g1	-	-	-	-	-
TRINITY_DN62208_c0_g1	-	-	-	-	-
TRINITY_DN62145_c0_g1	-	-	-	-	-
TRINITY_DN62188_c0_g1	-	-	-	-	-
TRINITY_DN62212_c0_g1	-	-	-	-	-
TRINITY_DN62183_c0_g1	ACOX3_ARATH^ACOX3_ARATH^Q:2-331,H:324-433^67-273%ID^E:1-36e-48^RecName: Full=Acyl-coenzyme A oxidase 3, peroxisomal;^Eukaryota; Viridiplantae; Streptophyta; Embryophyta; Tracheophyta; Spermatophyta; Magnoliophyta; eudicotyledons; Gunneridae; Pentapetalae; rosids; malvids; Brassicales; Brassicaceae; Camelineae; Arabidopsis	-	COG1960^acyl-CoA dehydrogenase	KEGG:ath:AT1G06290`KO:K00232	GO:0005777^cellular_component^peroxisome`GO:0003997^molecular_function^acyl-CoA oxidase activity`GO:0071949^molecular_function^FAD binding`GO:0005504^molecular_function^fatty acid binding`GO:0050660^molecular_function^flavin adenine dinucleotide binding`GO:0006635^biological_process^fatty acid beta-oxidation`GO:0033540^biological_process^fatty acid beta-oxidation using acyl-CoA oxidase`GO:0055088…
TRINITY_DN62175_c1_g1	RGA3_SOLBU^RGA3_SOLBU^Q:626-219,H:343-479^45-985%ID^E:7-08e-33^RecName: Full=Putative disease resistance protein RGA3;^Eukaryota; Viridiplantae; Streptophyta; Embryophyta; Tracheophyta; Spermatophyta; Magnoliophyta; eudicotyledons; Gunneridae; Pentapetalae; asterids; lamiids; Solanales; Solanaceae; Solanoideae; Solaneae; Solanum	-	-	-	GO:0043531^molecular_function^ADP binding`GO:0005524^molecular_function^ATP binding`GO:0006952^biological_process^defense response
TRINITY_DN62118_c0_g1	-	-	-	-	-
TRINITY_DN62129_c0_g1	-	-	-	-	-
TRINITY_DN62144_c0_g1	-	-	-	-	-
TRINITY_DN62179_c0_g1	-	-	-	-	-
TRINITY_DN62210_c0_g1	-	-	-	-	-
TRINITY_DN62137_c0_g1	-	-	-	-	-
TRINITY_DN62139_c0_g1	-	-	-	-	-
TRINITY_DN62161_c1_g1	-	-	-	-	-
TRINITY_DN62161_c0_g1	-	-	-	-	-
TRINITY_DN62202_c0_g1	ODO2B_ARATH^ODO2B_ARATH^Q:303-449,H:270-318^75-51%ID^E:4-71e-19^RecName: Full=Dihydrolipoyllysine-residue succinyltransferase component of 2-oxoglutarate dehydrogenase complex 2, mitochondrial;^Eukaryota; Viridiplantae; Streptophyta; Embryophyta; Tracheophyta; Spermatophyta; Magnoliophyta; eudicotyledons; Gunneridae; Pentapetalae; rosids; malvids; Brassicales; Brassicaceae; Camelineae; Arabidopsis	-	COG0508^Dehydrogenase	KEGG:ath:AT4G26910`KO:K00658	GO:0016020^cellular_component^membrane`GO:0005739^cellular_component^mitochondrion`GO:0045252^cellular_component^oxoglutarate dehydrogenase complex`GO:0004149^molecular_function^dihydrolipoyllysine-residue succinyltransferase activity`GO:0008270^molecular_function^zinc ion binding`GO:0033512^biological_process^L-lysine catabolic process to acetyl-CoA via saccharopine`GO:0006099^biological_process…
TRINITY_DN62123_c0_g2	-	-	-	-	-
TRINITY_DN62149_c0_g1	FB252_ARATH^FB252_ARATH^Q:272-1663,H:45-502^69-677%ID^E:0^RecName: Full=F-box protein At5g06550;^Eukaryota; Viridiplantae; Streptophyta; Embryophyta; Tracheophyta; Spermatophyta; Magnoliophyta; eudicotyledons; Gunneridae; Pentapetalae; rosids; malvids; Brassicales; Brassicaceae; Camelineae; Arabidopsis	PF00646-33^F-box^F-box domain^132-170^E:0-0035`PF13621-6^Cupin_8^Cupin-like domain^254-473^E:3-7e-20`PF02373-22^JmjC^JmjC domain, hydroxylase^361-471^E:1-3e-15	ENOG410XQCR^jumonji domain containing 6	KEGG:ath:AT5G06550	GO:0005634^cellular_component^nucleus`GO:0000987^molecular_function^proximal promoter sequence-specific DNA binding`GO:0043985^biological_process^histone H4-R3 methylation`GO:0010030^biological_process^positive regulation of seed germination
TRINITY_DN62209_c0_g1	-	-	-	-	-
TRINITY_DN62115_c1_g1	-	-	-	-	-
TRINITY_DN62115_c0_g1	DCAM4_ARATH^DCAM4_ARATH^Q:503-138,H:12-137^58-268%ID^E:1-85e-42^RecName: Full=S-adenosylmethionine decarboxylase proenzyme 4 {ECO:0000305};^Eukaryota; Viridiplantae; Streptophyta; Embryophyta; Tracheophyta; Spermatophyta; Magnoliophyta; eudicotyledons; Gunneridae; Pentapetalae; rosids; malvids; Brassicales; Brassicaceae; Camelineae; Arabidopsis	-	-	-	-
TRINITY_DN62154_c0_g1	-	-	-	-	-
TRINITY_DN62158_c1_g2	-	-	-	-	-
TRINITY_DN62158_c1_g1	-	-	-	-	-
TRINITY_DN62158_c2_g1	-	-	-	-	-
TRINITY_DN62166_c0_g1	-	-	-	-	-
TRINITY_DN62128_c0_g2	-	-	-	-	-
TRINITY_DN62169_c0_g1	-	-	-	-	-
TRINITY_DN62187_c0_g1	-	-	-	-	-
TRINITY_DN62133_c0_g1	-	-	-	-	-
TRINITY_DN62181_c0_g1	-	-	-	-	-
TRINITY_DN37231_c0_g1	-	-	-	-	-
TRINITY_DN37263_c0_g1	LOR8_ARATH^LOR8_ARATH^Q:62-403,H:79-193^44-915%ID^E:7-81e-25^RecName: Full=Protein LURP-one-related 8;^Eukaryota; Viridiplantae; Streptophyta; Embryophyta; Tracheophyta; Spermatophyta; Magnoliophyta; eudicotyledons; Gunneridae; Pentapetalae; rosids; malvids; Brassicales; Brassicaceae; Camelineae; Arabidopsis	-	-	-	-
TRINITY_DN37296_c0_g1	CKI4_ORYSJ^CKI4_ORYSJ^Q:221-3,H:22-94^78-082%ID^E:1-31e-32^RecName: Full=Serine/threonine-protein kinase-like protein CR4 {ECO:0000250|UniProtKB:Q9LX29};^Eukaryota; Viridiplantae; Streptophyta; Embryophyta; Tracheophyta; Spermatophyta; Magnoliophyta; Liliopsida; Poales; Poaceae; BOP clade; Oryzoideae; Oryzeae; Oryzinae; Oryza; Oryza sativa	-	-	-	-
TRINITY_DN37233_c0_g1	-	-	-	-	-
TRINITY_DN37303_c0_g1	-	-	-	-	-
TRINITY_DN37208_c0_g1	-	PF13966-6^zf-RVT^zinc-binding in reverse transcriptase^16-99^E:5-2e-18	-	-	-
TRINITY_DN37260_c0_g1	NBS1_ARATH^NBS1_ARATH^Q:2-94,H:504-534^74-194%ID^E:1-01e-06^RecName: Full=Nijmegen breakage syndrome 1 protein {ECO:0000303|PubMed:17182003};^Eukaryota; Viridiplantae; Streptophyta; Embryophyta; Tracheophyta; Spermatophyta; Magnoliophyta; eudicotyledons; Gunneridae; Pentapetalae; rosids; malvids; Brassicales; Brassicaceae; Camelineae; Arabidopsis	-	-	-	-
TRINITY_DN37253_c0_g1	IVD_ORYSJ^IVD_ORYSJ^Q:326-255,H:236-259^91-667%ID^E:1-68e-08^RecName: Full=Isovaleryl-CoA dehydrogenase, mitochondrial;^Eukaryota; Viridiplantae; Streptophyta; Embryophyta; Tracheophyta; Spermatophyta; Magnoliophyta; Liliopsida; Poales; Poaceae; BOP clade; Oryzoideae; Oryzeae; Oryzinae; Oryza; Oryza sativa	-	ENOG410XNMY^Dehydrogenase	KEGG:osa:4337676`KO:K00253	GO:0005759^cellular_component^mitochondrial matrix`GO:0005739^cellular_component^mitochondrion`GO:0005524^molecular_function^ATP binding`GO:0050660^molecular_function^flavin adenine dinucleotide binding`GO:0008470^molecular_function^isovaleryl-CoA dehydrogenase activity`GO:0006552^biological_process^leucine catabolic process
TRINITY_DN37216_c0_g2	-	-	-	-	-
TRINITY_DN37251_c1_g1	-	-	-	-	-
TRINITY_DN37251_c0_g1	-	-	-	-	-
TRINITY_DN37276_c0_g1	-	-	-	-	-
TRINITY_DN37228_c0_g1	-	-	-	-	-
TRINITY_DN37286_c0_g1	PSB4_ARATH^PSB4_ARATH^Q:1133-1288,H:49-100^84-615%ID^E:9-59e-22^RecName: Full=Proteasome subunit beta type-4;^Eukaryota; Viridiplantae; Streptophyta; Embryophyta; Tracheophyta; Spermatophyta; Magnoliophyta; eudicotyledons; Gunneridae; Pentapetalae; rosids; malvids; Brassicales; Brassicaceae; Camelineae; Arabidopsis	-	ENOG410YAMA^The proteasome is a multicatalytic proteinase complex which is characterized by its ability to cleave peptides with Arg, Phe, Tyr, Leu, and Glu adjacent to the leaving group at neutral or slightly basic pH- The proteasome has an ATP-dependent proteolytic activity (By similarity)	KEGG:ath:AT1G56450`KO:K02736	GO:0005737^cellular_component^cytoplasm`GO:0005829^cellular_component^cytosol`GO:0022626^cellular_component^cytosolic ribosome`GO:0005634^cellular_component^nucleus`GO:0000502^cellular_component^proteasome complex`GO:0005839^cellular_component^proteasome core complex`GO:0019774^cellular_component^proteasome core complex, beta-subunit complex`GO:0004175^molecular_function^endopeptidase activity`GO…
TRINITY_DN37204_c0_g1	STA_RICCO^STA_RICCO^Q:167-45,H:397-437^80-488%ID^E:8-26e-12^RecName: Full=Sugar carrier protein A;^Eukaryota; Viridiplantae; Streptophyta; Embryophyta; Tracheophyta; Spermatophyta; Magnoliophyta; eudicotyledons; Gunneridae; Pentapetalae; rosids; fabids; Malpighiales; Euphorbiaceae; Acalyphoideae; Acalypheae; Ricinus	-	-	-	-
TRINITY_DN37292_c0_g1	-	-	-	-	-
TRINITY_DN37274_c1_g1	-	-	-	-	-
TRINITY_DN37274_c0_g1	-	-	-	-	-
TRINITY_DN37284_c0_g1	RGA4_SOLBU^RGA4_SOLBU^Q:110-394,H:538-635^45-918%ID^E:1-18e-13^RecName: Full=Putative disease resistance protein RGA4;^Eukaryota; Viridiplantae; Streptophyta; Embryophyta; Tracheophyta; Spermatophyta; Magnoliophyta; eudicotyledons; Gunneridae; Pentapetalae; asterids; lamiids; Solanales; Solanaceae; Solanoideae; Solaneae; Solanum	-	-	-	GO:0043531^molecular_function^ADP binding`GO:0005524^molecular_function^ATP binding`GO:0006952^biological_process^defense response
TRINITY_DN37226_c0_g1	-	-	-	-	-
TRINITY_DN37254_c0_g1	-	-	-	-	-
TRINITY_DN37217_c0_g1	-	-	-	-	-
TRINITY_DN37258_c0_g1	-	-	-	-	-
TRINITY_DN37221_c0_g1	M1250_ARATH^M1250_ARATH^Q:153-4,H:12-61^46%ID^E:7-3e-07^RecName: Full=Uncharacterized mitochondrial protein AtMg01250;^Eukaryota; Viridiplantae; Streptophyta; Embryophyta; Tracheophyta; Spermatophyta; Magnoliophyta; eudicotyledons; Gunneridae; Pentapetalae; rosids; malvids; Brassicales; Brassicaceae; Camelineae; Arabidopsis	-	-	-	-
TRINITY_DN37267_c0_g1	-	-	-	-	-
TRINITY_DN37243_c0_g1	GRXC2_ARATH^GRXC2_ARATH^Q:566-258,H:2-104^75-728%ID^E:6-76e-54^RecName: Full=Glutaredoxin-C2;^Eukaryota; Viridiplantae; Streptophyta; Embryophyta; Tracheophyta; Spermatophyta; Magnoliophyta; eudicotyledons; Gunneridae; Pentapetalae; rosids; malvids; Brassicales; Brassicaceae; Camelineae; Arabidopsis	PF00462-24^Glutaredoxin^Glutaredoxin^103-165^E:7-5e-22	COG0695^Glutaredoxin	KEGG:ath:AT5G40370`KO:K03676	GO:0005737^cellular_component^cytoplasm`GO:0009055^molecular_function^electron transfer activity`GO:0004362^molecular_function^glutathione-disulfide reductase activity`GO:0015035^molecular_function^protein disulfide oxidoreductase activity`GO:0045454^biological_process^cell redox homeostasis`GO:0034599^biological_process^cellular response to oxidative stress
TRINITY_DN37243_c0_g2	-	-	-	-	-
TRINITY_DN37252_c3_g1	-	-	-	-	-
TRINITY_DN37252_c2_g1	-	-	-	-	-
TRINITY_DN37238_c0_g1	-	-	-	-	-
TRINITY_DN37266_c0_g1	-	-	-	-	-
TRINITY_DN37250_c0_g1	NBP35_ARATH^NBP35_ARATH^Q:90-1,H:4-33^83-333%ID^E:1-92e-09^RecName: Full=Cytosolic Fe-S cluster assembly factor NBP35 {ECO:0000255|HAMAP-Rule:MF_03038};^Eukaryota; Viridiplantae; Streptophyta; Embryophyta; Tracheophyta; Spermatophyta; Magnoliophyta; eudicotyledons; Gunneridae; Pentapetalae; rosids; malvids; Brassicales; Brassicaceae; Camelineae; Arabidopsis	-	-	-	-
TRINITY_DN37213_c3_g1	-	-	-	-	-
TRINITY_DN37213_c0_g1	-	PF13966-6^zf-RVT^zinc-binding in reverse transcriptase^1-43^E:6-9e-10	-	-	-
TRINITY_DN37215_c0_g1	-	-	-	-	-
TRINITY_DN37215_c1_g1	-	-	-	-	-
TRINITY_DN37241_c1_g1	-	PF14111-6^DUF4283^Domain of unknown function (DUF4283)^86-168^E:3-9e-12	-	-	-
TRINITY_DN37229_c1_g1	-	-	-	-	-
TRINITY_DN37211_c0_g1	RNHX1_ARATH^RNHX1_ARATH^Q:486-1,H:119-274^31-548%ID^E:5-27e-10^RecName: Full=Putative ribonuclease H protein At1g65750;^Eukaryota; Viridiplantae; Streptophyta; Embryophyta; Tracheophyta; Spermatophyta; Magnoliophyta; eudicotyledons; Gunneridae; Pentapetalae; rosids; malvids; Brassicales; Brassicaceae; Camelineae; Arabidopsis	-	-	-	GO:0046872^molecular_function^metal ion binding`GO:0003676^molecular_function^nucleic acid binding`GO:0004523^molecular_function^RNA-DNA hybrid ribonuclease activity
TRINITY_DN37211_c0_g2	FBK8_ARATH^FBK8_ARATH^Q:1721-291,H:1-475^63-542%ID^E:0^RecName: Full=F-box/kelch-repeat protein At1g22040;^Eukaryota; Viridiplantae; Streptophyta; Embryophyta; Tracheophyta; Spermatophyta; Magnoliophyta; eudicotyledons; Gunneridae; Pentapetalae; rosids; malvids; Brassicales; Brassicaceae; Camelineae; Arabidopsis	PF12937-7^F-box-like^F-box-like^43-80^E:7-8e-06`PF00646-33^F-box^F-box domain^43-81^E:5-2e-05`PF01344-25^Kelch_1^Kelch motif^171-216^E:2-3e-14`PF13964-6^Kelch_6^Kelch motif^176-219^E:6-9e-07`PF01344-25^Kelch_1^Kelch motif^219-267^E:3-9e-12	ENOG4110X8D^Kelch repeat-containing F-box family protein	KEGG:ath:AT1G22040	-
TRINITY_DN37235_c1_g1	VCL1_ARATH^VCL1_ARATH^Q:113-199,H:83-111^51-724%ID^E:5-73e-10^RecName: Full=Protein VACUOLELESS1;^Eukaryota; Viridiplantae; Streptophyta; Embryophyta; Tracheophyta; Spermatophyta; Magnoliophyta; eudicotyledons; Gunneridae; Pentapetalae; rosids; malvids; Brassicales; Brassicaceae; Camelineae; Arabidopsis`VCL1_ARATH^VCL1_ARATH^Q:205-291,H:114-142^41-379%ID^E:5-73e-10^RecName: Full=Protein VACUOLELE…	-	ENOG410XQ8X^vacuolar protein sorting	KEGG:ath:AT2G38020`KO:K20180	GO:0033263^cellular_component^CORVET complex`GO:0005768^cellular_component^endosome`GO:0030897^cellular_component^HOPS complex`GO:0031902^cellular_component^late endosome membrane`GO:0009705^cellular_component^plant-type vacuole membrane`GO:0032991^cellular_component^protein-containing complex`GO:0003779^molecular_function^actin binding`GO:0016197^biological_process^endosomal transport`GO:0006886…
TRINITY_DN37235_c0_g1	-	-	-	-	-
TRINITY_DN37235_c0_g2	-	-	-	-	-
TRINITY_DN37289_c0_g1	RD19B_ARATH^RD19B_ARATH^Q:346-272,H:166-190^96%ID^E:1-31e-08^RecName: Full=Probable cysteine protease RD19B {ECO:0000305};^Eukaryota; Viridiplantae; Streptophyta; Embryophyta; Tracheophyta; Spermatophyta; Magnoliophyta; eudicotyledons; Gunneridae; Pentapetalae; rosids; malvids; Brassicales; Brassicaceae; Camelineae; Arabidopsis	-	COG4870^cathepsin	KEGG:ath:AT2G21430`KO:K01373	GO:0005615^cellular_component^extracellular space`GO:0005764^cellular_component^lysosome`GO:0000323^cellular_component^lytic vacuole`GO:0004197^molecular_function^cysteine-type endopeptidase activity`GO:0051603^biological_process^proteolysis involved in cellular protein catabolic process
TRINITY_DN37234_c0_g1	-	-	-	-	-
TRINITY_DN37207_c1_g1	-	-	-	-	-
TRINITY_DN37257_c0_g1	-	-	-	-	-
TRINITY_DN37261_c2_g1	MAIN_ARATH^MAIN_ARATH^Q:191-3,H:180-242^36-508%ID^E:4-15e-07^RecName: Full=Protein MAINTENANCE OF MERISTEMS {ECO:0000303|PubMed:23607329};^Eukaryota; Viridiplantae; Streptophyta; Embryophyta; Tracheophyta; Spermatophyta; Magnoliophyta; eudicotyledons; Gunneridae; Pentapetalae; rosids; malvids; Brassicales; Brassicaceae; Camelineae; Arabidopsis	-	ENOG41105G5^Plant mobile domain	KEGG:ath:AT1G17930	GO:0005634^cellular_component^nucleus`GO:0008483^molecular_function^transaminase activity`GO:0048507^biological_process^meristem development`GO:0007275^biological_process^multicellular organism development`GO:0040008^biological_process^regulation of growth
TRINITY_DN37261_c6_g2	-	-	-	-	-
TRINITY_DN37261_c6_g1	-	-	-	-	-
TRINITY_DN37209_c0_g1	COPD2_ORYSJ^COPD2_ORYSJ^Q:135-1700,H:1-523^73-855%ID^E:0^RecName: Full=Coatomer subunit delta-2;^Eukaryota; Viridiplantae; Streptophyta; Embryophyta; Tracheophyta; Spermatophyta; Magnoliophyta; Liliopsida; Poales; Poaceae; BOP clade; Oryzoideae; Oryzeae; Oryzinae; Oryza; Oryza sativa	PF00928-21^Adap_comp_sub^Adaptor complexes medium subunit family^281-500^E:8-1e-31	ENOG410XRH2^The coatomer is a cytosolic protein complex that binds to dilysine motifs and reversibly associates with Golgi non- clathrin-coated vesicles, which further mediate biosynthetic protein transport from the ER, via the Golgi up to the trans Golgi network- Coatomer complex is required for budding from Golgi membranes, and is essential for the retrograde Golgi-to-ER transport of dilysine-t…	KEGG:osa:4338376`KO:K20471	GO:0030126^cellular_component^COPI vesicle coat`GO:0030137^cellular_component^COPI-coated vesicle`GO:0005829^cellular_component^cytosol`GO:0000139^cellular_component^Golgi membrane`GO:0006888^biological_process^endoplasmic reticulum to Golgi vesicle-mediated transport`GO:0051645^biological_process^Golgi localization`GO:0015031^biological_process^protein transport`GO:0006890^biological_process^ret…
TRINITY_DN37206_c0_g1	POLX_TOBAC^POLX_TOBAC^Q:392-3,H:605-734^32-394%ID^E:4-77e-14^RecName: Full=Retrovirus-related Pol polyprotein from transposon TNT 1-94;^Eukaryota; Viridiplantae; Streptophyta; Embryophyta; Tracheophyta; Spermatophyta; Magnoliophyta; eudicotyledons; Gunneridae; Pentapetalae; asterids; lamiids; Solanales; Solanaceae; Nicotianoideae; Nicotianeae; Nicotiana	-	-	-	GO:0000943^cellular_component^retrotransposon nucleocapsid`GO:0004190^molecular_function^aspartic-type endopeptidase activity`GO:0004519^molecular_function^endonuclease activity`GO:0003676^molecular_function^nucleic acid binding`GO:0003964^molecular_function^RNA-directed DNA polymerase activity`GO:0008270^molecular_function^zinc ion binding`GO:0015074^biological_process^DNA integration
TRINITY_DN37255_c0_g1	-	-	-	-	-
TRINITY_DN37268_c1_g1	-	PF13966-6^zf-RVT^zinc-binding in reverse transcriptase^163-250^E:2e-13`PF13456-6^RVT_3^Reverse transcriptase-like^376-496^E:1-4e-20	-	-	GO:0046872^molecular_function^metal ion binding`GO:0003676^molecular_function^nucleic acid binding`GO:0004523^molecular_function^RNA-DNA hybrid ribonuclease activity
TRINITY_DN37299_c0_g1	-	-	-	-	-
TRINITY_DN37279_c1_g1	LORF2_HUMAN^LORF2_HUMAN^Q:588-1,H:582-771^28-141%ID^E:5-36e-18^RecName: Full=LINE-1 retrotransposable element ORF2 protein;^Eukaryota; Metazoa; Chordata; Craniata; Vertebrata; Euteleostomi; Mammalia; Eutheria; Euarchontoglires; Primates; Haplorrhini; Catarrhini; Hominidae; Homo	PF00078-27^RVT_1^Reverse transcriptase (RNA-dependent DNA polymerase)^13-199^E:1-4e-27	ENOG410Y9TZ^NA	-	GO:0046872^molecular_function^metal ion binding`GO:0003964^molecular_function^RNA-directed DNA polymerase activity`GO:0009036^molecular_function^type II site-specific deoxyribonuclease activity`GO:0006310^biological_process^DNA recombination`GO:0090305^biological_process^nucleic acid phosphodiester bond hydrolysis`GO:0032199^biological_process^reverse transcription involved in RNA-mediated transp…
TRINITY_DN37210_c0_g4	-	-	-	-	-
TRINITY_DN37210_c0_g5	-	-	-	-	-
TRINITY_DN37285_c1_g1	-	-	-	-	-
TRINITY_DN37264_c0_g1	-	-	-	-	-
TRINITY_DN75003_c0_g1	-	-	-	-	-
TRINITY_DN75003_c0_g2	-	-	-	-	-
TRINITY_DN74964_c0_g1	-	-	-	-	-
TRINITY_DN74963_c0_g1	-	-	-	-	-
TRINITY_DN75009_c1_g1	E134_MAIZE^E134_MAIZE^Q:188-346,H:28-85^53-448%ID^E:6-98e-06^RecName: Full=Endo-1,3;1,4-beta-D-glucanase;^Eukaryota; Viridiplantae; Streptophyta; Embryophyta; Tracheophyta; Spermatophyta; Magnoliophyta; Liliopsida; Poales; Poaceae; PACMAD clade; Panicoideae; Andropogonodae; Andropogoneae; Tripsacinae; Zea	-	COG0412^dienelactone hydrolase	-	GO:0005576^cellular_component^extracellular region`GO:0016787^molecular_function^hydrolase activity
TRINITY_DN75009_c0_g1	E134_MAIZE^E134_MAIZE^Q:188-6,H:28-93^56-061%ID^E:7-28e-10^RecName: Full=Endo-1,3;1,4-beta-D-glucanase;^Eukaryota; Viridiplantae; Streptophyta; Embryophyta; Tracheophyta; Spermatophyta; Magnoliophyta; Liliopsida; Poales; Poaceae; PACMAD clade; Panicoideae; Andropogonodae; Andropogoneae; Tripsacinae; Zea	-	-	-	-
TRINITY_DN74925_c1_g1	-	-	-	-	-
TRINITY_DN74979_c1_g1	-	-	-	-	-
TRINITY_DN74979_c0_g1	-	-	-	-	-
TRINITY_DN74981_c0_g1	-	-	-	-	-
TRINITY_DN74945_c0_g1	-	-	-	-	-
TRINITY_DN74955_c1_g1	M820_ARATH^M820_ARATH^Q:277-2,H:27-118^47-826%ID^E:9-31e-22^RecName: Full=Uncharacterized mitochondrial protein AtMg00820;^Eukaryota; Viridiplantae; Streptophyta; Embryophyta; Tracheophyta; Spermatophyta; Magnoliophyta; eudicotyledons; Gunneridae; Pentapetalae; rosids; malvids; Brassicales; Brassicaceae; Camelineae; Arabidopsis	PF07727-14^RVT_2^Reverse transcriptase (RNA-dependent DNA polymerase)^77-140^E:1-6e-13	COG2801^Retrotransposon protein	KEGG:ath:ArthMp071	GO:0005739^cellular_component^mitochondrion`GO:0000943^cellular_component^retrotransposon nucleocapsid
TRINITY_DN74988_c0_g1	-	-	-	-	-
TRINITY_DN74961_c0_g1	-	-	-	-	-
TRINITY_DN74940_c0_g1	-	-	-	-	-
TRINITY_DN74953_c0_g1	-	-	-	-	-
TRINITY_DN74992_c0_g1	-	-	-	-	-
TRINITY_DN74954_c1_g1	GLOX1_ARATH^GLOX1_ARATH^Q:1-711,H:385-612^42-437%ID^E:5-12e-53^RecName: Full=Aldehyde oxidase GLOX1 {ECO:0000305};^Eukaryota; Viridiplantae; Streptophyta; Embryophyta; Tracheophyta; Spermatophyta; Magnoliophyta; eudicotyledons; Gunneridae; Pentapetalae; rosids; malvids; Brassicales; Brassicaceae; Camelineae; Arabidopsis	PF09118-11^DUF1929^Domain of unknown function (DUF1929)^118-231^E:8-4e-26	ENOG41110V0^Glyoxal oxidase	KEGG:ath:AT1G67290	GO:0005576^cellular_component^extracellular region`GO:0004031^molecular_function^aldehyde oxidase activity`GO:0102797^molecular_function^geranial:oxygen oxidoreductase activity`GO:0102798^molecular_function^heptaldehyde:oxygen oxidoreductase activity`GO:0007275^biological_process^multicellular organism development
TRINITY_DN74935_c0_g1	-	-	-	-	-
TRINITY_DN74994_c0_g1	-	-	-	-	-
TRINITY_DN74923_c0_g1	-	-	-	-	-
TRINITY_DN74997_c0_g1	SQD1_SPIOL^SQD1_SPIOL^Q:76-5,H:349-372^95-833%ID^E:2-71e-08^RecName: Full=UDP-sulfoquinovose synthase, chloroplastic;^Eukaryota; Viridiplantae; Streptophyta; Embryophyta; Tracheophyta; Spermatophyta; Magnoliophyta; eudicotyledons; Gunneridae; Pentapetalae; Caryophyllales; Chenopodiaceae; Chenopodioideae; Anserineae; Spinacia	-	-	-	GO:0009570^cellular_component^chloroplast stroma`GO:0050662^molecular_function^coenzyme binding`GO:0019899^molecular_function^enzyme binding`GO:0101016^molecular_function^FMN-binding domain binding`GO:0046507^molecular_function^UDPsulfoquinovose synthase activity
TRINITY_DN75012_c1_g1	M1250_ARATH^M1250_ARATH^Q:265-74,H:13-76^42-188%ID^E:1-8e-10^RecName: Full=Uncharacterized mitochondrial protein AtMg01250;^Eukaryota; Viridiplantae; Streptophyta; Embryophyta; Tracheophyta; Spermatophyta; Magnoliophyta; eudicotyledons; Gunneridae; Pentapetalae; rosids; malvids; Brassicales; Brassicaceae; Camelineae; Arabidopsis	PF00078-27^RVT_1^Reverse transcriptase (RNA-dependent DNA polymerase)^8-138^E:9-6e-27	ENOG410Y65V^Retrotransposon protein	KEGG:ath:ArthMp102	GO:0005739^cellular_component^mitochondrion
TRINITY_DN75012_c0_g1	YTX2_XENLA^YTX2_XENLA^Q:337-5,H:507-617^31-25%ID^E:3-83e-09^RecName: Full=Transposon TX1 uncharacterized 149 kDa protein;^Eukaryota; Metazoa; Chordata; Craniata; Vertebrata; Euteleostomi; Amphibia; Batrachia; Anura; Pipoidea; Pipidae; Xenopodinae; Xenopus; Xenopus	PF00078-27^RVT_1^Reverse transcriptase (RNA-dependent DNA polymerase)^10-99^E:1e-10	-	-	-
TRINITY_DN74976_c0_g1	CHLD_ORYSJ^CHLD_ORYSJ^Q:81-1,H:87-113^100%ID^E:3-41e-07^RecName: Full=Magnesium-chelatase subunit ChlD, chloroplastic;^Eukaryota; Viridiplantae; Streptophyta; Embryophyta; Tracheophyta; Spermatophyta; Magnoliophyta; Liliopsida; Poales; Poaceae; BOP clade; Oryzoideae; Oryzeae; Oryzinae; Oryza; Oryza sativa	-	COG1239^magnesium chelatase`COG1240^magnesium chelatase	KEGG:osa:4334537`KO:K03404	GO:0009570^cellular_component^chloroplast stroma`GO:0009534^cellular_component^chloroplast thylakoid`GO:0005524^molecular_function^ATP binding`GO:0016851^molecular_function^magnesium chelatase activity`GO:0015995^biological_process^chlorophyll biosynthetic process`GO:0015979^biological_process^photosynthesis
TRINITY_DN74934_c0_g1	-	-	-	-	-
TRINITY_DN74968_c0_g1	-	-	-	-	-
TRINITY_DN74974_c2_g1	-	-	-	-	-
TRINITY_DN74944_c0_g1	-	-	-	-	-
TRINITY_DN74930_c0_g1	-	-	-	-	-
TRINITY_DN74975_c0_g1	-	-	-	-	-
TRINITY_DN74942_c0_g1	HS905_ARATH^HS905_ARATH^Q:2698-455,H:48-780^82-888%ID^E:0^RecName: Full=Heat shock protein 90-5, chloroplastic {ECO:0000305};^Eukaryota; Viridiplantae; Streptophyta; Embryophyta; Tracheophyta; Spermatophyta; Magnoliophyta; eudicotyledons; Gunneridae; Pentapetalae; rosids; malvids; Brassicales; Brassicaceae; Camelineae; Arabidopsis	PF02518-26^HATPase_c^Histidine kinase-, DNA gyrase B-, and HSP90-like ATPase^112-271^E:3-6e-12`PF13589-6^HATPase_c_3^Histidine kinase-, DNA gyrase B-, and HSP90-like ATPase^113-253^E:5-3e-11`PF00183-18^HSP90^Hsp90 protein^276-775^E:6-4e-197	COG0326^Molecular chaperone- Has ATPase activity (By similarity)	KEGG:ath:AT2G04030`KO:K09487	GO:0009507^cellular_component^chloroplast`GO:0009941^cellular_component^chloroplast envelope`GO:0009570^cellular_component^chloroplast stroma`GO:0005783^cellular_component^endoplasmic reticulum`GO:0005739^cellular_component^mitochondrion`GO:0048471^cellular_component^perinuclear region of cytoplasm`GO:0009536^cellular_component^plastid`GO:0005774^cellular_component^vacuolar membrane`GO:0005524^mo…
TRINITY_DN74939_c0_g1	-	-	-	-	-
TRINITY_DN74917_c0_g1	PP243_ARATH^PP243_ARATH^Q:1537-200,H:25-470^45-119%ID^E:4-27e-113^RecName: Full=Pentatricopeptide repeat-containing protein At3g18970;^Eukaryota; Viridiplantae; Streptophyta; Embryophyta; Tracheophyta; Spermatophyta; Magnoliophyta; eudicotyledons; Gunneridae; Pentapetalae; rosids; malvids; Brassicales; Brassicaceae; Camelineae; Arabidopsis	PF01535-20^PPR^PPR repeat^158-185^E:0-07`PF13041-6^PPR_2^PPR repeat family^185-235^E:1-8e-07`PF01535-20^PPR^PPR repeat^188-215^E:1-2e-06`PF13041-6^PPR_2^PPR repeat family^289-338^E:7-7e-11`PF13812-6^PPR_3^Pentatricopeptide repeat domain^290-336^E:5-9e-05`PF01535-20^PPR^PPR repeat^293-322^E:0-045`PF12854-7^PPR_1^PPR repeat^321-353^E:1-1e-09`PF01535-20^PPR^PPR repeat^327-354^E:1-3e-06`PF01535-20^PP…	ENOG410Z7Z7^Pentatricopeptide repeat-containing protein	KEGG:ath:AT3G18970	GO:0005739^cellular_component^mitochondrion`GO:0080156^biological_process^mitochondrial mRNA modification`GO:0009451^biological_process^RNA modification
TRINITY_DN74971_c0_g1	-	-	-	-	-
TRINITY_DN74984_c0_g1	-	-	-	-	-
TRINITY_DN74956_c0_g1	-	-	-	-	-
TRINITY_DN73171_c0_g1	-	-	-	-	-
TRINITY_DN73126_c0_g1	-	-	-	-	-
TRINITY_DN73128_c0_g1	YI31B_YEAST^YI31B_YEAST^Q:457-5,H:1136-1288^45-098%ID^E:9-15e-33^RecName: Full=Transposon Ty3-I Gag-Pol polyprotein;^Eukaryota; Fungi; Dikarya; Ascomycota; Saccharomycotina; Saccharomycetes; Saccharomycetales; Saccharomycetaceae; Saccharomyces	PF17921-1^Integrase_H2C2^Integrase zinc binding domain^2-55^E:1-1e-20`PF09337-10^zf-H2C2^H2C2 zinc finger^17-51^E:1-2e-06	-	KEGG:sce:YIL082W-A`KO:K07497	GO:0005737^cellular_component^cytoplasm`GO:0005634^cellular_component^nucleus`GO:0000943^cellular_component^retrotransposon nucleocapsid`GO:0004190^molecular_function^aspartic-type endopeptidase activity`GO:0005524^molecular_function^ATP binding`GO:0003677^molecular_function^DNA binding`GO:0003887^molecular_function^DNA-directed DNA polymerase activity`GO:0008233^molecular_function^peptidase acti…
TRINITY_DN73127_c0_g1	-	PF03372-23^Exo_endo_phos^Endonuclease/Exonuclease/phosphatase family^5-228^E:1-6e-07	-	-	-
TRINITY_DN73156_c1_g1	KCS4_ARATH^KCS4_ARATH^Q:2-466,H:324-471^50-968%ID^E:8-4e-48^RecName: Full=3-ketoacyl-CoA synthase 4 {ECO:0000303|PubMed:18465198};^Eukaryota; Viridiplantae; Streptophyta; Embryophyta; Tracheophyta; Spermatophyta; Magnoliophyta; eudicotyledons; Gunneridae; Pentapetalae; rosids; malvids; Brassicales; Brassicaceae; Camelineae; Arabidopsis	PF08392-12^FAE1_CUT1_RppA^FAE1/Type III polyketide synthase-like protein^1-64^E:2e-18`PF02797-15^Chal_sti_synt_C^Chalcone and stilbene synthases, C-terminal domain^97-146^E:2-7e-05	ENOG410Y5VH^3-ketoacyl-coa synthase	KEGG:ath:AT1G19440`KO:K15397	GO:0016021^cellular_component^integral component of membrane`GO:0102336^molecular_function^3-oxo-arachidoyl-CoA synthase activity`GO:0102337^molecular_function^3-oxo-cerotoyl-CoA synthase activity`GO:0102338^molecular_function^3-oxo-lignoceronyl-CoA synthase activity`GO:0102756^molecular_function^very-long-chain 3-ketoacyl-CoA synthase activity`GO:0006633^biological_process^fatty acid biosyntheti…
TRINITY_DN73201_c0_g1	-	-	-	-	-
TRINITY_DN73172_c0_g1	-	-	-	-	-
TRINITY_DN73191_c2_g1	-	-	-	-	-
TRINITY_DN73197_c0_g1	AATC_DAUCA^AATC_DAUCA^Q:1389-1478,H:338-367^90%ID^E:1-18e-09^RecName: Full=Aspartate aminotransferase, cytoplasmic;^Eukaryota; Viridiplantae; Streptophyta; Embryophyta; Tracheophyta; Spermatophyta; Magnoliophyta; eudicotyledons; Gunneridae; Pentapetalae; asterids; campanulids; Apiales; Apiaceae; Apioideae; Scandiceae; Daucinae; Daucus; Daucus sect- Daucus	-	-	-	GO:0005737^cellular_component^cytoplasm`GO:0004069^molecular_function^L-aspartate:2-oxoglutarate aminotransferase activity`GO:0030170^molecular_function^pyridoxal phosphate binding`GO:0006103^biological_process^2-oxoglutarate metabolic process`GO:0006531^biological_process^aspartate metabolic process`GO:0009058^biological_process^biosynthetic process`GO:0006536^biological_process^glutamate metabo…
TRINITY_DN73147_c0_g1	-	-	-	-	-
TRINITY_DN73210_c1_g1	PALY_POPTR^PALY_POPTR^Q:190-5,H:343-410^54-412%ID^E:3-68e-17^RecName: Full=Phenylalanine ammonia-lyase;^Eukaryota; Viridiplantae; Streptophyta; Embryophyta; Tracheophyta; Spermatophyta; Magnoliophyta; eudicotyledons; Gunneridae; Pentapetalae; rosids; fabids; Malpighiales; Salicaceae; Saliceae; Populus	-	-	-	-
TRINITY_DN73202_c0_g1	-	-	-	-	-
TRINITY_DN73166_c0_g1	-	-	-	-	-
TRINITY_DN73200_c0_g1	-	-	-	-	-
TRINITY_DN73188_c0_g1	GLPT4_ARATH^GLPT4_ARATH^Q:751-17,H:27-268^64-4%ID^E:2-02e-90^RecName: Full=Putative glycerol-3-phosphate transporter 4;^Eukaryota; Viridiplantae; Streptophyta; Embryophyta; Tracheophyta; Spermatophyta; Magnoliophyta; eudicotyledons; Gunneridae; Pentapetalae; rosids; malvids; Brassicales; Brassicaceae; Camelineae; Arabidopsis	PF07690-16^MFS_1^Major Facilitator Superfamily^141-284^E:1-4e-24	COG2271^transporter	KEGG:ath:AT4G17550`KO:K13783	GO:0016021^cellular_component^integral component of membrane`GO:0005774^cellular_component^vacuolar membrane`GO:0022857^molecular_function^transmembrane transporter activity`GO:0008643^biological_process^carbohydrate transport`GO:0055062^biological_process^phosphate ion homeostasis
TRINITY_DN73123_c0_g1	-	-	-	-	-
TRINITY_DN73144_c0_g1	-	-	-	-	-
TRINITY_DN73196_c0_g1	-	-	-	-	-
TRINITY_DN73148_c0_g1	-	-	-	-	-
TRINITY_DN73176_c1_g1	-	-	-	-	-
TRINITY_DN73176_c0_g1	-	-	-	-	-
TRINITY_DN73163_c0_g1	Y1801_ARATH^Y1801_ARATH^Q:502-194,H:3-117^33-065%ID^E:2-56e-08^RecName: Full=MAPK kinase substrate protein At1g80180;^Eukaryota; Viridiplantae; Streptophyta; Embryophyta; Tracheophyta; Spermatophyta; Magnoliophyta; eudicotyledons; Gunneridae; Pentapetalae; rosids; malvids; Brassicales; Brassicaceae; Camelineae; Arabidopsis	PF15697-5^DUF4666^Domain of unknown function (DUF4666)^56-165^E:1-7e-24	ENOG410ZGQ8^NA	KEGG:ath:AT1G80180	GO:0005886^cellular_component^plasma membrane`GO:0010375^biological_process^stomatal complex patterning
TRINITY_DN73116_c0_g1	-	-	-	-	-
TRINITY_DN73199_c0_g1	BH014_ARATH^BH014_ARATH^Q:565-2,H:104-275^35-567%ID^E:6-84e-22^RecName: Full=Transcription factor bHLH14;^Eukaryota; Viridiplantae; Streptophyta; Embryophyta; Tracheophyta; Spermatophyta; Magnoliophyta; eudicotyledons; Gunneridae; Pentapetalae; rosids; malvids; Brassicales; Brassicaceae; Camelineae; Arabidopsis	PF14215-6^bHLH-MYC_N^bHLH-MYC and R2R3-MYB transcription factors N-terminal^4-156^E:1e-29`PF00010-26^HLH^Helix-loop-helix DNA-binding domain^227-252^E:4-5e-05	ENOG410Y9TK^nucleic acid binding transcription factor activity	KEGG:ath:AT4G00870	GO:0005737^cellular_component^cytoplasm`GO:0005634^cellular_component^nucleus`GO:0003677^molecular_function^DNA binding`GO:0003700^molecular_function^DNA-binding transcription factor activity`GO:0046983^molecular_function^protein dimerization activity`GO:0010629^biological_process^negative regulation of gene expression`GO:0006355^biological_process^regulation of transcription, DNA-templated
TRINITY_DN73137_c0_g1	-	-	-	-	-
TRINITY_DN73122_c0_g1	-	-	-	-	-
TRINITY_DN73180_c0_g1	-	-	-	-	-
TRINITY_DN73214_c0_g1	-	-	-	-	-
TRINITY_DN73141_c0_g2	-	-	-	-	-
TRINITY_DN73145_c0_g1	-	-	-	-	-
TRINITY_DN73136_c0_g1	-	-	-	-	-
TRINITY_DN73178_c0_g1	-	-	-	-	-
TRINITY_DN73139_c0_g1	-	-	-	-	-
TRINITY_DN73193_c0_g1	-	-	-	-	-
TRINITY_DN73162_c0_g1	-	-	-	-	-
TRINITY_DN73143_c0_g1	-	-	-	-	-
TRINITY_DN73716_c0_g1	-	-	-	-	-
TRINITY_DN73726_c0_g1	-	-	-	-	-
TRINITY_DN73802_c0_g1	-	-	-	-	-
TRINITY_DN73779_c0_g1	-	-	-	-	-
TRINITY_DN73793_c0_g1	-	-	-	-	-
TRINITY_DN73718_c0_g1	-	-	-	-	-
TRINITY_DN73731_c0_g1	-	-	-	-	-
TRINITY_DN73810_c0_g1	-	-	-	-	-
TRINITY_DN73806_c0_g1	-	-	-	-	-
TRINITY_DN73776_c0_g1	-	-	-	-	-
TRINITY_DN73738_c0_g1	-	-	-	-	-
TRINITY_DN73809_c1_g1	RNHX1_ARATH^RNHX1_ARATH^Q:231-22,H:70-139^31-429%ID^E:2-63e-06^RecName: Full=Putative ribonuclease H protein At1g65750;^Eukaryota; Viridiplantae; Streptophyta; Embryophyta; Tracheophyta; Spermatophyta; Magnoliophyta; eudicotyledons; Gunneridae; Pentapetalae; rosids; malvids; Brassicales; Brassicaceae; Camelineae; Arabidopsis	-	-	-	GO:0046872^molecular_function^metal ion binding`GO:0003676^molecular_function^nucleic acid binding`GO:0004523^molecular_function^RNA-DNA hybrid ribonuclease activity
TRINITY_DN73767_c0_g1	-	-	-	-	-
TRINITY_DN73789_c0_g1	-	-	-	-	-
TRINITY_DN73780_c0_g1	-	-	-	-	-
TRINITY_DN73757_c0_g1	-	-	-	-	-
TRINITY_DN73778_c0_g1	-	-	-	-	-
TRINITY_DN73775_c0_g1	-	-	-	-	-
TRINITY_DN73790_c0_g1	-	-	-	-	-
TRINITY_DN73724_c0_g1	-	-	-	-	-
TRINITY_DN73795_c0_g1	-	-	-	-	-
TRINITY_DN73748_c0_g1	SAMBA_ARATH^SAMBA_ARATH^Q:886-806,H:62-88^77-778%ID^E:2-39e-06^RecName: Full=Protein SAMBA {ECO:0000303|PubMed:22869741};^Eukaryota; Viridiplantae; Streptophyta; Embryophyta; Tracheophyta; Spermatophyta; Magnoliophyta; eudicotyledons; Gunneridae; Pentapetalae; rosids; malvids; Brassicales; Brassicaceae; Camelineae; Arabidopsis	-	-	-	-
TRINITY_DN73814_c0_g1	-	-	-	-	-
TRINITY_DN73777_c0_g1	-	-	-	-	-
TRINITY_DN73721_c0_g1	-	-	-	-	-
TRINITY_DN73735_c0_g1	-	-	-	-	-
TRINITY_DN73787_c0_g1	-	-	-	-	-
TRINITY_DN48149_c0_g1	-	-	-	-	-
TRINITY_DN48209_c0_g1	-	-	-	-	-
TRINITY_DN48125_c2_g1	-	-	-	-	-
TRINITY_DN48125_c0_g1	CSU2_ARATH^CSU2_ARATH^Q:388-999,H:33-220^67-157%ID^E:2-27e-78^RecName: Full=Protein COP1 SUPPRESSOR 2 {ECO:0000303|PubMed:26714275};^Eukaryota; Viridiplantae; Streptophyta; Embryophyta; Tracheophyta; Spermatophyta; Magnoliophyta; eudicotyledons; Gunneridae; Pentapetalae; rosids; malvids; Brassicales; Brassicaceae; Camelineae; Arabidopsis	PF07052-11^Hep_59^Hepatocellular carcinoma-associated antigen 59^102-199^E:6-6e-26	ENOG410XTBJ^chromosome 9 open reading frame 78	KEGG:ath:AT1G02330	GO:0016607^cellular_component^nuclear speck`GO:0005634^cellular_component^nucleus`GO:0005681^cellular_component^spliceosomal complex`GO:1904667^biological_process^negative regulation of ubiquitin protein ligase activity`GO:0080022^biological_process^primary root development`GO:0048024^biological_process^regulation of mRNA splicing, via spliceosome`GO:0010099^biological_process^regulation of photo…
TRINITY_DN48191_c1_g1	-	-	-	-	-
TRINITY_DN48183_c1_g1	-	-	-	-	-
TRINITY_DN48183_c0_g1	-	-	-	-	-
TRINITY_DN48160_c3_g1	-	-	-	-	-
TRINITY_DN48160_c1_g1	-	-	-	-	-
TRINITY_DN48160_c0_g1	-	-	-	-	-
TRINITY_DN48168_c0_g1	-	-	-	-	-
TRINITY_DN48192_c0_g1	ZIF1_ARATH^ZIF1_ARATH^Q:6-83,H:407-432^88-462%ID^E:7-86e-07^RecName: Full=Protein ZINC INDUCED FACILITATOR 1;^Eukaryota; Viridiplantae; Streptophyta; Embryophyta; Tracheophyta; Spermatophyta; Magnoliophyta; eudicotyledons; Gunneridae; Pentapetalae; rosids; malvids; Brassicales; Brassicaceae; Camelineae; Arabidopsis	PF08646-10^Rep_fac-A_C^Replication factor-A C terminal domain^76-138^E:2-9e-11	-	-	-
TRINITY_DN48129_c0_g1	-	-	-	-	-
TRINITY_DN48208_c1_g1	-	-	-	-	-
TRINITY_DN48194_c1_g1	-	-	-	-	-
TRINITY_DN48151_c0_g1	PP284_ARATH^PP284_ARATH^Q:99-1889,H:13-581^46-745%ID^E:0^RecName: Full=Pentatricopeptide repeat-containing protein At3g56550;^Eukaryota; Viridiplantae; Streptophyta; Embryophyta; Tracheophyta; Spermatophyta; Magnoliophyta; eudicotyledons; Gunneridae; Pentapetalae; rosids; malvids; Brassicales; Brassicaceae; Camelineae; Arabidopsis	PF01535-20^PPR^PPR repeat^174-199^E:0-14`PF13041-6^PPR_2^PPR repeat family^200-247^E:1-9e-07`PF01535-20^PPR^PPR repeat^202-232^E:2-7e-05`PF01535-20^PPR^PPR repeat^274-300^E:0-0018`PF13041-6^PPR_2^PPR repeat family^300-346^E:3-6e-07`PF01535-20^PPR^PPR repeat^302-331^E:2-1e-05`PF14432-6^DYW_deaminase^DYW family of nucleic acid deaminases^473-606^E:2-8e-31	ENOG410Z7Z7^Pentatricopeptide repeat-containing protein	KEGG:ath:AT3G56550	GO:0008270^molecular_function^zinc ion binding`GO:0009451^biological_process^RNA modification
TRINITY_DN48188_c0_g1	-	-	-	-	-
TRINITY_DN48120_c0_g1	-	-	-	-	-
TRINITY_DN48155_c0_g1	-	-	-	-	-
TRINITY_DN48131_c0_g1	-	-	-	-	-
TRINITY_DN48158_c1_g1	-	-	-	-	-
TRINITY_DN48167_c0_g1	-	-	-	-	-
TRINITY_DN48140_c0_g1	-	-	-	-	-
TRINITY_DN48190_c1_g1	AB8C_ARATH^AB8C_ARATH^Q:1327-563,H:172-426^51-562%ID^E:8-64e-102^RecName: Full=ABC transporter C family member 8;^Eukaryota; Viridiplantae; Streptophyta; Embryophyta; Tracheophyta; Spermatophyta; Magnoliophyta; eudicotyledons; Gunneridae; Pentapetalae; rosids; malvids; Brassicales; Brassicaceae; Camelineae; Arabidopsis`AB8C_ARATH^AB8C_ARATH^Q:558-181,H:464-589^63-492%ID^E:8-64e-102^RecName: Full=…	PF00664-23^ABC_membrane^ABC transporter transmembrane region^117-254^E:1-4e-10	COG1132^(ABC) transporter	KEGG:ath:AT3G21250	GO:0016021^cellular_component^integral component of membrane`GO:0016020^cellular_component^membrane`GO:0000325^cellular_component^plant-type vacuole`GO:0005774^cellular_component^vacuolar membrane`GO:0005524^molecular_function^ATP binding`GO:0042626^molecular_function^ATPase activity, coupled to transmembrane movement of substances`GO:0055085^biological_process^transmembrane transport
TRINITY_DN48190_c2_g1	-	-	-	-	-
TRINITY_DN48190_c0_g1	KING1_ARATH^KING1_ARATH^Q:655-1455,H:157-424^66-045%ID^E:1-05e-123^RecName: Full=SNF1-related protein kinase regulatory subunit gamma-1;^Eukaryota; Viridiplantae; Streptophyta; Embryophyta; Tracheophyta; Spermatophyta; Magnoliophyta; eudicotyledons; Gunneridae; Pentapetalae; rosids; malvids; Brassicales; Brassicaceae; Camelineae; Arabidopsis`KING1_ARATH^KING1_ARATH^Q:142-468,H:22-128^65-138%ID^E:…	PF00571-28^CBS^CBS domain^292-336^E:2-6e-07`PF00571-28^CBS^CBS domain^378-425^E:3-5e-11	ENOG4111F2I^snf1-related protein kinase regulatory subunit	KEGG:ath:AT3G48530	GO:0009505^cellular_component^plant-type cell wall`GO:0005524^molecular_function^ATP binding`GO:0019887^molecular_function^protein kinase regulator activity`GO:0005975^biological_process^carbohydrate metabolic process`GO:0006633^biological_process^fatty acid biosynthetic process`GO:0042128^biological_process^nitrate assimilation
TRINITY_DN48115_c0_g1	-	-	-	-	-
TRINITY_DN48185_c0_g1	-	-	-	-	-
TRINITY_DN48130_c0_g1	DCR1B_CHICK^DCR1B_CHICK^Q:1444-392,H:3-306^38-31%ID^E:1-56e-63^RecName: Full=5' exonuclease Apollo;^Eukaryota; Metazoa; Chordata; Craniata; Vertebrata; Euteleostomi; Archelosauria; Archosauria; Dinosauria; Saurischia; Theropoda; Coelurosauria; Aves; Neognathae; Galloanserae; Galliformes; Phasianidae; Phasianinae; Gallus	PF07522-14^DRMBL^DNA repair metallo-beta-lactamase^251-334^E:2e-08	COG1236^cleavage and polyadenylation	KEGG:gga:428269`KO:K15341	GO:0005813^cellular_component^centrosome`GO:0000781^cellular_component^chromosome, telomeric region`GO:0000784^cellular_component^nuclear chromosome, telomeric region`GO:0035312^molecular_function^5'-3' exodeoxyribonuclease activity`GO:0008409^molecular_function^5'-3' exonuclease activity`GO:0003684^molecular_function^damaged DNA binding`GO:0006303^biological_process^double-strand break repair vi…
TRINITY_DN48173_c0_g1	SD18_ARATH^SD18_ARATH^Q:439-2,H:130-273^44-966%ID^E:4-89e-30^RecName: Full=Receptor-like serine/threonine-protein kinase SD1-8;^Eukaryota; Viridiplantae; Streptophyta; Embryophyta; Tracheophyta; Spermatophyta; Magnoliophyta; eudicotyledons; Gunneridae; Pentapetalae; rosids; malvids; Brassicales; Brassicaceae; Camelineae; Arabidopsis	-	COG0515^Serine Threonine protein kinase	KEGG:ath:AT4G21380	GO:0016021^cellular_component^integral component of membrane`GO:0005886^cellular_component^plasma membrane`GO:0009506^cellular_component^plasmodesma`GO:0005773^cellular_component^vacuole`GO:0005524^molecular_function^ATP binding`GO:0030246^molecular_function^carbohydrate binding`GO:0004674^molecular_function^protein serine/threonine kinase activity`GO:0004675^molecular_function^transmembrane rece…
TRINITY_DN48142_c1_g2	-	PF04434-17^SWIM^SWIM zinc finger^159-176^E:0-0079	-	-	-
TRINITY_DN48142_c1_g1	-	PF03108-15^DBD_Tnp_Mut^MuDR family transposase^243-303^E:5-4e-17`PF10551-9^MULE^MULE transposase domain^434-528^E:1-2e-19`PF00872-18^Transposase_mut^Transposase, Mutator family^466-536^E:1-1e-05	ENOG410Y5UH^protein FAR1-RELATED SEQUENCE	KEGG:ath:AT1G52520	GO:0005634^cellular_component^nucleus`GO:0008270^molecular_function^zinc ion binding`GO:0006355^biological_process^regulation of transcription, DNA-templated
TRINITY_DN48184_c0_g1	-	-	-	-	-
TRINITY_DN48178_c1_g1	-	-	-	-	-
TRINITY_DN48178_c2_g1	-	-	-	-	-
TRINITY_DN48178_c6_g1	-	-	-	-	-
TRINITY_DN48186_c0_g1	-	-	-	-	-
TRINITY_DN48145_c0_g1	PPA24_ARATH^PPA24_ARATH^Q:186-19,H:60-114^58-929%ID^E:3-71e-13^RecName: Full=Probable inactive purple acid phosphatase 24;^Eukaryota; Viridiplantae; Streptophyta; Embryophyta; Tracheophyta; Spermatophyta; Magnoliophyta; eudicotyledons; Gunneridae; Pentapetalae; rosids; malvids; Brassicales; Brassicaceae; Camelineae; Arabidopsis	-	COG1409^Hydrolyzes cAMP to 5'-AMP- Plays an important regulatory role in modulating the intracellular concentration of cAMP, thereby influencing cAMP-dependent processes (By similarity)	KEGG:ath:AT4G24890`KO:K22390	GO:0005618^cellular_component^cell wall`GO:0005576^cellular_component^extracellular region`GO:0003993^molecular_function^acid phosphatase activity`GO:0046872^molecular_function^metal ion binding
TRINITY_DN48163_c0_g1	-	-	-	-	-
TRINITY_DN48182_c1_g1	-	-	-	-	-
TRINITY_DN48182_c0_g2	-	-	-	-	-
TRINITY_DN48114_c1_g1	-	-	-	-	-
TRINITY_DN48154_c0_g1	OAT_ORYSJ^OAT_ORYSJ^Q:89-12,H:166-191^92-308%ID^E:1-91e-07^RecName: Full=Ornithine aminotransferase, mitochondrial;^Eukaryota; Viridiplantae; Streptophyta; Embryophyta; Tracheophyta; Spermatophyta; Magnoliophyta; Liliopsida; Poales; Poaceae; BOP clade; Oryzoideae; Oryzeae; Oryzinae; Oryza; Oryza sativa	-	COG4992^Acetylornithine aminotransferase	KEGG:osa:4333554`KO:K00819	GO:0005737^cellular_component^cytoplasm`GO:0005759^cellular_component^mitochondrial matrix`GO:0004587^molecular_function^ornithine-oxo-acid transaminase activity`GO:0030170^molecular_function^pyridoxal phosphate binding`GO:0008270^molecular_function^zinc ion binding`GO:0019544^biological_process^arginine catabolic process to glutamate`GO:0010121^biological_process^arginine catabolic process to pr…
TRINITY_DN48197_c1_g1	-	-	-	-	-
TRINITY_DN48197_c0_g2	-	-	-	-	-
TRINITY_DN48144_c0_g1	-	-	-	-	-
TRINITY_DN48179_c0_g1	-	-	-	-	-
TRINITY_DN48153_c1_g1	-	-	-	-	-
TRINITY_DN48153_c0_g1	ARR2_ARATH^ARR2_ARATH^Q:198-806,H:14-265^37-308%ID^E:2-07e-32^RecName: Full=Two-component response regulator ARR2;^Eukaryota; Viridiplantae; Streptophyta; Embryophyta; Tracheophyta; Spermatophyta; Magnoliophyta; eudicotyledons; Gunneridae; Pentapetalae; rosids; malvids; Brassicales; Brassicaceae; Camelineae; Arabidopsis	PF00249-31^Myb_DNA-binding^Myb-like DNA-binding domain^78-125^E:3-7e-06	COG2204^two component, sigma54 specific, transcriptional regulator, Fis family	KEGG:ath:AT4G16110`KO:K14491	GO:0005634^cellular_component^nucleus`GO:0003677^molecular_function^DNA binding`GO:0003700^molecular_function^DNA-binding transcription factor activity`GO:0000156^molecular_function^phosphorelay response regulator activity`GO:0071368^biological_process^cellular response to cytokinin stimulus`GO:0009736^biological_process^cytokinin-activated signaling pathway`GO:0009873^biological_process^ethylene…
TRINITY_DN48153_c0_g2	ORR23_ORYSJ^ORR23_ORYSJ^Q:466-17,H:116-263^50-649%ID^E:1-11e-56^RecName: Full=Two-component response regulator ORR23 {ECO:0000305};^Eukaryota; Viridiplantae; Streptophyta; Embryophyta; Tracheophyta; Spermatophyta; Magnoliophyta; Liliopsida; Poales; Poaceae; BOP clade; Oryzoideae; Oryzeae; Oryzinae; Oryza; Oryza sativa`ORR23_ORYSJ^ORR23_ORYSJ^Q:774-469,H:18-115^55-66%ID^E:1-11e-56^RecName: Full=Tw…	PF00072-24^Response_reg^Response regulator receiver domain^27-123^E:1-3e-10	COG5641^Transcription factor	KEGG:osa:4328516`KO:K14491	GO:0005634^cellular_component^nucleus`GO:0003677^molecular_function^DNA binding`GO:0003700^molecular_function^DNA-binding transcription factor activity`GO:0009736^biological_process^cytokinin-activated signaling pathway`GO:0000160^biological_process^phosphorelay signal transduction system
TRINITY_DN48152_c1_g1	-	-	-	-	-
TRINITY_DN48132_c0_g1	CLH1_ARATH^CLH1_ARATH^Q:24-953,H:11-315^43-949%ID^E:3-86e-84^RecName: Full=Chlorophyllase-1;^Eukaryota; Viridiplantae; Streptophyta; Embryophyta; Tracheophyta; Spermatophyta; Magnoliophyta; eudicotyledons; Gunneridae; Pentapetalae; rosids; malvids; Brassicales; Brassicaceae; Camelineae; Arabidopsis	PF07224-11^Chlorophyllase^Chlorophyllase^11-316^E:7-2e-101`PF12740-7^Chlorophyllase2^Chlorophyllase enzyme^35-298^E:9e-92`PF03403-13^PAF-AH_p_II^Platelet-activating factor acetylhydrolase, isoform II^47-84^E:1-5e-05	ENOG410XWBW^chlorophyllase (EC 3-1-1-14)	KEGG:ath:AT1G19670`KO:K08099	GO:0005773^cellular_component^vacuole`GO:0047746^molecular_function^chlorophyllase activity`GO:0102293^molecular_function^pheophytinase b activity`GO:0015996^biological_process^chlorophyll catabolic process`GO:0042742^biological_process^defense response to bacterium`GO:0050832^biological_process^defense response to fungus
TRINITY_DN48136_c1_g1	-	-	-	-	-
TRINITY_DN48136_c2_g1	-	-	-	-	-
TRINITY_DN48123_c1_g1	-	PF13966-6^zf-RVT^zinc-binding in reverse transcriptase^65-130^E:1-4e-09	-	-	-
TRINITY_DN48139_c0_g1	-	-	-	-	-
TRINITY_DN48201_c1_g1	-	-	-	-	-
TRINITY_DN48133_c1_g1	-	-	-	-	-
TRINITY_DN48133_c0_g1	-	-	-	-	-
TRINITY_DN48150_c0_g2	-	-	-	-	-
TRINITY_DN48112_c0_g1	-	-	-	-	-
TRINITY_DN48199_c0_g1	-	-	-	-	-
TRINITY_DN48199_c0_g2	-	-	-	-	-
TRINITY_DN48203_c1_g1	PBL23_ARATH^PBL23_ARATH^Q:1967-888,H:5-368^70-959%ID^E:0^RecName: Full=Probable serine/threonine-protein kinase PBL23 {ECO:0000305};^Eukaryota; Viridiplantae; Streptophyta; Embryophyta; Tracheophyta; Spermatophyta; Magnoliophyta; eudicotyledons; Gunneridae; Pentapetalae; rosids; malvids; Brassicales; Brassicaceae; Camelineae; Arabidopsis	PF00069-25^Pkinase^Protein kinase domain^83-348^E:1e-44`PF07714-17^Pkinase_Tyr^Protein tyrosine kinase^83-289^E:4-1e-43	COG0515^Serine Threonine protein kinase	KEGG:ath:AT3G20530	GO:0005777^cellular_component^peroxisome`GO:0005886^cellular_component^plasma membrane`GO:0005524^molecular_function^ATP binding`GO:0004675^molecular_function^transmembrane receptor protein serine/threonine kinase activity`GO:0006952^biological_process^defense response`GO:0006468^biological_process^protein phosphorylation
TRINITY_DN48198_c0_g1	-	-	-	-	-
TRINITY_DN48165_c0_g1	-	-	-	-	-
TRINITY_DN48170_c1_g1	-	-	-	-	-
TRINITY_DN48207_c1_g1	-	-	-	-	-
TRINITY_DN48207_c0_g1	-	-	-	-	-
TRINITY_DN48156_c1_g1	-	-	-	-	-
TRINITY_DN48137_c0_g1	-	-	-	-	-
TRINITY_DN48181_c0_g1	BH082_ARATH^BH082_ARATH^Q:168-293,H:96-137^66-667%ID^E:1-37e-09^RecName: Full=Transcription factor bHLH82;^Eukaryota; Viridiplantae; Streptophyta; Embryophyta; Tracheophyta; Spermatophyta; Magnoliophyta; eudicotyledons; Gunneridae; Pentapetalae; rosids; malvids; Brassicales; Brassicaceae; Camelineae; Arabidopsis	-	ENOG4111MVP^Transcription factor	KEGG:ath:AT5G58010	GO:0005634^cellular_component^nucleus`GO:0003677^molecular_function^DNA binding`GO:0001228^molecular_function^DNA-binding transcription activator activity, RNA polymerase II-specific`GO:0003700^molecular_function^DNA-binding transcription factor activity`GO:0046983^molecular_function^protein dimerization activity`GO:0006355^biological_process^regulation of transcription, DNA-templated`GO:0080147^…
TRINITY_DN48181_c0_g2	-	-	-	-	-
TRINITY_DN48180_c0_g1	-	-	-	-	-
TRINITY_DN48121_c0_g1	LRK91_ARATH^LRK91_ARATH^Q:1357-38,H:22-425^36-062%ID^E:9-3e-69^RecName: Full=L-type lectin-domain containing receptor kinase IX-1 {ECO:0000303|PubMed:19773388};^Eukaryota; Viridiplantae; Streptophyta; Embryophyta; Tracheophyta; Spermatophyta; Magnoliophyta; eudicotyledons; Gunneridae; Pentapetalae; rosids; malvids; Brassicales; Brassicaceae; Camelineae; Arabidopsis	PF00139-19^Lectin_legB^Legume lectin domain^27-265^E:2-1e-64`PF00069-25^Pkinase^Protein kinase domain^371-465^E:1-2e-13`PF07714-17^Pkinase_Tyr^Protein tyrosine kinase^374-465^E:2-6e-18	COG0515^Serine Threonine protein kinase	KEGG:ath:AT5G10530	GO:0016021^cellular_component^integral component of membrane`GO:0005886^cellular_component^plasma membrane`GO:0005524^molecular_function^ATP binding`GO:0030246^molecular_function^carbohydrate binding`GO:0004675^molecular_function^transmembrane receptor protein serine/threonine kinase activity`GO:0006952^biological_process^defense response`GO:0042742^biological_process^defense response to bacteriu…
TRINITY_DN48164_c0_g1	-	-	-	-	-
TRINITY_DN48117_c1_g1	-	-	-	-	-
TRINITY_DN48117_c0_g1	-	-	-	-	-
TRINITY_DN48134_c0_g1	-	-	-	-	-
TRINITY_DN48118_c0_g1	TIF9_ARATH^TIF9_ARATH^Q:800-261,H:1-192^37-561%ID^E:2-71e-20^RecName: Full=Protein TIFY 9;^Eukaryota; Viridiplantae; Streptophyta; Embryophyta; Tracheophyta; Spermatophyta; Magnoliophyta; eudicotyledons; Gunneridae; Pentapetalae; rosids; malvids; Brassicales; Brassicaceae; Camelineae; Arabidopsis	PF06200-14^tify^tify domain^133-162^E:2-1e-12`PF09425-10^CCT_2^Divergent CCT motif^190-215^E:1-6e-11	ENOG410Z0XE^jasmonate-zim-domain protein 10	KEGG:ath:AT5G13220`KO:K13464	GO:0005634^cellular_component^nucleus`GO:0042803^molecular_function^protein homodimerization activity`GO:0006952^biological_process^defense response`GO:0031347^biological_process^regulation of defense response`GO:2000022^biological_process^regulation of jasmonic acid mediated signaling pathway`GO:0010112^biological_process^regulation of systemic acquired resistance`GO:0009753^biological_process^r…
TRINITY_DN48147_c0_g1	RAN1B_LOTJA^RAN1B_LOTJA^Q:2-73,H:164-187^100%ID^E:4-37e-07^RecName: Full=GTP-binding nuclear protein Ran1B;^Eukaryota; Viridiplantae; Streptophyta; Embryophyta; Tracheophyta; Spermatophyta; Magnoliophyta; eudicotyledons; Gunneridae; Pentapetalae; rosids; fabids; Fabales; Fabaceae; Papilionoideae; 50 kb inversion clade; NPAAA clade; Hologalegina; robinioid clade; Loteae; Lotus	-	-	-	GO:0005634^cellular_component^nucleus`GO:0005525^molecular_function^GTP binding`GO:0003924^molecular_function^GTPase activity`GO:0006913^biological_process^nucleocytoplasmic transport`GO:0015031^biological_process^protein transport
TRINITY_DN48205_c0_g1	-	-	-	-	-
TRINITY_DN48174_c1_g1	-	-	-	-	-
TRINITY_DN48174_c0_g1	-	-	-	-	-
TRINITY_DN48138_c0_g1	-	-	-	-	-
TRINITY_DN48161_c0_g1	POL_FFV^POL_FFV^Q:298-5,H:791-890^30-693%ID^E:6-92e-10^RecName: Full=Pro-Pol polyprotein;^Viruses; Ortervirales; Retroviridae; Spumaretrovirinae; Felispumavirus	-	-	KEGG:vg:2717067	GO:0030430^cellular_component^host cell cytoplasm`GO:0042025^cellular_component^host cell nucleus`GO:0019012^cellular_component^virion`GO:0004190^molecular_function^aspartic-type endopeptidase activity`GO:0003887^molecular_function^DNA-directed DNA polymerase activity`GO:0046872^molecular_function^metal ion binding`GO:0003723^molecular_function^RNA binding`GO:0003964^molecular_function^RNA-direct…
TRINITY_DN48171_c0_g1	-	-	-	-	-
TRINITY_DN48196_c0_g1	POL5_DROME^POL5_DROME^Q:2-307,H:271-372^39-216%ID^E:1-18e-20^RecName: Full=Retrovirus-related Pol polyprotein from transposon opus;^Eukaryota; Metazoa; Ecdysozoa; Arthropoda; Hexapoda; Insecta; Pterygota; Neoptera; Holometabola; Diptera; Brachycera; Muscomorpha; Ephydroidea; Drosophilidae; Drosophila; Sophophora	-	-	-	GO:0005634^cellular_component^nucleus`GO:0004519^molecular_function^endonuclease activity`GO:0003676^molecular_function^nucleic acid binding`GO:0008233^molecular_function^peptidase activity`GO:0003964^molecular_function^RNA-directed DNA polymerase activity`GO:0015074^biological_process^DNA integration`GO:0006313^biological_process^transposition, DNA-mediated
TRINITY_DN48202_c0_g1	-	-	-	-	-
TRINITY_DN48202_c0_g2	-	-	-	-	-
TRINITY_DN82394_c1_g1	-	-	-	-	-
TRINITY_DN82336_c0_g1	-	-	-	-	-
TRINITY_DN82414_c0_g1	-	-	-	-	-
TRINITY_DN82335_c0_g1	DXS2_ORYSJ^DXS2_ORYSJ^Q:88-2,H:83-111^86-207%ID^E:5-11e-06^RecName: Full=Probable 1-deoxy-D-xylulose-5-phosphate synthase 2, chloroplastic;^Eukaryota; Viridiplantae; Streptophyta; Embryophyta; Tracheophyta; Spermatophyta; Magnoliophyta; Liliopsida; Poales; Poaceae; BOP clade; Oryzoideae; Oryzeae; Oryzinae; Oryza; Oryza sativa	-	-	-	-
TRINITY_DN82362_c0_g1	-	-	-	-	-
TRINITY_DN82400_c1_g1	-	-	-	-	-
TRINITY_DN82400_c2_g1	-	-	-	-	-
TRINITY_DN82321_c0_g1	-	-	-	-	-
TRINITY_DN82346_c0_g1	-	-	-	-	-
TRINITY_DN82354_c0_g1	EX84B_ARATH^EX84B_ARATH^Q:92-3,H:80-109^86-667%ID^E:2-22e-07^RecName: Full=Exocyst complex component EXO84B;^Eukaryota; Viridiplantae; Streptophyta; Embryophyta; Tracheophyta; Spermatophyta; Magnoliophyta; eudicotyledons; Gunneridae; Pentapetalae; rosids; malvids; Brassicales; Brassicaceae; Camelineae; Arabidopsis	-	ENOG410XT7U^Exocyst complex component	KEGG:ath:AT5G49830`KO:K19986	GO:0005618^cellular_component^cell wall`GO:0005856^cellular_component^cytoskeleton`GO:0005829^cellular_component^cytosol`GO:0000145^cellular_component^exocyst`GO:0005576^cellular_component^extracellular region`GO:0048471^cellular_component^perinuclear region of cytoplasm`GO:0009524^cellular_component^phragmoplast`GO:0001927^biological_process^exocyst assembly`GO:0051601^biological_process^exocyst…
TRINITY_DN82325_c0_g1	-	-	-	-	-
TRINITY_DN82357_c0_g1	-	-	-	-	-
TRINITY_DN82397_c0_g1	-	-	-	-	-
TRINITY_DN82353_c0_g1	-	-	-	-	-
TRINITY_DN82417_c0_g1	-	-	-	-	-
TRINITY_DN82363_c0_g1	-	-	-	-	-
TRINITY_DN82371_c0_g1	-	-	-	-	-
TRINITY_DN82405_c0_g1	RNHX1_ARATH^RNHX1_ARATH^Q:435-7,H:206-347^25-166%ID^E:1-19e-06^RecName: Full=Putative ribonuclease H protein At1g65750;^Eukaryota; Viridiplantae; Streptophyta; Embryophyta; Tracheophyta; Spermatophyta; Magnoliophyta; eudicotyledons; Gunneridae; Pentapetalae; rosids; malvids; Brassicales; Brassicaceae; Camelineae; Arabidopsis	-	-	-	GO:0046872^molecular_function^metal ion binding`GO:0003676^molecular_function^nucleic acid binding`GO:0004523^molecular_function^RNA-DNA hybrid ribonuclease activity
TRINITY_DN82345_c0_g1	-	-	-	-	-
TRINITY_DN82391_c0_g2	-	-	-	-	-
TRINITY_DN82381_c0_g1	-	-	-	-	-
TRINITY_DN82381_c0_g2	-	-	-	-	-
TRINITY_DN82374_c0_g1	-	-	-	-	-
TRINITY_DN82410_c0_g1	-	-	ENOG410Y65V^Retrotransposon protein	KEGG:ath:ArthMp102	GO:0005739^cellular_component^mitochondrion
TRINITY_DN82372_c0_g1	-	-	-	-	-
TRINITY_DN82413_c0_g1	PER4_VITVI^PER4_VITVI^Q:243-452,H:31-100^75-714%ID^E:1-73e-31^RecName: Full=Peroxidase 4 {ECO:0000250|UniProtKB:Q42578};^Eukaryota; Viridiplantae; Streptophyta; Embryophyta; Tracheophyta; Spermatophyta; Magnoliophyta; eudicotyledons; Gunneridae; Pentapetalae; rosids; Vitales; Vitaceae; Viteae; Vitis	PF00141-23^peroxidase^Peroxidase^55-110^E:1-4e-13	ENOG410YETZ^peroxidase	KEGG:vvi:100257005`KO:K00430	GO:0005576^cellular_component^extracellular region`GO:0020037^molecular_function^heme binding`GO:0046872^molecular_function^metal ion binding`GO:0004601^molecular_function^peroxidase activity`GO:0042744^biological_process^hydrogen peroxide catabolic process`GO:0006979^biological_process^response to oxidative stress
TRINITY_DN82364_c0_g1	-	-	-	-	-
TRINITY_DN82377_c0_g1	-	-	-	-	-
TRINITY_DN82373_c0_g1	-	-	-	-	-
TRINITY_DN82328_c0_g1	-	-	-	-	-
TRINITY_DN82408_c1_g1	-	-	-	-	-
TRINITY_DN82369_c0_g1	-	-	-	-	-
TRINITY_DN82341_c0_g1	-	-	-	-	-
TRINITY_DN82323_c0_g1	-	PF04783-12^DUF630^Protein of unknown function (DUF630)^1-59^E:1-8e-23	-	-	-
TRINITY_DN82359_c0_g1	-	-	-	-	-
TRINITY_DN82339_c0_g1	-	-	-	-	-
TRINITY_DN82407_c0_g1	-	-	-	-	-
TRINITY_DN82348_c0_g1	-	-	-	-	-
TRINITY_DN43391_c0_g1	-	-	-	-	-
TRINITY_DN43374_c0_g1	-	-	-	-	-
TRINITY_DN43384_c0_g2	SDE3_ARATH^SDE3_ARATH^Q:767-3232,H:9-827^59-83%ID^E:0^RecName: Full=Probable RNA helicase SDE3;^Eukaryota; Viridiplantae; Streptophyta; Embryophyta; Tracheophyta; Spermatophyta; Magnoliophyta; eudicotyledons; Gunneridae; Pentapetalae; rosids; malvids; Brassicales; Brassicaceae; Camelineae; Arabidopsis	PF13086-6^AAA_11^AAA domain^401-486^E:3-4e-14`PF13604-6^AAA_30^AAA domain^401-585^E:6-3e-11`PF13245-6^AAA_19^AAA domain^418-583^E:4-8e-07`PF13086-6^AAA_11^AAA domain^517-589^E:2e-11`PF13087-6^AAA_12^AAA domain^597-800^E:1-8e-50	COG1112^Helicase	KEGG:ath:AT1G05460`KO:K18422	GO:0005829^cellular_component^cytosol`GO:0043186^cellular_component^P granule`GO:0005524^molecular_function^ATP binding`GO:0003724^molecular_function^RNA helicase activity`GO:0035194^biological_process^posttranscriptional gene silencing by RNA`GO:0009616^biological_process^virus induced gene silencing
TRINITY_DN43372_c0_g1	-	-	-	-	-
TRINITY_DN43344_c0_g1	PTR27_ARATH^PTR27_ARATH^Q:86-3,H:317-344^75%ID^E:1-19e-06^RecName: Full=Protein NRT1/ PTR FAMILY 6-2;^Eukaryota; Viridiplantae; Streptophyta; Embryophyta; Tracheophyta; Spermatophyta; Magnoliophyta; eudicotyledons; Gunneridae; Pentapetalae; rosids; malvids; Brassicales; Brassicaceae; Camelineae; Arabidopsis	-	-	-	-
TRINITY_DN43318_c0_g1	-	-	-	-	-
TRINITY_DN43363_c0_g1	-	-	-	-	-
TRINITY_DN43356_c1_g1	RGA4_SOLBU^RGA4_SOLBU^Q:92-523,H:539-681^38-095%ID^E:8-06e-18^RecName: Full=Putative disease resistance protein RGA4;^Eukaryota; Viridiplantae; Streptophyta; Embryophyta; Tracheophyta; Spermatophyta; Magnoliophyta; eudicotyledons; Gunneridae; Pentapetalae; asterids; lamiids; Solanales; Solanaceae; Solanoideae; Solaneae; Solanum	PF13855-6^LRR_8^Leucine rich repeat^37-75^E:2-1e-07`PF13516-6^LRR_6^Leucine Rich repeat^42-55^E:2-5`PF00560-33^LRR_1^Leucine Rich Repeat^43-64^E:4-8`PF00560-33^LRR_1^Leucine Rich Repeat^66-77^E:23`PF13516-6^LRR_6^Leucine Rich repeat^66-76^E:200`PF00560-33^LRR_1^Leucine Rich Repeat^93-103^E:1600`PF13516-6^LRR_6^Leucine Rich repeat^93-105^E:3200`PF13516-6^LRR_6^Leucine Rich repeat^165-180^E:3200`PF…	-	-	GO:0043531^molecular_function^ADP binding`GO:0005524^molecular_function^ATP binding`GO:0006952^biological_process^defense response
TRINITY_DN43356_c0_g1	RGA4_SOLBU^RGA4_SOLBU^Q:355-2,H:539-659^41-322%ID^E:3-89e-18^RecName: Full=Putative disease resistance protein RGA4;^Eukaryota; Viridiplantae; Streptophyta; Embryophyta; Tracheophyta; Spermatophyta; Magnoliophyta; eudicotyledons; Gunneridae; Pentapetalae; asterids; lamiids; Solanales; Solanaceae; Solanoideae; Solaneae; Solanum	PF12799-7^LRR_4^Leucine Rich repeats (2 copies)^12-51^E:2-4e-06`PF13516-6^LRR_6^Leucine Rich repeat^12-25^E:0-33`PF00560-33^LRR_1^Leucine Rich Repeat^13-34^E:0-69`PF00560-33^LRR_1^Leucine Rich Repeat^36-54^E:15`PF13516-6^LRR_6^Leucine Rich repeat^36-48^E:980`PF00560-33^LRR_1^Leucine Rich Repeat^60-68^E:910`PF13516-6^LRR_6^Leucine Rich repeat^60-64^E:12000	-	-	GO:0043531^molecular_function^ADP binding`GO:0005524^molecular_function^ATP binding`GO:0006952^biological_process^defense response
TRINITY_DN43370_c1_g1	PP104_ARATH^PP104_ARATH^Q:130-1767,H:5-551^46-252%ID^E:1-63e-160^RecName: Full=Putative pentatricopeptide repeat-containing protein At1g64310;^Eukaryota; Viridiplantae; Streptophyta; Embryophyta; Tracheophyta; Spermatophyta; Magnoliophyta; eudicotyledons; Gunneridae; Pentapetalae; rosids; malvids; Brassicales; Brassicaceae; Camelineae; Arabidopsis	PF01535-20^PPR^PPR repeat^42-63^E:0-58`PF13041-6^PPR_2^PPR repeat family^69-114^E:5-3e-10`PF01535-20^PPR^PPR repeat^72-99^E:1-3e-06`PF01535-20^PPR^PPR repeat^143-163^E:0-033`PF12854-7^PPR_1^PPR repeat^166-197^E:2-6e-05`PF13812-6^PPR_3^Pentatricopeptide repeat domain^167-203^E:0-012`PF13041-6^PPR_2^PPR repeat family^168-215^E:3-6e-09`PF01535-20^PPR^PPR repeat^171-201^E:8-8e-08`PF01535-20^PPR^PPR r…	ENOG410Z7Z7^Pentatricopeptide repeat-containing protein	KEGG:ath:AT1G64310	GO:0009507^cellular_component^chloroplast`GO:0005739^cellular_component^mitochondrion`GO:1900864^biological_process^mitochondrial RNA modification`GO:0009451^biological_process^RNA modification
TRINITY_DN43370_c0_g1	-	PF13456-6^RVT_3^Reverse transcriptase-like^172-292^E:1-1e-20	-	-	GO:0046872^molecular_function^metal ion binding`GO:0003676^molecular_function^nucleic acid binding`GO:0004523^molecular_function^RNA-DNA hybrid ribonuclease activity
TRINITY_DN43379_c0_g1	-	-	-	-	-
TRINITY_DN43314_c0_g1	CLV1_ARATH^CLV1_ARATH^Q:877-1134,H:91-179^42-697%ID^E:7-73e-15^RecName: Full=Receptor protein kinase CLAVATA1;^Eukaryota; Viridiplantae; Streptophyta; Embryophyta; Tracheophyta; Spermatophyta; Magnoliophyta; eudicotyledons; Gunneridae; Pentapetalae; rosids; malvids; Brassicales; Brassicaceae; Camelineae; Arabidopsis`CLV1_ARATH^CLV1_ARATH^Q:1166-1333,H:192-247^46-429%ID^E:7-73e-15^RecName: Full=Re…	PF00560-33^LRR_1^Leucine Rich Repeat^52-66^E:10`PF00560-33^LRR_1^Leucine Rich Repeat^77-93^E:38`PF00560-33^LRR_1^Leucine Rich Repeat^99-109^E:120	COG4886^leucine Rich Repeat	KEGG:ath:AT1G75820`KO:K00924	GO:0016021^cellular_component^integral component of membrane`GO:0016020^cellular_component^membrane`GO:0000325^cellular_component^plant-type vacuole`GO:0005886^cellular_component^plasma membrane`GO:0009506^cellular_component^plasmodesma`GO:0005524^molecular_function^ATP binding`GO:0004672^molecular_function^protein kinase activity`GO:0043621^molecular_function^protein self-association`GO:0004674^…
TRINITY_DN43390_c0_g1	-	-	-	-	-
TRINITY_DN43325_c0_g1	PUB23_ARATH^PUB23_ARATH^Q:119-1312,H:8-406^44-554%ID^E:2-09e-99^RecName: Full=E3 ubiquitin-protein ligase PUB23;^Eukaryota; Viridiplantae; Streptophyta; Embryophyta; Tracheophyta; Spermatophyta; Magnoliophyta; eudicotyledons; Gunneridae; Pentapetalae; rosids; malvids; Brassicales; Brassicaceae; Camelineae; Arabidopsis	PF04564-15^U-box^U-box domain^6-78^E:1-1e-19	ENOG410YC1Z^e3 ubiquitin-protein ligase	KEGG:ath:AT2G35930	GO:0005829^cellular_component^cytosol`GO:0004842^molecular_function^ubiquitin-protein transferase activity`GO:0006952^biological_process^defense response`GO:0051865^biological_process^protein autoubiquitination`GO:0016567^biological_process^protein ubiquitination`GO:0010200^biological_process^response to chitin`GO:0009414^biological_process^response to water deprivation
TRINITY_DN43362_c0_g1	-	PF13456-6^RVT_3^Reverse transcriptase-like^116-236^E:2-1e-20	-	-	GO:0046872^molecular_function^metal ion binding`GO:0003676^molecular_function^nucleic acid binding`GO:0004523^molecular_function^RNA-DNA hybrid ribonuclease activity
TRINITY_DN43334_c0_g1	-	-	-	-	-
TRINITY_DN43315_c0_g1	-	-	-	-	-
TRINITY_DN43322_c0_g1	LRK91_ARATH^LRK91_ARATH^Q:510-845,H:314-424^44-643%ID^E:1-16e-24^RecName: Full=L-type lectin-domain containing receptor kinase IX-1 {ECO:0000303|PubMed:19773388};^Eukaryota; Viridiplantae; Streptophyta; Embryophyta; Tracheophyta; Spermatophyta; Magnoliophyta; eudicotyledons; Gunneridae; Pentapetalae; rosids; malvids; Brassicales; Brassicaceae; Camelineae; Arabidopsis	PF00069-25^Pkinase^Protein kinase domain^106-192^E:2-9e-14`PF07714-17^Pkinase_Tyr^Protein tyrosine kinase^108-192^E:1-9e-13	COG0515^Serine Threonine protein kinase	KEGG:ath:AT5G06740	GO:0016021^cellular_component^integral component of membrane`GO:0005886^cellular_component^plasma membrane`GO:0005524^molecular_function^ATP binding`GO:0030246^molecular_function^carbohydrate binding`GO:0004675^molecular_function^transmembrane receptor protein serine/threonine kinase activity`GO:0006952^biological_process^defense response`GO:0042742^biological_process^defense response to bacteriu…
TRINITY_DN43333_c0_g1	-	-	-	-	-
TRINITY_DN43352_c0_g1	-	-	-	-	-
TRINITY_DN43317_c0_g1	-	-	-	-	-
TRINITY_DN43380_c0_g1	-	-	-	-	-
TRINITY_DN43404_c0_g1	-	-	-	-	-
TRINITY_DN43396_c0_g1	-	-	-	-	-
TRINITY_DN43367_c0_g1	RNHX1_ARATH^RNHX1_ARATH^Q:15-992,H:7-343^26-239%ID^E:6-27e-25^RecName: Full=Putative ribonuclease H protein At1g65750;^Eukaryota; Viridiplantae; Streptophyta; Embryophyta; Tracheophyta; Spermatophyta; Magnoliophyta; eudicotyledons; Gunneridae; Pentapetalae; rosids; malvids; Brassicales; Brassicaceae; Camelineae; Arabidopsis	PF13966-6^zf-RVT^zinc-binding in reverse transcriptase^255-340^E:1-6e-17`PF13456-6^RVT_3^Reverse transcriptase-like^465-583^E:6-2e-17	-	-	GO:0046872^molecular_function^metal ion binding`GO:0003676^molecular_function^nucleic acid binding`GO:0004523^molecular_function^RNA-DNA hybrid ribonuclease activity
TRINITY_DN43307_c0_g1	-	PF01004-19^Flavi_M^Flavivirus envelope glycoprotein M^79-127^E:0-29	-	-	-
TRINITY_DN43394_c0_g1	-	-	-	-	-
TRINITY_DN43330_c0_g1	-	-	-	-	-
TRINITY_DN43400_c0_g4	-	-	-	-	-
TRINITY_DN43400_c0_g7	-	-	-	-	-
TRINITY_DN43400_c0_g1	-	-	-	-	-
TRINITY_DN43400_c1_g1	-	-	-	-	-
TRINITY_DN43324_c0_g1	-	-	-	-	-
TRINITY_DN43385_c1_g1	-	-	-	-	-
TRINITY_DN43385_c0_g1	-	-	-	-	-
TRINITY_DN43348_c0_g1	-	-	-	-	-
TRINITY_DN43328_c0_g1	M1250_ARATH^M1250_ARATH^Q:263-60,H:13-80^35-294%ID^E:4-49e-06^RecName: Full=Uncharacterized mitochondrial protein AtMg01250;^Eukaryota; Viridiplantae; Streptophyta; Embryophyta; Tracheophyta; Spermatophyta; Magnoliophyta; eudicotyledons; Gunneridae; Pentapetalae; rosids; malvids; Brassicales; Brassicaceae; Camelineae; Arabidopsis	-	ENOG410Y65V^Retrotransposon protein	KEGG:ath:ArthMp102	GO:0005739^cellular_component^mitochondrion
TRINITY_DN43326_c0_g1	PSBO_TOBAC^PSBO_TOBAC^Q:105-1088,H:3-332^82-143%ID^E:0^RecName: Full=Oxygen-evolving enhancer protein 1, chloroplastic;^Eukaryota; Viridiplantae; Streptophyta; Embryophyta; Tracheophyta; Spermatophyta; Magnoliophyta; eudicotyledons; Gunneridae; Pentapetalae; asterids; lamiids; Solanales; Solanaceae; Nicotianoideae; Nicotianeae; Nicotiana	PF01716-18^MSP^Manganese-stabilising protein / photosystem II polypeptide^96-328^E:7-1e-97	-	KEGG:nta:107820252`KO:K02716	GO:0009535^cellular_component^chloroplast thylakoid membrane`GO:0009654^cellular_component^photosystem II oxygen evolving complex`GO:0010242^molecular_function^oxygen evolving activity`GO:0010207^biological_process^photosystem II assembly`GO:0042549^biological_process^photosystem II stabilization
TRINITY_DN43319_c0_g1	-	-	-	-	-
TRINITY_DN43395_c0_g1	-	-	-	-	-
TRINITY_DN43313_c0_g1	-	-	-	-	-
TRINITY_DN43402_c0_g1	-	-	-	-	-
TRINITY_DN43388_c0_g1	-	-	-	-	-
TRINITY_DN96119_c0_g1	-	-	-	-	-
TRINITY_DN96120_c1_g1	-	-	-	-	-
TRINITY_DN96200_c1_g1	FMP32_YEAST^FMP32_YEAST^Q:571-314,H:105-190^37-209%ID^E:5-77e-14^RecName: Full=Protein FMP32, mitochondrial;^Eukaryota; Fungi; Dikarya; Ascomycota; Saccharomycotina; Saccharomycetes; Saccharomycetales; Saccharomycetaceae; Saccharomyces	PF07798-11^DUF1640^Protein of unknown function (DUF1640)^70-114^E:2-1e-11`PF07798-11^DUF1640^Protein of unknown function (DUF1640)^112-218^E:5-9e-40	-	KEGG:sce:YFL046W	GO:0016021^cellular_component^integral component of membrane`GO:0005739^cellular_component^mitochondrion`GO:0033617^biological_process^mitochondrial respiratory chain complex IV assembly
TRINITY_DN96172_c0_g1	IST1L_DICDI^IST1L_DICDI^Q:485-835,H:41-153^32-231%ID^E:1-31e-11^RecName: Full=IST1-like protein;^Eukaryota; Amoebozoa; Mycetozoa; Dictyostelids; Dictyosteliales; Dictyosteliaceae; Dictyostelium	PF03398-14^Ist1^Regulator of Vps4 activity in the MVB pathway^27-190^E:1-1e-48	ENOG410YG52^positive regulation of collateral sprouting	KEGG:ddi:DDB_G0289029`KO:K19476	GO:0015031^biological_process^protein transport
TRINITY_DN96166_c0_g1	-	-	-	-	-
TRINITY_DN96137_c0_g1	-	-	-	-	-
TRINITY_DN96159_c0_g1	-	-	-	-	-
TRINITY_DN96215_c0_g1	-	-	-	-	-
TRINITY_DN96195_c0_g1	-	-	-	-	-
TRINITY_DN96156_c0_g1	-	-	-	-	-
TRINITY_DN96165_c0_g1	-	-	-	-	-
TRINITY_DN96184_c0_g1	-	-	-	-	-
TRINITY_DN96146_c0_g1	-	-	-	-	-
TRINITY_DN96161_c0_g1	-	-	-	-	-
TRINITY_DN96161_c0_g2	-	-	-	-	-
TRINITY_DN96139_c0_g1	-	-	-	-	-
TRINITY_DN96218_c0_g1	-	-	-	-	-
TRINITY_DN96123_c0_g1	-	-	-	-	-
TRINITY_DN96198_c0_g1	-	-	-	-	-
TRINITY_DN96151_c0_g1	-	-	-	-	-
TRINITY_DN96206_c0_g1	RNH_HALSA^RNH_HALSA^Q:31-234,H:128-195^30-882%ID^E:6-9e-06^RecName: Full=Ribonuclease HI;^Archaea; Euryarchaeota; Stenosarchaea group; Halobacteria; Halobacteriales; Halobacteriaceae; Halobacterium	PF13456-6^RVT_3^Reverse transcriptase-like^2-71^E:6e-10	COG0328^ribonuclease H activity	KEGG:hal:VNG_0255C`KO:K03469	GO:0005737^cellular_component^cytoplasm`GO:0003677^molecular_function^DNA binding`GO:0004527^molecular_function^exonuclease activity`GO:0046872^molecular_function^metal ion binding`GO:0003723^molecular_function^RNA binding`GO:0004523^molecular_function^RNA-DNA hybrid ribonuclease activity
TRINITY_DN96169_c0_g1	-	-	-	-	-
TRINITY_DN96207_c0_g1	-	-	-	-	-
TRINITY_DN96129_c0_g1	-	-	-	-	-
TRINITY_DN96189_c0_g1	YTX2_XENLA^YTX2_XENLA^Q:320-9,H:452-555^31-731%ID^E:4-09e-12^RecName: Full=Transposon TX1 uncharacterized 149 kDa protein;^Eukaryota; Metazoa; Chordata; Craniata; Vertebrata; Euteleostomi; Amphibia; Batrachia; Anura; Pipoidea; Pipidae; Xenopodinae; Xenopus; Xenopus	-	-	-	-
TRINITY_DN96150_c0_g1	-	-	-	-	-
TRINITY_DN96122_c0_g1	-	-	-	-	-
TRINITY_DN96177_c0_g1	-	-	-	-	-
TRINITY_DN96155_c0_g1	-	-	-	-	-
TRINITY_DN96133_c0_g1	COPIA_DROME^COPIA_DROME^Q:273-85,H:599-664^40-909%ID^E:1-48e-10^RecName: Full=Copia protein;^Eukaryota; Metazoa; Ecdysozoa; Arthropoda; Hexapoda; Insecta; Pterygota; Neoptera; Holometabola; Diptera; Brachycera; Muscomorpha; Ephydroidea; Drosophilidae; Drosophila; Sophophora	-	-	-	GO:0000943^cellular_component^retrotransposon nucleocapsid`GO:0004190^molecular_function^aspartic-type endopeptidase activity`GO:0005524^molecular_function^ATP binding`GO:0003676^molecular_function^nucleic acid binding`GO:0008270^molecular_function^zinc ion binding`GO:0015074^biological_process^DNA integration
TRINITY_DN96203_c0_g1	-	-	-	-	-
TRINITY_DN96202_c0_g1	-	-	-	-	-
TRINITY_DN96213_c0_g1	-	-	-	-	-
TRINITY_DN96135_c1_g1	-	-	-	-	-
TRINITY_DN96135_c0_g1	-	-	-	-	-
TRINITY_DN18404_c2_g1	-	-	-	-	-
TRINITY_DN18406_c0_g1	-	PF07800-12^DUF1644^Protein of unknown function (DUF1644)^50-208^E:3-5e-66	-	-	-
TRINITY_DN18411_c0_g1	-	-	-	-	-
TRINITY_DN18468_c0_g2	-	-	-	-	-
TRINITY_DN18425_c0_g1	-	-	-	-	-
TRINITY_DN18428_c0_g1	UBP23_ARATH^UBP23_ARATH^Q:3545-2340,H:39-431^61-386%ID^E:3-8e-164^RecName: Full=Ubiquitin carboxyl-terminal hydrolase 23;^Eukaryota; Viridiplantae; Streptophyta; Embryophyta; Tracheophyta; Spermatophyta; Magnoliophyta; eudicotyledons; Gunneridae; Pentapetalae; rosids; malvids; Brassicales; Brassicaceae; Camelineae; Arabidopsis	PF13423-6^UCH_1^Ubiquitin carboxyl-terminal hydrolase^97-379^E:1-9e-21`PF00443-29^UCH^Ubiquitin carboxyl-terminal hydrolase^98-398^E:1-5e-51	ENOG410XQ92^ubiquitin carboxyl-terminal hydrolase	KEGG:ath:AT5G57990`KO:K11855	GO:0004197^molecular_function^cysteine-type endopeptidase activity`GO:0004843^molecular_function^thiol-dependent ubiquitin-specific protease activity`GO:0016579^biological_process^protein deubiquitination`GO:0006511^biological_process^ubiquitin-dependent protein catabolic process
TRINITY_DN18456_c2_g1	-	-	-	-	-
TRINITY_DN18456_c0_g1	-	-	-	-	-
TRINITY_DN18457_c1_g1	-	-	-	-	-
TRINITY_DN18457_c0_g1	TPS6_ARATH^TPS6_ARATH^Q:572-3121,H:1-856^78-216%ID^E:0^RecName: Full=Alpha,alpha-trehalose-phosphate synthase [UDP-forming] 6;^Eukaryota; Viridiplantae; Streptophyta; Embryophyta; Tracheophyta; Spermatophyta; Magnoliophyta; eudicotyledons; Gunneridae; Pentapetalae; rosids; malvids; Brassicales; Brassicaceae; Camelineae; Arabidopsis	PF00982-21^Glyco_transf_20^Glycosyltransferase family 20^59-549^E:4-5e-179`PF02358-16^Trehalose_PPase^Trehalose-phosphatase^599-834^E:1-8e-74`PF08282-12^Hydrolase_3^haloacid dehalogenase-like hydrolase^727-807^E:0-00012	COG0380^synthase`COG1877^trehalose biosynthetic process	KEGG:ath:AT1G68020`KO:K16055	GO:0005737^cellular_component^cytoplasm`GO:0003825^molecular_function^alpha,alpha-trehalose-phosphate synthase (UDP-forming) activity`GO:0004805^molecular_function^trehalose-phosphatase activity`GO:0005992^biological_process^trehalose biosynthetic process`GO:0070413^biological_process^trehalose metabolism in response to stress
TRINITY_DN18419_c0_g1	-	-	-	-	-
TRINITY_DN18443_c0_g1	Y305_SYNY3^Y305_SYNY3^Q:1025-549,H:44-200^29-814%ID^E:1-86e-13^RecName: Full=TVP38/TMEM64 family membrane protein slr0305;^Bacteria; Cyanobacteria; Synechococcales; Merismopediaceae; Synechocystis	PF09335-11^SNARE_assoc^SNARE associated Golgi protein^118-238^E:1-9e-18	-	KEGG:syn:slr0305	GO:0016021^cellular_component^integral component of membrane`GO:0005886^cellular_component^plasma membrane
TRINITY_DN18452_c0_g1	-	-	-	-	-
TRINITY_DN18414_c0_g1	-	-	-	-	-
TRINITY_DN18482_c1_g2	Y5162_ARATH^Y5162_ARATH^Q:508-1506,H:130-457^49-271%ID^E:7-11e-76^RecName: Full=Uncharacterized protein At5g41620;^Eukaryota; Viridiplantae; Streptophyta; Embryophyta; Tracheophyta; Spermatophyta; Magnoliophyta; eudicotyledons; Gunneridae; Pentapetalae; rosids; malvids; Brassicales; Brassicaceae; Camelineae; Arabidopsis	-	ENOG410YF2F^intracellular protein transport protein	KEGG:ath:AT5G41620	GO:0009507^cellular_component^chloroplast`GO:0005886^cellular_component^plasma membrane
TRINITY_DN18410_c0_g1	-	PF04720-12^PDDEXK_6^PDDEXK-like family of unknown function^53-148^E:2-2e-14`PF04720-12^PDDEXK_6^PDDEXK-like family of unknown function^176-274^E:1-6e-39	-	-	-
TRINITY_DN18403_c0_g1	POL_AVIRE^POL_AVIRE^Q:510-337,H:881-938^48-276%ID^E:1-35e-06^RecName: Full=Gag-Pol polyprotein;^Viruses; Ortervirales; Retroviridae; Orthoretrovirinae; Gammaretrovirus	-	-	-	-
TRINITY_DN18403_c0_g2	-	-	-	-	-
TRINITY_DN18469_c0_g1	OTU1_DICDI^OTU1_DICDI^Q:1373-999,H:121-246^60-317%ID^E:6-51e-42^RecName: Full=Ubiquitin thioesterase OTU1;^Eukaryota; Amoebozoa; Mycetozoa; Dictyostelids; Dictyosteliales; Dictyosteliaceae; Dictyostelium`OTU1_DICDI^OTU1_DICDI^Q:492-259,H:249-323^43-59%ID^E:3-64e-09^RecName: Full=Ubiquitin thioesterase OTU1;^Eukaryota; Amoebozoa; Mycetozoa; Dictyostelids; Dictyosteliales; Dictyosteliaceae; Dictyos…	PF02338-19^OTU^OTU-like cysteine protease^12-101^E:1-8e-06	COG5539^otu domain-containing protein	KEGG:ddi:DDB_G0271346`KO:K13719	GO:0005737^cellular_component^cytoplasm`GO:0005829^cellular_component^cytosol`GO:0046872^molecular_function^metal ion binding`GO:0004843^molecular_function^thiol-dependent ubiquitin-specific protease activity`GO:1904265^molecular_function^ubiquitin-specific protease activity involved in negative regulation of retrograde protein transport, ER to cytosol`GO:0030968^biological_process^endoplasmic re…
TRINITY_DN18432_c0_g1	R13L1_ARATH^R13L1_ARATH^Q:340-47,H:741-836^43-434%ID^E:1-35e-16^RecName: Full=Putative disease resistance RPP13-like protein 1;^Eukaryota; Viridiplantae; Streptophyta; Embryophyta; Tracheophyta; Spermatophyta; Magnoliophyta; eudicotyledons; Gunneridae; Pentapetalae; rosids; malvids; Brassicales; Brassicaceae; Camelineae; Arabidopsis	-	COG4886^leucine Rich Repeat	KEGG:ath:AT3G14470	GO:0043531^molecular_function^ADP binding`GO:0005524^molecular_function^ATP binding`GO:0006952^biological_process^defense response
TRINITY_DN18449_c0_g1	-	-	-	-	-
TRINITY_DN18478_c1_g1	PEX4_ARATH^PEX4_ARATH^Q:668-378,H:1-97^79-381%ID^E:3-49e-49^RecName: Full=Protein PEROXIN-4;^Eukaryota; Viridiplantae; Streptophyta; Embryophyta; Tracheophyta; Spermatophyta; Magnoliophyta; eudicotyledons; Gunneridae; Pentapetalae; rosids; malvids; Brassicales; Brassicaceae; Camelineae; Arabidopsis`PEX4_ARATH^PEX4_ARATH^Q:414-328,H:129-157^82-759%ID^E:5-78e-08^RecName: Full=Protein PEROXIN-4;^Euk…	-	COG5078^ubiquitin-conjugating enzyme	KEGG:ath:AT5G25760`KO:K10689	GO:0005778^cellular_component^peroxisomal membrane`GO:0005524^molecular_function^ATP binding`GO:0004842^molecular_function^ubiquitin-protein transferase activity`GO:0006635^biological_process^fatty acid beta-oxidation`GO:0007031^biological_process^peroxisome organization`GO:0016558^biological_process^protein import into peroxisome matrix`GO:0016567^biological_process^protein ubiquitination
TRINITY_DN18478_c0_g1	PEX4_ARATH^PEX4_ARATH^Q:225-593,H:8-130^91-057%ID^E:1-05e-81^RecName: Full=Protein PEROXIN-4;^Eukaryota; Viridiplantae; Streptophyta; Embryophyta; Tracheophyta; Spermatophyta; Magnoliophyta; eudicotyledons; Gunneridae; Pentapetalae; rosids; malvids; Brassicales; Brassicaceae; Camelineae; Arabidopsis	PF00179-26^UQ_con^Ubiquitin-conjugating enzyme^7-130^E:1-8e-43	COG5078^ubiquitin-conjugating enzyme	KEGG:ath:AT5G25760`KO:K10689	GO:0005778^cellular_component^peroxisomal membrane`GO:0005524^molecular_function^ATP binding`GO:0004842^molecular_function^ubiquitin-protein transferase activity`GO:0006635^biological_process^fatty acid beta-oxidation`GO:0007031^biological_process^peroxisome organization`GO:0016558^biological_process^protein import into peroxisome matrix`GO:0016567^biological_process^protein ubiquitination
TRINITY_DN18462_c0_g1	BAME1_ARATH^BAME1_ARATH^Q:1350-1054,H:872-970^87-879%ID^E:4-33e-51^RecName: Full=Leucine-rich repeat receptor-like serine/threonine-protein kinase BAM1;^Eukaryota; Viridiplantae; Streptophyta; Embryophyta; Tracheophyta; Spermatophyta; Magnoliophyta; eudicotyledons; Gunneridae; Pentapetalae; rosids; malvids; Brassicales; Brassicaceae; Camelineae; Arabidopsis	PF07714-17^Pkinase_Tyr^Protein tyrosine kinase^3-94^E:5-7e-08	COG0515^Serine Threonine protein kinase`COG4886^leucine Rich Repeat	KEGG:ath:AT3G49670	GO:0016021^cellular_component^integral component of membrane`GO:0005886^cellular_component^plasma membrane`GO:0009506^cellular_component^plasmodesma`GO:0005524^molecular_function^ATP binding`GO:0004672^molecular_function^protein kinase activity`GO:0004674^molecular_function^protein serine/threonine kinase activity`GO:0033612^molecular_function^receptor serine/threonine kinase binding`GO:0030154^b…
TRINITY_DN18407_c0_g1	-	-	-	-	-
TRINITY_DN18480_c0_g2	-	-	-	-	-
TRINITY_DN18480_c1_g2	-	-	-	-	-
TRINITY_DN18480_c6_g1	-	-	-	-	-
TRINITY_DN18431_c2_g1	-	-	-	-	-
TRINITY_DN18431_c0_g1	-	-	-	-	-
TRINITY_DN18487_c0_g1	R13L1_ARATH^R13L1_ARATH^Q:4-684,H:177-401^35-652%ID^E:4-85e-32^RecName: Full=Putative disease resistance RPP13-like protein 1;^Eukaryota; Viridiplantae; Streptophyta; Embryophyta; Tracheophyta; Spermatophyta; Magnoliophyta; eudicotyledons; Gunneridae; Pentapetalae; rosids; malvids; Brassicales; Brassicaceae; Camelineae; Arabidopsis	PF00931-22^NB-ARC^NB-ARC domain^4-225^E:1-5e-43	COG4886^leucine Rich Repeat	KEGG:ath:AT3G14470	GO:0043531^molecular_function^ADP binding`GO:0005524^molecular_function^ATP binding`GO:0006952^biological_process^defense response
TRINITY_DN18496_c1_g1	-	-	-	-	-
TRINITY_DN18496_c0_g1	-	-	-	-	-
TRINITY_DN18435_c1_g1	-	-	-	-	-
TRINITY_DN18435_c0_g1	PTAR1_HUMAN^PTAR1_HUMAN^Q:649-1176,H:100-310^29-817%ID^E:1-15e-17^RecName: Full=Protein prenyltransferase alpha subunit repeat-containing protein 1;^Eukaryota; Metazoa; Chordata; Craniata; Vertebrata; Euteleostomi; Mammalia; Eutheria; Euarchontoglires; Primates; Haplorrhini; Catarrhini; Hominidae; Homo	-	ENOG4110M6X^protein prenyltransferase alpha subunit repeat containing 1	KEGG:hsa:375743`KO:K14137	GO:0005737^cellular_component^cytoplasm`GO:0008318^molecular_function^protein prenyltransferase activity`GO:0018342^biological_process^protein prenylation
TRINITY_DN18477_c3_g1	-	-	-	-	-
TRINITY_DN18477_c0_g1	ANTR2_ARATH^ANTR2_ARATH^Q:584-336,H:459-541^92-771%ID^E:4-15e-44^RecName: Full=Ascorbate transporter, chloroplastic {ECO:0000303|PubMed:25557369};^Eukaryota; Viridiplantae; Streptophyta; Embryophyta; Tracheophyta; Spermatophyta; Magnoliophyta; eudicotyledons; Gunneridae; Pentapetalae; rosids; malvids; Brassicales; Brassicaceae; Camelineae; Arabidopsis`ANTR2_ARATH^ANTR2_ARATH^Q:1026-925,H:426-459^…	-	ENOG410XPWC^solute carrier family 17	KEGG:ath:AT4G00370	GO:0009507^cellular_component^chloroplast`GO:0009941^cellular_component^chloroplast envelope`GO:0009706^cellular_component^chloroplast inner membrane`GO:0016021^cellular_component^integral component of membrane`GO:0009536^cellular_component^plastid`GO:0005315^molecular_function^inorganic phosphate transmembrane transporter activity`GO:0015229^molecular_function^L-ascorbic acid transmembrane trans…
TRINITY_DN18436_c0_g1	PMS1_ARATH^PMS1_ARATH^Q:238-2910,H:17-896^53-173%ID^E:0^RecName: Full=DNA mismatch repair protein PMS1;^Eukaryota; Viridiplantae; Streptophyta; Embryophyta; Tracheophyta; Spermatophyta; Magnoliophyta; eudicotyledons; Gunneridae; Pentapetalae; rosids; malvids; Brassicales; Brassicaceae; Camelineae; Arabidopsis	PF02518-26^HATPase_c^Histidine kinase-, DNA gyrase B-, and HSP90-like ATPase^100-224^E:8-8e-07`PF13589-6^HATPase_c_3^Histidine kinase-, DNA gyrase B-, and HSP90-like ATPase^101-203^E:3-2e-15`PF01119-19^DNA_mis_repair^DNA mismatch repair protein, C-terminal domain^293-411^E:4-2e-26`PF08676-11^MutL_C^MutL C terminal dimerisation domain^780-938^E:1-5e-33	COG0323^This protein is involved in the repair of mismatches in DNA- It is required for dam-dependent methyl-directed DNA mismatch repair- May act as a molecular matchmaker , a protein that promotes the formation of a stable complex between two or more DNA-binding proteins in an ATP-dependent manner without itself being part of a final effector complex (By similarity)	KEGG:ath:AT4G02460`KO:K10858	GO:0032300^cellular_component^mismatch repair complex`GO:0032389^cellular_component^MutLalpha complex`GO:0005634^cellular_component^nucleus`GO:0005524^molecular_function^ATP binding`GO:0016887^molecular_function^ATPase activity`GO:0030983^molecular_function^mismatched DNA binding`GO:0006310^biological_process^DNA recombination`GO:0010154^biological_process^fruit development`GO:0006298^biological_…
TRINITY_DN18409_c0_g1	-	-	-	-	-
TRINITY_DN18401_c0_g1	CBK1_PNECA^CBK1_PNECA^Q:1969-620,H:50-502^49-127%ID^E:1-72e-148^RecName: Full=Serine/threonine-protein kinase CBK1;^Eukaryota; Fungi; Dikarya; Ascomycota; Taphrinomycotina; Pneumocystidomycetes; Pneumocystidaceae; Pneumocystis	PF00069-25^Pkinase^Protein kinase domain^121-423^E:1-3e-66`PF07714-17^Pkinase_Tyr^Protein tyrosine kinase^122-268^E:2-1e-23`PF00433-24^Pkinase_C^Protein kinase C terminal domain^442-486^E:4-8e-05	-	-	GO:0005524^molecular_function^ATP binding`GO:0004674^molecular_function^protein serine/threonine kinase activity
TRINITY_DN18401_c0_g2	-	-	-	-	-
TRINITY_DN18472_c0_g1	-	-	-	-	-
TRINITY_DN18472_c4_g1	-	-	-	-	-
TRINITY_DN18472_c1_g2	-	-	-	-	-
TRINITY_DN18472_c1_g1	-	-	-	-	-
TRINITY_DN18472_c6_g1	-	-	-	-	-
TRINITY_DN18491_c0_g1	-	-	-	-	-
TRINITY_DN18453_c0_g1	CCD22_MOUSE^CCD22_MOUSE^Q:251-922,H:400-620^34-583%ID^E:3-35e-23^RecName: Full=Coiled-coil domain-containing protein 22;^Eukaryota; Metazoa; Chordata; Craniata; Vertebrata; Euteleostomi; Mammalia; Eutheria; Euarchontoglires; Glires; Rodentia; Myomorpha; Muroidea; Muridae; Murinae; Mus; Mus	PF05667-11^DUF812^Protein of unknown function (DUF812)^26-282^E:3-8e-40	ENOG410XR67^coiled-coil domain containing 22	KEGG:mmu:54638	GO:0005768^cellular_component^endosome`GO:0097602^molecular_function^cullin family protein binding`GO:0006878^biological_process^cellular copper ion homeostasis`GO:0042632^biological_process^cholesterol homeostasis`GO:0007253^biological_process^cytoplasmic sequestering of NF-kappaB`GO:0006893^biological_process^Golgi to plasma membrane transport`GO:0043124^biological_process^negative regulation o…
TRINITY_DN18485_c0_g1	MYB78_ARATH^MYB78_ARATH^Q:1061-879,H:103-163^81-967%ID^E:2-66e-28^RecName: Full=Transcription factor MYB78 {ECO:0000303|PubMed:9839469};^Eukaryota; Viridiplantae; Streptophyta; Embryophyta; Tracheophyta; Spermatophyta; Magnoliophyta; eudicotyledons; Gunneridae; Pentapetalae; rosids; malvids; Brassicales; Brassicaceae; Camelineae; Arabidopsis	PF00249-31^Myb_DNA-binding^Myb-like DNA-binding domain^12-36^E:4-4e-07	COG5147^Myblike DNAbinding domain containing protein	KEGG:ath:AT5G49620`KO:K09422	GO:0005634^cellular_component^nucleus`GO:0003700^molecular_function^DNA-binding transcription factor activity`GO:0043565^molecular_function^sequence-specific DNA binding`GO:0009737^biological_process^response to abscisic acid`GO:1902074^biological_process^response to salt`GO:0009651^biological_process^response to salt stress
TRINITY_DN18485_c0_g3	MYB62_ARATH^MYB62_ARATH^Q:82-483,H:18-151^82-09%ID^E:3-45e-78^RecName: Full=Transcription factor MYB62 {ECO:0000303|PubMed:9839469};^Eukaryota; Viridiplantae; Streptophyta; Embryophyta; Tracheophyta; Spermatophyta; Magnoliophyta; eudicotyledons; Gunneridae; Pentapetalae; rosids; malvids; Brassicales; Brassicaceae; Camelineae; Arabidopsis	PF00249-31^Myb_DNA-binding^Myb-like DNA-binding domain^18-65^E:2-4e-14`PF13921-6^Myb_DNA-bind_6^Myb-like DNA-binding domain^21-80^E:2-5e-13`PF00249-31^Myb_DNA-binding^Myb-like DNA-binding domain^71-114^E:3-1e-15`PF13921-6^Myb_DNA-bind_6^Myb-like DNA-binding domain^75-118^E:5-3e-06	COG5147^Myblike DNAbinding domain containing protein	KEGG:ath:AT1G68320`KO:K09422	GO:0005634^cellular_component^nucleus`GO:0003700^molecular_function^DNA-binding transcription factor activity`GO:0043565^molecular_function^sequence-specific DNA binding`GO:0016036^biological_process^cellular response to phosphate starvation`GO:0009740^biological_process^gibberellic acid mediated signaling pathway`GO:0009686^biological_process^gibberellin biosynthetic process`GO:0010373^biologica…
TRINITY_DN18400_c0_g1	-	-	-	-	-
TRINITY_DN18441_c0_g1	Y3307_ARATH^Y3307_ARATH^Q:254-2095,H:17-626^65-335%ID^E:0^RecName: Full=Putative DUF21 domain-containing protein At3g13070, chloroplastic;^Eukaryota; Viridiplantae; Streptophyta; Embryophyta; Tracheophyta; Spermatophyta; Magnoliophyta; eudicotyledons; Gunneridae; Pentapetalae; rosids; malvids; Brassicales; Brassicaceae; Camelineae; Arabidopsis	PF01595-20^DUF21^Cyclin M transmembrane N-terminal domain^192-368^E:1-3e-41`PF00571-28^CBS^CBS domain^451-506^E:6-7e-07`PF03471-17^CorC_HlyC^Transporter associated domain^528-632^E:1-3e-19	COG1253^CBS Domain protein	KEGG:ath:AT1G55930	GO:0009941^cellular_component^chloroplast envelope`GO:0031969^cellular_component^chloroplast membrane`GO:0016021^cellular_component^integral component of membrane`GO:0009536^cellular_component^plastid`GO:0050660^molecular_function^flavin adenine dinucleotide binding
TRINITY_DN18429_c0_g1	-	-	-	-	-
TRINITY_DN18413_c0_g1	IMB1_ARATH^IMB1_ARATH^Q:248-2857,H:1-868^59-404%ID^E:0^RecName: Full=Importin subunit beta-1 {ECO:0000305};^Eukaryota; Viridiplantae; Streptophyta; Embryophyta; Tracheophyta; Spermatophyta; Magnoliophyta; eudicotyledons; Gunneridae; Pentapetalae; rosids; malvids; Brassicales; Brassicaceae; Camelineae; Arabidopsis	PF03810-19^IBN_N^Importin-beta N-terminal domain^23-101^E:8-7e-10`PF13513-6^HEAT_EZ^HEAT-like repeat^383-438^E:4-8e-07	COG5215^Importin	KEGG:ath:AT5G53480`KO:K14293	GO:0009507^cellular_component^chloroplast`GO:0005737^cellular_component^cytoplasm`GO:0031965^cellular_component^nuclear membrane`GO:0034399^cellular_component^nuclear periphery`GO:0005634^cellular_component^nucleus`GO:0008139^molecular_function^nuclear localization sequence binding`GO:0008565^molecular_function^protein transporter activity`GO:0008536^molecular_function^Ran GTPase binding`GO:00066…
TRINITY_DN18467_c0_g1	H32_WHEAT^H32_WHEAT^Q:607-287,H:30-136^100%ID^E:8-37e-73^RecName: Full=Histone H3-2;^Eukaryota; Viridiplantae; Streptophyta; Embryophyta; Tracheophyta; Spermatophyta; Magnoliophyta; Liliopsida; Poales; Poaceae; BOP clade; Pooideae; Triticodae; Triticeae; Triticinae; Triticum	-	-	-	-
TRINITY_DN18450_c0_g1	-	-	-	-	-
TRINITY_DN18459_c0_g1	CNBL3_ORYSJ^CNBL3_ORYSJ^Q:708-409,H:126-225^93%ID^E:3-16e-60^RecName: Full=Calcineurin B-like protein 3;^Eukaryota; Viridiplantae; Streptophyta; Embryophyta; Tracheophyta; Spermatophyta; Magnoliophyta; Liliopsida; Poales; Poaceae; BOP clade; Oryzoideae; Oryzeae; Oryzinae; Oryza; Oryza sativa	PF13499-6^EF-hand_7^EF-hand domain pair^2-61^E:1e-07`PF13833-6^EF-hand_8^EF-hand domain pair^10-62^E:0-00062`PF00036-32^EF-hand_1^EF hand^42-68^E:3-5e-07`PF13202-6^EF-hand_5^EF hand^42-66^E:2-6e-08	COG5126^Calcium-binding protein	KEGG:osa:4333502`KO:K06268	GO:0005509^molecular_function^calcium ion binding
TRINITY_DN18498_c0_g1	KINB3_ARATH^KINB3_ARATH^Q:502-161,H:1-111^63-158%ID^E:1-98e-41^RecName: Full=SNF1-related protein kinase regulatory subunit beta-3;^Eukaryota; Viridiplantae; Streptophyta; Embryophyta; Tracheophyta; Spermatophyta; Magnoliophyta; eudicotyledons; Gunneridae; Pentapetalae; rosids; malvids; Brassicales; Brassicaceae; Camelineae; Arabidopsis	PF04739-15^AMPKBI^5'-AMP-activated protein kinase beta subunit, interaction domain^39-108^E:2-3e-22	ENOG410XRB3^Protein kinase, AMP-activated, beta	KEGG:ath:AT2G28060	GO:0009507^cellular_component^chloroplast`GO:0009569^cellular_component^chloroplast starch grain`GO:0005737^cellular_component^cytoplasm`GO:0031588^cellular_component^nucleotide-activated protein kinase complex`GO:1901982^molecular_function^maltose binding`GO:0019887^molecular_function^protein kinase regulator activity`GO:0005975^biological_process^carbohydrate metabolic process`GO:0043562^biolog…
TRINITY_DN18445_c0_g1	RCL1_ARATH^RCL1_ARATH^Q:1486-368,H:5-375^66-756%ID^E:2-52e-148^RecName: Full=Probable RNA 3'-terminal phosphate cyclase-like protein;^Eukaryota; Viridiplantae; Streptophyta; Embryophyta; Tracheophyta; Spermatophyta; Magnoliophyta; eudicotyledons; Gunneridae; Pentapetalae; rosids; malvids; Brassicales; Brassicaceae; Camelineae; Arabidopsis	PF01137-21^RTC^RNA 3'-terminal phosphate cyclase^9-353^E:3-4e-56`PF05189-13^RTC_insert^RNA 3'-terminal phosphate cyclase (RTC), insert domain^184-300^E:3-2e-35	COG0430^Catalyzes the conversion of 3'-phosphate to a 2',3'- cyclic phosphodiester at the end of RNA- The mechanism of action of the enzyme occurs in 3 steps (A) adenylation of the enzyme by ATP	KEGG:ath:AT5G22100`KO:K11108	GO:0005730^cellular_component^nucleolus`GO:0004521^molecular_function^endoribonuclease activity`GO:0042254^biological_process^ribosome biogenesis`GO:0006396^biological_process^RNA processing
TRINITY_DN18483_c0_g1	-	PF10780-9^MRP_L53^39S ribosomal protein L53/MRP-L53^32-84^E:5-2e-08	-	-	-
TRINITY_DN18494_c0_g1	NET1A_ARATH^NET1A_ARATH^Q:198-1,H:23-88^87-879%ID^E:3-14e-38^RecName: Full=Protein NETWORKED 1A {ECO:0000303|PubMed:22840520};^Eukaryota; Viridiplantae; Streptophyta; Embryophyta; Tracheophyta; Spermatophyta; Magnoliophyta; eudicotyledons; Gunneridae; Pentapetalae; rosids; malvids; Brassicales; Brassicaceae; Camelineae; Arabidopsis`NET1A_ARATH^NET1A_ARATH^Q:268-188,H:1-26^81-481%ID^E:3-14e-38^Rec…	-	-	-	-
TRINITY_DN18417_c0_g1	HS21C_PEA^HS21C_PEA^Q:748-215,H:75-232^42-697%ID^E:7-21e-36^RecName: Full=Small heat shock protein, chloroplastic;^Eukaryota; Viridiplantae; Streptophyta; Embryophyta; Tracheophyta; Spermatophyta; Magnoliophyta; eudicotyledons; Gunneridae; Pentapetalae; rosids; fabids; Fabales; Fabaceae; Papilionoideae; 50 kb inversion clade; NPAAA clade; Hologalegina; IRL clade; Fabeae; Pisum	PF00011-21^HSP20^Hsp20/alpha crystallin family^148-255^E:4-6e-22`PF17886-1^ArsA_HSP20^HSP20-like domain found in ArsA^153-240^E:1-1e-11	-	-	GO:0009507^cellular_component^chloroplast
TRINITY_DN18464_c0_g1	GSTUH_ARATH^GSTUH_ARATH^Q:73-381,H:2-107^62-264%ID^E:1-47e-39^RecName: Full=Glutathione S-transferase U17;^Eukaryota; Viridiplantae; Streptophyta; Embryophyta; Tracheophyta; Spermatophyta; Magnoliophyta; eudicotyledons; Gunneridae; Pentapetalae; rosids; malvids; Brassicales; Brassicaceae; Camelineae; Arabidopsis	PF02798-20^GST_N^Glutathione S-transferase, N-terminal domain^29-98^E:2-2e-13`PF13417-6^GST_N_3^Glutathione S-transferase, N-terminal domain^31-99^E:1-1e-10`PF13409-6^GST_N_2^Glutathione S-transferase, N-terminal domain^37-98^E:5-7e-06	ENOG410XSIX^glutathione Stransferase	KEGG:ath:AT1G10370`KO:K00799	GO:0009507^cellular_component^chloroplast`GO:0005737^cellular_component^cytoplasm`GO:0005829^cellular_component^cytosol`GO:0004364^molecular_function^glutathione transferase activity`GO:0009704^biological_process^de-etiolation`GO:0006749^biological_process^glutathione metabolic process`GO:0048527^biological_process^lateral root development`GO:0080148^biological_process^negative regulation of resp…
TRINITY_DN18476_c0_g1	-	-	-	-	-
TRINITY_DN18412_c0_g1	FCF1_PONAB^FCF1_PONAB^Q:285-407,H:151-191^80-488%ID^E:8-89e-17^RecName: Full=rRNA-processing protein FCF1 homolog;^Eukaryota; Metazoa; Chordata; Craniata; Vertebrata; Euteleostomi; Mammalia; Eutheria; Euarchontoglires; Primates; Haplorrhini; Catarrhini; Hominidae; Pongo	-	COG1412^small subunit (SSU) processome component, homolog	KEGG:pon:100171429`KO:K14566	GO:0005730^cellular_component^nucleolus`GO:0032040^cellular_component^small-subunit processome`GO:0006364^biological_process^rRNA processing
TRINITY_DN18484_c0_g1	SUI11_ARATH^SUI11_ARATH^Q:3-308,H:12-113^92-157%ID^E:3-01e-63^RecName: Full=Protein translation factor SUI1 homolog 1;^Eukaryota; Viridiplantae; Streptophyta; Embryophyta; Tracheophyta; Spermatophyta; Magnoliophyta; eudicotyledons; Gunneridae; Pentapetalae; rosids; malvids; Brassicales; Brassicaceae; Camelineae; Arabidopsis	PF01253-22^SUI1^Translation initiation factor SUI1^17-91^E:5-9e-26	COG0023^translation initiation factor	KEGG:ath:AT4G27130`KO:K03113	GO:0003723^molecular_function^RNA binding`GO:0003743^molecular_function^translation initiation factor activity`GO:0006417^biological_process^regulation of translation
TRINITY_DN18438_c0_g1	-	-	-	-	-
TRINITY_DN18479_c1_g1	-	-	-	-	-
TRINITY_DN18490_c0_g1	PLAT2_ARATH^PLAT2_ARATH^Q:340-11,H:6-112^45-455%ID^E:2-94e-22^RecName: Full=PLAT domain-containing protein 2 {ECO:0000305};^Eukaryota; Viridiplantae; Streptophyta; Embryophyta; Tracheophyta; Spermatophyta; Magnoliophyta; eudicotyledons; Gunneridae; Pentapetalae; rosids; malvids; Brassicales; Brassicaceae; Camelineae; Arabidopsis	PF06232-11^ATS3^Embryo-specific protein 3, (ATS3)^75-159^E:1-5e-05	ENOG410ZKR3^wound stress protein	KEGG:ath:AT2G22170	GO:0009507^cellular_component^chloroplast`GO:0005783^cellular_component^endoplasmic reticulum`GO:0016020^cellular_component^membrane`GO:0009579^cellular_component^thylakoid`GO:0004096^molecular_function^catalase activity`GO:0020037^molecular_function^heme binding
TRINITY_DN18433_c0_g1	INT1_ARATH^INT1_ARATH^Q:489-986,H:21-186^85-542%ID^E:5-18e-71^RecName: Full=Inositol transporter 1;^Eukaryota; Viridiplantae; Streptophyta; Embryophyta; Tracheophyta; Spermatophyta; Magnoliophyta; eudicotyledons; Gunneridae; Pentapetalae; rosids; malvids; Brassicales; Brassicaceae; Camelineae; Arabidopsis	PF00083-24^Sugar_tr^Sugar (and other) transporter^34-186^E:4-7e-41`PF07690-16^MFS_1^Major Facilitator Superfamily^39-183^E:2-7e-14	ENOG410XNQK^Transporter	KEGG:ath:AT2G43330`KO:K08150	GO:0016021^cellular_component^integral component of membrane`GO:0009705^cellular_component^plant-type vacuole membrane`GO:0005773^cellular_component^vacuole`GO:0005366^molecular_function^myo-inositol:proton symporter activity`GO:0015798^biological_process^myo-inositol transport
TRINITY_DN18488_c0_g1	-	-	-	-	-
TRINITY_DN18416_c2_g1	-	-	-	-	-
TRINITY_DN18416_c0_g1	-	-	-	-	-
TRINITY_DN18497_c0_g1	RDM4_ARATH^RDM4_ARATH^Q:348-1121,H:26-278^39-163%ID^E:1-45e-37^RecName: Full=RNA-directed DNA methylation 4;^Eukaryota; Viridiplantae; Streptophyta; Embryophyta; Tracheophyta; Spermatophyta; Magnoliophyta; eudicotyledons; Gunneridae; Pentapetalae; rosids; malvids; Brassicales; Brassicaceae; Camelineae; Arabidopsis	PF08574-10^Iwr1^Transcription factor Iwr1^240-300^E:6-5e-08	ENOG410ZJRU^NA	KEGG:ath:AT2G30280	GO:0003700^molecular_function^DNA-binding transcription factor activity`GO:0006342^biological_process^chromatin silencing`GO:0006306^biological_process^DNA methylation`GO:0031047^biological_process^gene silencing by RNA`GO:0009791^biological_process^post-embryonic development`GO:0006355^biological_process^regulation of transcription, DNA-templated
TRINITY_DN59904_c1_g3	PLT5_ARATH^PLT5_ARATH^Q:490-1983,H:32-525^61-647%ID^E:0^RecName: Full=Polyol transporter 5;^Eukaryota; Viridiplantae; Streptophyta; Embryophyta; Tracheophyta; Spermatophyta; Magnoliophyta; eudicotyledons; Gunneridae; Pentapetalae; rosids; malvids; Brassicales; Brassicaceae; Camelineae; Arabidopsis	PF00083-24^Sugar_tr^Sugar (and other) transporter^27-488^E:4-6e-106`PF07690-16^MFS_1^Major Facilitator Superfamily^33-436^E:3-4e-31	ENOG410XNQK^Transporter	KEGG:ath:AT3G18830	GO:0005887^cellular_component^integral component of plasma membrane`GO:0005886^cellular_component^plasma membrane`GO:0005351^molecular_function^carbohydrate:proton symporter activity`GO:0015591^molecular_function^D-ribose transmembrane transporter activity`GO:0015148^molecular_function^D-xylose transmembrane transporter activity`GO:0005354^molecular_function^galactose transmembrane transporter ac…
TRINITY_DN59850_c0_g1	-	-	-	-	-
TRINITY_DN59845_c1_g1	-	-	-	-	-
TRINITY_DN59845_c0_g2	-	-	-	-	-
TRINITY_DN59846_c0_g1	-	-	-	-	-
TRINITY_DN59871_c0_g1	OSGP2_ARATH^OSGP2_ARATH^Q:3-89,H:405-433^86-207%ID^E:3-39e-09^RecName: Full=Probable tRNA N6-adenosine threonylcarbamoyltransferase, mitochondrial {ECO:0000255|HAMAP-Rule:MF_03179};^Eukaryota; Viridiplantae; Streptophyta; Embryophyta; Tracheophyta; Spermatophyta; Magnoliophyta; eudicotyledons; Gunneridae; Pentapetalae; rosids; malvids; Brassicales; Brassicaceae; Camelineae; Arabidopsis	-	COG0533^Required for the formation of a threonylcarbamoyl group on adenosine at position 37 (t(6)A37) in tRNAs that read codons beginning with adenine (By similarity)	KEGG:ath:AT2G45270`KO:K01409	GO:0000408^cellular_component^EKC/KEOPS complex`GO:0005743^cellular_component^mitochondrial inner membrane`GO:0005739^cellular_component^mitochondrion`GO:0046872^molecular_function^metal ion binding`GO:0004222^molecular_function^metalloendopeptidase activity`GO:0061711^molecular_function^N(6)-L-threonylcarbamoyladenine synthase activity`GO:0009793^biological_process^embryo development ending in s…
TRINITY_DN59888_c0_g1	SBT13_ARATH^SBT13_ARATH^Q:152-994,H:182-473^33-447%ID^E:1-82e-32^RecName: Full=Subtilisin-like protease SBT1-3 {ECO:0000303|PubMed:16193095};^Eukaryota; Viridiplantae; Streptophyta; Embryophyta; Tracheophyta; Spermatophyta; Magnoliophyta; eudicotyledons; Gunneridae; Pentapetalae; rosids; malvids; Brassicales; Brassicaceae; Camelineae; Arabidopsis`SBT13_ARATH^SBT13_ARATH^Q:1009-1212,H:475-541^41-1…	-	COG1404^peptidase (S8 and S53, subtilisin, kexin, sedolisin	KEGG:ath:AT2G05920	GO:0005618^cellular_component^cell wall`GO:0005576^cellular_component^extracellular region`GO:0005794^cellular_component^Golgi apparatus`GO:0009505^cellular_component^plant-type cell wall`GO:0009506^cellular_component^plasmodesma`GO:0004252^molecular_function^serine-type endopeptidase activity
TRINITY_DN59877_c2_g1	-	-	-	-	-
TRINITY_DN59877_c0_g1	-	-	-	-	-
TRINITY_DN59879_c0_g1	-	-	-	-	-
TRINITY_DN59863_c0_g1	-	-	-	-	-
TRINITY_DN59886_c0_g1	-	-	-	-	-
TRINITY_DN59876_c0_g1	-	-	-	-	-
TRINITY_DN59830_c0_g1	-	-	-	-	-
TRINITY_DN59841_c0_g1	SGPL_ARATH^SGPL_ARATH^Q:79-2,H:368-393^88-462%ID^E:9-61e-07^RecName: Full=Sphingosine-1-phosphate lyase;^Eukaryota; Viridiplantae; Streptophyta; Embryophyta; Tracheophyta; Spermatophyta; Magnoliophyta; eudicotyledons; Gunneridae; Pentapetalae; rosids; malvids; Brassicales; Brassicaceae; Camelineae; Arabidopsis	-	COG0076^decarboxylase	KEGG:ath:AT1G27980`KO:K01634	GO:0005783^cellular_component^endoplasmic reticulum`GO:0005789^cellular_component^endoplasmic reticulum membrane`GO:0016021^cellular_component^integral component of membrane`GO:0016020^cellular_component^membrane`GO:0016831^molecular_function^carboxy-lyase activity`GO:0030170^molecular_function^pyridoxal phosphate binding`GO:0008117^molecular_function^sphinganine-1-phosphate aldolase activity`GO:…
TRINITY_DN59885_c0_g1	-	-	-	-	-
TRINITY_DN59872_c0_g1	-	-	-	-	-
TRINITY_DN59896_c1_g1	-	-	-	-	-
TRINITY_DN59902_c0_g1	-	-	-	-	-
TRINITY_DN59842_c0_g1	-	-	-	-	-
TRINITY_DN59909_c4_g1	-	-	-	-	-
TRINITY_DN59831_c0_g1	-	PF10536-9^PMD^Plant mobile domain^2-99^E:6-3e-09	-	-	-
TRINITY_DN59870_c0_g1	-	-	-	-	-
TRINITY_DN59895_c1_g1	-	-	-	-	-
TRINITY_DN59817_c0_g1	-	-	-	-	-
TRINITY_DN59864_c0_g1	-	-	-	-	-
TRINITY_DN59821_c0_g1	-	-	-	-	-
TRINITY_DN59912_c0_g1	-	-	COG1131^(ABC) transporter	KEGG:ath:AT2G13610	GO:0016021^cellular_component^integral component of membrane`GO:0005886^cellular_component^plasma membrane`GO:0005524^molecular_function^ATP binding`GO:0042626^molecular_function^ATPase activity, coupled to transmembrane movement of substances`GO:0055085^biological_process^transmembrane transport
TRINITY_DN59897_c0_g1	-	-	-	-	-
TRINITY_DN59882_c0_g1	-	-	-	-	-
TRINITY_DN59826_c0_g1	-	-	-	-	-
TRINITY_DN59852_c0_g1	-	-	-	-	-
TRINITY_DN59851_c0_g1	-	-	-	-	-
TRINITY_DN59819_c0_g1	-	-	-	-	-
TRINITY_DN59858_c0_g1	-	-	-	-	-
TRINITY_DN59898_c0_g1	-	-	-	-	-
TRINITY_DN59892_c0_g2	EF2_PONAB^EF2_PONAB^Q:72-2642,H:1-857^100%ID^E:0^RecName: Full=Elongation factor 2;^Eukaryota; Metazoa; Chordata; Craniata; Vertebrata; Euteleostomi; Mammalia; Eutheria; Euarchontoglires; Primates; Haplorrhini; Catarrhini; Hominidae; Pongo	PF00009-27^GTP_EFTU^Elongation factor Tu GTP binding domain^18-359^E:6-9e-65`PF01926-23^MMR_HSR1^50S ribosome-binding GTPase^27-158^E:3-3e-05`PF03144-25^GTP_EFTU_D2^Elongation factor Tu domain 2^410-485^E:7-6e-12`PF14492-6^EFG_II^Elongation Factor G, domain II^503-565^E:4-9e-13`PF03764-18^EFG_IV^Elongation factor G, domain IV^621-737^E:3-5e-33`PF00679-24^EFG_C^Elongation factor G C-terminus^739-8…	COG0480^Catalyzes the GTP-dependent ribosomal translocation step during translation elongation- During this step, the ribosome changes from the pre-translocational (PRE) to the post- translocational (POST) state as the newly formed A-site-bound peptidyl-tRNA and P-site-bound deacylated tRNA move to the P and E sites, respectively- Catalyzes the coordinated movement of the two tRNA molecules, the …	KEGG:pon:100172460`KO:K03234	GO:0016235^cellular_component^aggresome`GO:0005737^cellular_component^cytoplasm`GO:0005829^cellular_component^cytosol`GO:0005634^cellular_component^nucleus`GO:0005886^cellular_component^plasma membrane`GO:0005844^cellular_component^polysome`GO:0045202^cellular_component^synapse`GO:0005525^molecular_function^GTP binding`GO:0003924^molecular_function^GTPase activity`GO:0019901^molecular_function^pr…
TRINITY_DN40904_c0_g1	-	-	-	-	-
TRINITY_DN40816_c0_g1	-	-	-	-	-
TRINITY_DN40816_c1_g1	-	-	-	-	-
TRINITY_DN40821_c0_g1	-	-	-	-	-
TRINITY_DN40821_c0_g2	-	-	-	-	-
TRINITY_DN40871_c0_g1	-	-	-	-	-
TRINITY_DN40807_c1_g1	-	-	-	-	-
TRINITY_DN40885_c0_g1	-	-	-	-	-
TRINITY_DN40812_c1_g1	-	-	-	-	-
TRINITY_DN40812_c0_g1	-	-	-	-	-
TRINITY_DN40863_c0_g1	PTR51_ARATH^PTR51_ARATH^Q:502-71,H:282-422^55-629%ID^E:5-24e-40^RecName: Full=Protein NRT1/ PTR FAMILY 7-1;^Eukaryota; Viridiplantae; Streptophyta; Embryophyta; Tracheophyta; Spermatophyta; Magnoliophyta; eudicotyledons; Gunneridae; Pentapetalae; rosids; malvids; Brassicales; Brassicaceae; Camelineae; Arabidopsis	-	-	-	-
TRINITY_DN40880_c0_g1	-	-	-	-	-
TRINITY_DN40828_c0_g1	FL3H2_ORYSJ^FL3H2_ORYSJ^Q:125-1141,H:10-341^68-437%ID^E:3-11e-169^RecName: Full=Flavanone 3-dioxygenase 2 {ECO:0000305};^Eukaryota; Viridiplantae; Streptophyta; Embryophyta; Tracheophyta; Spermatophyta; Magnoliophyta; Liliopsida; Poales; Poaceae; BOP clade; Oryzoideae; Oryzeae; Oryzinae; Oryza; Oryza sativa	PF14226-6^DIOX_N^non-haem dioxygenase in morphine synthesis N-terminal^39-137^E:1-1e-25`PF03171-20^2OG-FeII_Oxy^2OG-Fe(II) oxygenase superfamily^190-289^E:2-7e-28	COG3491^2OGFe(II) oxygenase	KEGG:osa:4349238	GO:0031418^molecular_function^L-ascorbic acid binding`GO:0046872^molecular_function^metal ion binding`GO:0045486^molecular_function^naringenin 3-dioxygenase activity`GO:0009813^biological_process^flavonoid biosynthetic process
TRINITY_DN40866_c0_g1	-	-	-	-	-
TRINITY_DN40883_c0_g1	-	-	-	-	-
TRINITY_DN40843_c0_g1	Y4211_ARATH^Y4211_ARATH^Q:2827-3516,H:1096-1324^67-391%ID^E:1-46e-103^RecName: Full=BRCT domain-containing protein At4g02110;^Eukaryota; Viridiplantae; Streptophyta; Embryophyta; Tracheophyta; Spermatophyta; Magnoliophyta; eudicotyledons; Gunneridae; Pentapetalae; rosids; malvids; Brassicales; Brassicaceae; Camelineae; Arabidopsis`Y4211_ARATH^Y4211_ARATH^Q:151-780,H:10-219^62-559%ID^E:3-52e-80^Re…	PF12738-7^PTCB-BRCT^twin BRCT domain^114-176^E:3-4e-22`PF00533-26^BRCT^BRCA1 C Terminus (BRCT) domain^115-181^E:1-5e-07`PF00628-29^PHD^PHD-finger^1151-1204^E:3-7e-08	ENOG410XPFH^Topoisomerase (DNA) II binding protein 1	KEGG:ath:AT4G02110`KO:K10728	-
TRINITY_DN40903_c0_g1	-	-	-	-	-
TRINITY_DN40840_c0_g1	-	-	-	-	-
TRINITY_DN40873_c0_g1	-	-	-	-	-
TRINITY_DN40886_c0_g1	-	-	-	-	-
TRINITY_DN40823_c1_g1	-	-	-	-	-
TRINITY_DN40823_c0_g2	CCB12_ORYSJ^CCB12_ORYSJ^Q:61-180,H:76-115^72-5%ID^E:2-88e-11^RecName: Full=Cyclin-B1-2;^Eukaryota; Viridiplantae; Streptophyta; Embryophyta; Tracheophyta; Spermatophyta; Magnoliophyta; Liliopsida; Poales; Poaceae; BOP clade; Oryzoideae; Oryzeae; Oryzinae; Oryza; Oryza sativa	-	-	-	-
TRINITY_DN40857_c0_g1	-	-	-	-	-
TRINITY_DN40830_c1_g1	-	-	-	-	-
TRINITY_DN40849_c0_g1	-	-	-	-	-
TRINITY_DN40820_c2_g1	-	-	-	-	-
TRINITY_DN40820_c0_g1	PIP21_ARATH^PIP21_ARATH^Q:3-71,H:226-248^91-304%ID^E:8-73e-06^RecName: Full=Aquaporin PIP2-1;^Eukaryota; Viridiplantae; Streptophyta; Embryophyta; Tracheophyta; Spermatophyta; Magnoliophyta; eudicotyledons; Gunneridae; Pentapetalae; rosids; malvids; Brassicales; Brassicaceae; Camelineae; Arabidopsis	-	COG0580^Channel that permits osmotically driven movement of water in both directions- It is involved in the osmoregulation and in the maintenance of cell turgor during volume expansion in rapidly growing cells- It mediates rapid entry or exit of water in response to abrupt changes in osmolarity (By similarity)	KEGG:ath:AT3G53420`KO:K09872	GO:0009507^cellular_component^chloroplast`GO:0016021^cellular_component^integral component of membrane`GO:0016020^cellular_component^membrane`GO:0005886^cellular_component^plasma membrane`GO:0009506^cellular_component^plasmodesma`GO:0005773^cellular_component^vacuole`GO:0003729^molecular_function^mRNA binding`GO:0031625^molecular_function^ubiquitin protein ligase binding`GO:0015250^molecular_func…
TRINITY_DN40825_c1_g1	-	-	-	-	-
TRINITY_DN40825_c0_g1	-	-	-	-	-
TRINITY_DN40881_c1_g1	-	-	-	-	-
TRINITY_DN40881_c2_g1	-	-	-	-	-
TRINITY_DN40884_c0_g5	-	-	-	-	-
TRINITY_DN40884_c0_g1	-	-	-	-	-
TRINITY_DN40884_c0_g3	-	-	-	-	-
TRINITY_DN40845_c1_g1	-	-	-	-	-
TRINITY_DN40845_c0_g1	-	-	-	-	-
TRINITY_DN40879_c0_g1	-	-	-	-	-
TRINITY_DN40847_c1_g1	-	-	-	-	-
TRINITY_DN40847_c0_g1	VPE1_PHAVU^VPE1_PHAVU^Q:446-1822,H:36-484^58-388%ID^E:0^RecName: Full=Vacuolar-processing enzyme;^Eukaryota; Viridiplantae; Streptophyta; Embryophyta; Tracheophyta; Spermatophyta; Magnoliophyta; eudicotyledons; Gunneridae; Pentapetalae; rosids; fabids; Fabales; Fabaceae; Papilionoideae; 50 kb inversion clade; NPAAA clade; indigoferoid/millettioid clade; Phaseoleae; Phaseolus	PF01650-18^Peptidase_C13^Peptidase C13 family^36-309^E:1e-108	-	-	GO:0008234^molecular_function^cysteine-type peptidase activity
TRINITY_DN40838_c0_g1	-	-	-	-	-
TRINITY_DN40810_c0_g1	-	-	-	-	-
TRINITY_DN40806_c1_g1	-	-	-	-	-
TRINITY_DN40859_c1_g1	ZAR1_ARATH^ZAR1_ARATH^Q:320-511,H:501-566^60-606%ID^E:1-73e-16^RecName: Full=Receptor protein kinase-like protein ZAR1 {ECO:0000303|PubMed:27014878};^Eukaryota; Viridiplantae; Streptophyta; Embryophyta; Tracheophyta; Spermatophyta; Magnoliophyta; eudicotyledons; Gunneridae; Pentapetalae; rosids; malvids; Brassicales; Brassicaceae; Camelineae; Arabidopsis	-	-	-	-
TRINITY_DN40859_c0_g1	ZAR1_ARATH^ZAR1_ARATH^Q:219-28,H:501-566^59-091%ID^E:1-97e-16^RecName: Full=Receptor protein kinase-like protein ZAR1 {ECO:0000303|PubMed:27014878};^Eukaryota; Viridiplantae; Streptophyta; Embryophyta; Tracheophyta; Spermatophyta; Magnoliophyta; eudicotyledons; Gunneridae; Pentapetalae; rosids; malvids; Brassicales; Brassicaceae; Camelineae; Arabidopsis	-	-	-	-
TRINITY_DN40834_c0_g1	T2AG_ORYSJ^T2AG_ORYSJ^Q:1553-1639,H:59-87^82-759%ID^E:6-95e-10^RecName: Full=Transcription initiation factor IIA subunit 2;^Eukaryota; Viridiplantae; Streptophyta; Embryophyta; Tracheophyta; Spermatophyta; Magnoliophyta; Liliopsida; Poales; Poaceae; BOP clade; Oryzoideae; Oryzeae; Oryzinae; Oryza; Oryza sativa	-	COG5123^TFIIA is a component of the transcription machinery of RNA polymerase II and plays an important role in transcriptional activation (By similarity)	KEGG:osa:4337575`KO:K03123	GO:0005672^cellular_component^transcription factor TFIIA complex`GO:0017025^molecular_function^TBP-class protein binding`GO:0003713^molecular_function^transcription coactivator activity`GO:0003743^molecular_function^translation initiation factor activity`GO:0006952^biological_process^defense response`GO:0051091^biological_process^positive regulation of DNA-binding transcription factor activity`GO…
TRINITY_DN40877_c0_g1	-	-	-	-	-
TRINITY_DN40877_c0_g2	-	-	-	-	-
TRINITY_DN40858_c0_g1	PINI_ARATH^PINI_ARATH^Q:69-488,H:363-482^39-286%ID^E:1-88e-19^RecName: Full=Auxin efflux carrier component 1 {ECO:0000303|PubMed:9856939};^Eukaryota; Viridiplantae; Streptophyta; Embryophyta; Tracheophyta; Spermatophyta; Magnoliophyta; eudicotyledons; Gunneridae; Pentapetalae; rosids; malvids; Brassicales; Brassicaceae; Camelineae; Arabidopsis	PF03547-18^Mem_trans^Membrane transport protein^109-162^E:3-1e-07	ENOG410YBI4^Auxin Efflux Carrier	KEGG:osa:4349716`KO:K13947	GO:0005783^cellular_component^endoplasmic reticulum`GO:0016021^cellular_component^integral component of membrane`GO:0005886^cellular_component^plasma membrane`GO:0010329^molecular_function^auxin efflux transmembrane transporter activity`GO:0010315^biological_process^auxin efflux`GO:0010252^biological_process^auxin homeostasis`GO:0009926^biological_process^auxin polar transport`GO:0009734^biologic…
TRINITY_DN40811_c1_g1	PP449_ARATH^PP449_ARATH^Q:174-2099,H:11-620^41-213%ID^E:2-32e-167^RecName: Full=Pentatricopeptide repeat-containing protein At5g66520;^Eukaryota; Viridiplantae; Streptophyta; Embryophyta; Tracheophyta; Spermatophyta; Magnoliophyta; eudicotyledons; Gunneridae; Pentapetalae; rosids; malvids; Brassicales; Brassicaceae; Camelineae; Arabidopsis	PF01535-20^PPR^PPR repeat^107-117^E:0-6`PF01535-20^PPR^PPR repeat^201-222^E:0-0029`PF12854-7^PPR_1^PPR repeat^229-256^E:2-2e-06`PF01535-20^PPR^PPR repeat^231-260^E:6-3e-06`PF13041-6^PPR_2^PPR repeat family^260-308^E:1-3e-13`PF13812-6^PPR_3^Pentatricopeptide repeat domain^260-307^E:0-0033`PF01535-20^PPR^PPR repeat^262-292^E:1-7e-07`PF01535-20^PPR^PPR repeat^336-356^E:0-16`PF13812-6^PPR_3^Pentatric…	ENOG410Z7Z7^Pentatricopeptide repeat-containing protein	KEGG:ath:AT5G66520	GO:0009507^cellular_component^chloroplast`GO:0008270^molecular_function^zinc ion binding`GO:1900865^biological_process^chloroplast RNA modification`GO:0016554^biological_process^cytidine to uridine editing`GO:0009451^biological_process^RNA modification
TRINITY_DN40811_c0_g2	PPR74_ARATH^PPR74_ARATH^Q:547-311,H:161-239^69-62%ID^E:1-89e-33^RecName: Full=Pentatricopeptide repeat-containing protein DWY1, chloroplastic;^Eukaryota; Viridiplantae; Streptophyta; Embryophyta; Tracheophyta; Spermatophyta; Magnoliophyta; eudicotyledons; Gunneridae; Pentapetalae; rosids; malvids; Brassicales; Brassicaceae; Camelineae; Arabidopsis	-	-	-	-
TRINITY_DN40868_c0_g1	PAH1_ARATH^PAH1_ARATH^Q:1-129,H:856-895^61-364%ID^E:2-34e-06^RecName: Full=Phosphatidate phosphatase PAH1;^Eukaryota; Viridiplantae; Streptophyta; Embryophyta; Tracheophyta; Spermatophyta; Magnoliophyta; eudicotyledons; Gunneridae; Pentapetalae; rosids; malvids; Brassicales; Brassicaceae; Camelineae; Arabidopsis	-	COG5083^phosphatidylinositol transfer protein	KEGG:ath:AT3G09560`KO:K15728	GO:0005829^cellular_component^cytosol`GO:0000139^cellular_component^Golgi membrane`GO:0032586^cellular_component^protein storage vacuole membrane`GO:0008195^molecular_function^phosphatidate phosphatase activity`GO:0016036^biological_process^cellular response to phosphate starvation`GO:0019375^biological_process^galactolipid biosynthetic process`GO:0006886^biological_process^intracellular protein …
TRINITY_DN40805_c0_g1	PP301_ARATH^PP301_ARATH^Q:1161-142,H:279-614^37-647%ID^E:1-21e-65^RecName: Full=Pentatricopeptide repeat-containing protein At4g02750;^Eukaryota; Viridiplantae; Streptophyta; Embryophyta; Tracheophyta; Spermatophyta; Magnoliophyta; eudicotyledons; Gunneridae; Pentapetalae; rosids; malvids; Brassicales; Brassicaceae; Camelineae; Arabidopsis`PP301_ARATH^PP301_ARATH^Q:1143-154,H:99-403^23-03%ID^E:3-…	PF01535-20^PPR^PPR repeat^66-89^E:0-26`PF01535-20^PPR^PPR repeat^98-121^E:6e-05`PF13041-6^PPR_2^PPR repeat family^125-175^E:1e-13`PF13812-6^PPR_3^Pentatricopeptide repeat domain^126-176^E:5-9e-05`PF01535-20^PPR^PPR repeat^128-156^E:3-9e-06`PF13812-6^PPR_3^Pentatricopeptide repeat domain^193-242^E:0-0017`PF01535-20^PPR^PPR repeat^202-227^E:0-19`PF13041-6^PPR_2^PPR repeat family^231-278^E:3e-10`PF1…	ENOG410Z7Z7^Pentatricopeptide repeat-containing protein	KEGG:ath:AT1G06140	GO:0005739^cellular_component^mitochondrion`GO:0080156^biological_process^mitochondrial mRNA modification`GO:0009451^biological_process^RNA modification
TRINITY_DN40805_c0_g2	-	-	-	-	-
TRINITY_DN40813_c0_g1	-	-	-	-	-
TRINITY_DN40869_c0_g1	-	-	-	-	-
TRINITY_DN40836_c1_g1	-	-	-	-	-
TRINITY_DN40836_c0_g1	-	-	-	-	-
TRINITY_DN40854_c1_g1	-	-	-	-	-
TRINITY_DN40822_c0_g1	-	-	-	-	-
TRINITY_DN40862_c1_g1	-	-	-	-	-
TRINITY_DN40862_c0_g1	BSL3_ARATH^BSL3_ARATH^Q:3128-333,H:77-1006^90-899%ID^E:0^RecName: Full=Serine/threonine-protein phosphatase BSL3;^Eukaryota; Viridiplantae; Streptophyta; Embryophyta; Tracheophyta; Spermatophyta; Magnoliophyta; eudicotyledons; Gunneridae; Pentapetalae; rosids; malvids; Brassicales; Brassicaceae; Camelineae; Arabidopsis	PF13418-6^Kelch_4^Galactose oxidase, central domain^214-267^E:0-00019`PF13415-6^Kelch_3^Galactose oxidase, central domain^227-275^E:3e-06`PF07646-15^Kelch_2^Kelch motif^320-366^E:1-6e-05`PF00149-28^Metallophos^Calcineurin-like phosphoesterase^692-899^E:5-5e-32	COG0639^serine threonine-protein phosphatase	KEGG:ath:AT1G08420	GO:0005737^cellular_component^cytoplasm`GO:0005634^cellular_component^nucleus`GO:0005886^cellular_component^plasma membrane`GO:0046872^molecular_function^metal ion binding`GO:0004721^molecular_function^phosphoprotein phosphatase activity`GO:0009742^biological_process^brassinosteroid mediated signaling pathway
TRINITY_DN40819_c0_g1	INV3_DAUCA^INV3_DAUCA^Q:226-2,H:68-142^84%ID^E:2e-39^RecName: Full=Beta-fructofuranosidase, insoluble isoenzyme 3;^Eukaryota; Viridiplantae; Streptophyta; Embryophyta; Tracheophyta; Spermatophyta; Magnoliophyta; eudicotyledons; Gunneridae; Pentapetalae; asterids; campanulids; Apiales; Apiaceae; Apioideae; Scandiceae; Daucinae; Daucus; Daucus sect- Daucus	-	-	-	GO:0005618^cellular_component^cell wall`GO:0005576^cellular_component^extracellular region`GO:0004564^molecular_function^beta-fructofuranosidase activity`GO:0005975^biological_process^carbohydrate metabolic process
TRINITY_DN40872_c0_g1	-	-	-	-	-
TRINITY_DN40895_c1_g1	-	-	-	-	-
TRINITY_DN40808_c0_g2	-	-	-	-	-
TRINITY_DN40808_c0_g3	-	-	-	-	-
TRINITY_DN40902_c1_g1	-	-	-	-	-
TRINITY_DN40902_c0_g1	-	-	-	-	-
TRINITY_DN40844_c1_g1	-	-	-	-	-
TRINITY_DN40809_c0_g1	-	PF03942-15^DTW^DTW domain^19-439^E:9-1e-53	-	KEGG:mcf:101926717	-
TRINITY_DN40842_c3_g1	-	-	-	-	-
TRINITY_DN40900_c0_g1	-	-	-	-	-
TRINITY_DN40900_c0_g2	ASK11_ARATH^ASK11_ARATH^Q:109-5,H:96-130^82-857%ID^E:1-54e-11^RecName: Full=SKP1-like protein 11;^Eukaryota; Viridiplantae; Streptophyta; Embryophyta; Tracheophyta; Spermatophyta; Magnoliophyta; eudicotyledons; Gunneridae; Pentapetalae; rosids; malvids; Brassicales; Brassicaceae; Camelineae; Arabidopsis	-	COG5201^ubiquitin-dependent protein catabolic process	KEGG:ath:AT4G34210`KO:K03094	GO:0005634^cellular_component^nucleus`GO:0016567^biological_process^protein ubiquitination`GO:0006511^biological_process^ubiquitin-dependent protein catabolic process
TRINITY_DN11423_c1_g1	-	-	-	-	-
TRINITY_DN11423_c0_g1	ERD2_CAEEL^ERD2_CAEEL^Q:1105-473,H:8-206^33-019%ID^E:1-97e-27^RecName: Full=ER lumen protein-retaining receptor;^Eukaryota; Metazoa; Ecdysozoa; Nematoda; Chromadorea; Rhabditida; Rhabditina; Rhabditomorpha; Rhabditoidea; Rhabditidae; Peloderinae; Caenorhabditis	PF00810-18^ER_lumen_recept^ER lumen protein retaining receptor^141-283^E:5-4e-39	COG5196^Required for the retention of luminal endoplasmic reticulum proteins- Determines the specificity of the luminal ER protein retention system- Also required for normal vesicular traffic through the Golgi (By similarity)	KEGG:cel:CELE_C28H8-4`KO:K10949	GO:0005801^cellular_component^cis-Golgi network`GO:0005783^cellular_component^endoplasmic reticulum`GO:0005789^cellular_component^endoplasmic reticulum membrane`GO:0005794^cellular_component^Golgi apparatus`GO:0016021^cellular_component^integral component of membrane`GO:0046923^molecular_function^ER retention sequence binding`GO:0006888^biological_process^endoplasmic reticulum to Golgi vesicle-me…
TRINITY_DN11472_c0_g1	-	-	-	-	-
TRINITY_DN11457_c1_g1	-	-	-	-	-
TRINITY_DN11469_c0_g1	-	-	-	-	-
TRINITY_DN11456_c0_g2	LHT1_ARATH^LHT1_ARATH^Q:303-1631,H:3-446^80-631%ID^E:0^RecName: Full=Lysine histidine transporter 1;^Eukaryota; Viridiplantae; Streptophyta; Embryophyta; Tracheophyta; Spermatophyta; Magnoliophyta; eudicotyledons; Gunneridae; Pentapetalae; rosids; malvids; Brassicales; Brassicaceae; Camelineae; Arabidopsis	PF01490-18^Aa_trans^Transmembrane amino acid transporter protein^37-431^E:1-1e-108`PF03222-13^Trp_Tyr_perm^Tryptophan/tyrosine permease family^41-172^E:5-5e-09	COG0814^amino acid transport	KEGG:ath:AT5G40780	GO:0016021^cellular_component^integral component of membrane`GO:0005886^cellular_component^plasma membrane`GO:0015171^molecular_function^amino acid transmembrane transporter activity`GO:0015293^molecular_function^symporter activity`GO:0043090^biological_process^amino acid import`GO:0003333^biological_process^amino acid transmembrane transport`GO:0080167^biological_process^response to karrikin
TRINITY_DN11487_c0_g1	-	-	-	-	-
TRINITY_DN11432_c0_g1	-	-	-	-	-
TRINITY_DN11425_c0_g1	MANA2_ARATH^MANA2_ARATH^Q:599-2395,H:23-617^69-256%ID^E:0^RecName: Full=Probable alpha-mannosidase At5g13980 {ECO:0000305};^Eukaryota; Viridiplantae; Streptophyta; Embryophyta; Tracheophyta; Spermatophyta; Magnoliophyta; eudicotyledons; Gunneridae; Pentapetalae; rosids; malvids; Brassicales; Brassicaceae; Camelineae; Arabidopsis`MANA2_ARATH^MANA2_ARATH^Q:2407-3099,H:610-845^61-017%ID^E:2-88e-85^R…	PF01074-22^Glyco_hydro_38N^Glycosyl hydrolases family 38 N-terminal domain^42-357^E:2-1e-92`PF09261-11^Alpha-mann_mid^Alpha mannosidase middle domain^362-454^E:2-7e-21	ENOG410XQMZ^Mannosidase alpha class	KEGG:ath:AT5G13980`KO:K01191	GO:0048046^cellular_component^apoplast`GO:0005618^cellular_component^cell wall`GO:0009505^cellular_component^plant-type cell wall`GO:0005774^cellular_component^vacuolar membrane`GO:0005773^cellular_component^vacuole`GO:0004559^molecular_function^alpha-mannosidase activity`GO:0030246^molecular_function^carbohydrate binding`GO:0046872^molecular_function^metal ion binding`GO:0006013^biological_proce…
TRINITY_DN11420_c0_g1	-	-	-	-	-
TRINITY_DN11420_c0_g2	RNHX1_ARATH^RNHX1_ARATH^Q:22-567,H:16-199^26-562%ID^E:2-81e-14^RecName: Full=Putative ribonuclease H protein At1g65750;^Eukaryota; Viridiplantae; Streptophyta; Embryophyta; Tracheophyta; Spermatophyta; Magnoliophyta; eudicotyledons; Gunneridae; Pentapetalae; rosids; malvids; Brassicales; Brassicaceae; Camelineae; Arabidopsis	-	-	-	GO:0046872^molecular_function^metal ion binding`GO:0003676^molecular_function^nucleic acid binding`GO:0004523^molecular_function^RNA-DNA hybrid ribonuclease activity
TRINITY_DN11435_c0_g1	U548_ARATH^U548_ARATH^Q:113-790,H:2-202^50-439%ID^E:3-05e-72^RecName: Full=UPF0548 protein At2g17695;^Eukaryota; Viridiplantae; Streptophyta; Embryophyta; Tracheophyta; Spermatophyta; Magnoliophyta; eudicotyledons; Gunneridae; Pentapetalae; rosids; malvids; Brassicales; Brassicaceae; Camelineae; Arabidopsis	PF09348-10^DUF1990^Domain of unknown function (DUF1990)^51-223^E:2-3e-46	ENOG4111T7V^UPF0548 protein	KEGG:ath:AT2G17695	GO:0009507^cellular_component^chloroplast`GO:0009941^cellular_component^chloroplast envelope
TRINITY_DN11426_c0_g1	DAAF1_HUMAN^DAAF1_HUMAN^Q:973-431,H:107-286^30-435%ID^E:5-06e-13^RecName: Full=Dynein assembly factor 1, axonemal;^Eukaryota; Metazoa; Chordata; Craniata; Vertebrata; Euteleostomi; Mammalia; Eutheria; Euarchontoglires; Primates; Haplorrhini; Catarrhini; Hominidae; Homo	PF13855-6^LRR_8^Leucine rich repeat^456-511^E:9-6e-10`PF13516-6^LRR_6^Leucine Rich repeat^456-467^E:350`PF00560-33^LRR_1^Leucine Rich Repeat^456-475^E:25`PF14580-6^LRR_9^Leucine-rich repeat^466-566^E:2-8e-08`PF12799-7^LRR_4^Leucine Rich repeats (2 copies)^477-514^E:2e-07`PF13855-6^LRR_8^Leucine rich repeat^478-534^E:5-3e-08`PF13516-6^LRR_6^Leucine Rich repeat^478-489^E:17`PF00560-33^LRR_1^Leucine…	ENOG410XQAN^dynein, axonemal, assembly factor 1	KEGG:bta:523187`KO:K19750	GO:0005930^cellular_component^axoneme`GO:0070840^molecular_function^dynein complex binding`GO:0060271^biological_process^cilium assembly`GO:0044458^biological_process^motile cilium assembly
TRINITY_DN11429_c0_g1	SMG7_ARATH^SMG7_ARATH^Q:159-3287,H:2-1059^40-072%ID^E:0^RecName: Full=Protein SMG7;^Eukaryota; Viridiplantae; Streptophyta; Embryophyta; Tracheophyta; Spermatophyta; Magnoliophyta; eudicotyledons; Gunneridae; Pentapetalae; rosids; malvids; Brassicales; Brassicaceae; Camelineae; Arabidopsis	PF10374-9^EST1^Telomerase activating protein Est1^66-183^E:3-9e-19`PF10373-9^EST1_DNA_bind^Est1 DNA/RNA binding domain^196-530^E:1-2e-66	ENOG410XR9Z^homolog, nonsense mediated mRNA decay factor (C- elegans)	KEGG:ath:AT5G19400`KO:K14409	GO:0005737^cellular_component^cytoplasm`GO:0005634^cellular_component^nucleus`GO:0000932^cellular_component^P-body`GO:0005697^cellular_component^telomerase holoenzyme complex`GO:0004540^molecular_function^ribonuclease activity`GO:0043021^molecular_function^ribonucleoprotein complex binding`GO:0070034^molecular_function^telomerase RNA binding`GO:0042162^molecular_function^telomeric DNA binding`GO:…
TRINITY_DN11427_c0_g1	-	-	-	-	-
TRINITY_DN11408_c0_g1	FDC2_ARATH^FDC2_ARATH^Q:1322-1552,H:91-167^51-948%ID^E:1-01e-18^RecName: Full=Ferredoxin C 2, chloroplastic {ECO:0000303|PubMed:20966083};^Eukaryota; Viridiplantae; Streptophyta; Embryophyta; Tracheophyta; Spermatophyta; Magnoliophyta; eudicotyledons; Gunneridae; Pentapetalae; rosids; malvids; Brassicales; Brassicaceae; Camelineae; Arabidopsis`FDC2_ARATH^FDC2_ARATH^Q:1-243,H:29-104^58-537%ID^E:1-…	-	-	KEGG:ath:AT1G32550`KO:K02639	GO:0009507^cellular_component^chloroplast`GO:0051537^molecular_function^2 iron, 2 sulfur cluster binding`GO:0009055^molecular_function^electron transfer activity`GO:0046872^molecular_function^metal ion binding
TRINITY_DN11404_c0_g2	CHR5_ARATH^CHR5_ARATH^Q:1639-5619,H:412-1709^70-187%ID^E:0^RecName: Full=Protein CHROMATIN REMODELING 5 {ECO:0000303|PubMed:16547115};^Eukaryota; Viridiplantae; Streptophyta; Embryophyta; Tracheophyta; Spermatophyta; Magnoliophyta; eudicotyledons; Gunneridae; Pentapetalae; rosids; malvids; Brassicales; Brassicaceae; Camelineae; Arabidopsis`CHR5_ARATH^CHR5_ARATH^Q:487-975,H:1-194^31-658%ID^E:1-32e…	PF00385-24^Chromo^Chromo (CHRromatin Organisation MOdifier) domain^508-561^E:4-8e-13`PF04851-15^ResIII^Type III restriction enzyme, res subunit^597-764^E:1-2e-08`PF00176-23^SNF2_N^SNF2 family N-terminal domain^614-886^E:8-1e-63`PF00271-31^Helicase_C^Helicase conserved C-terminal domain^915-1028^E:3-1e-21`PF13907-6^DUF4208^Domain of unknown function (DUF4208)^1507-1600^E:5-3e-17	COG0553^helicase	KEGG:ath:AT2G13370`KO:K11367	GO:0005634^cellular_component^nucleus`GO:0009506^cellular_component^plasmodesma`GO:0005524^molecular_function^ATP binding`GO:0003677^molecular_function^DNA binding`GO:0004386^molecular_function^helicase activity`GO:0006325^biological_process^chromatin organization
TRINITY_DN11421_c0_g2	IM30_ORYSJ^IM30_ORYSJ^Q:264-1151,H:26-317^79-933%ID^E:1-02e-161^RecName: Full=Probable membrane-associated 30 kDa protein, chloroplastic;^Eukaryota; Viridiplantae; Streptophyta; Embryophyta; Tracheophyta; Spermatophyta; Magnoliophyta; Liliopsida; Poales; Poaceae; BOP clade; Oryzoideae; Oryzeae; Oryzinae; Oryza; Oryza sativa	PF04012-12^PspA_IM30^PspA/IM30 family^73-286^E:2-7e-53	COG1842^Phage shock protein A	KEGG:osa:4324967`KO:K03969	GO:0009706^cellular_component^chloroplast inner membrane`GO:0009570^cellular_component^chloroplast stroma`GO:0009535^cellular_component^chloroplast thylakoid membrane`GO:0009508^cellular_component^plastid chromosome`GO:0010027^biological_process^thylakoid membrane organization`GO:0016050^biological_process^vesicle organization`GO:0016032^biological_process^viral process
TRINITY_DN11403_c0_g2	EREL1_ARATH^EREL1_ARATH^Q:240-2357,H:9-701^45-983%ID^E:6-13e-176^RecName: Full=PX domain-containing protein EREL1 {ECO:0000305};^Eukaryota; Viridiplantae; Streptophyta; Embryophyta; Tracheophyta; Spermatophyta; Magnoliophyta; eudicotyledons; Gunneridae; Pentapetalae; rosids; malvids; Brassicales; Brassicaceae; Camelineae; Arabidopsis	PF00787-24^PX^PX domain^74-166^E:3-2e-13	ENOG4110T18^Domain-Containing protein	KEGG:ath:AT4G32160	GO:0005737^cellular_component^cytoplasm`GO:0005829^cellular_component^cytosol`GO:0010008^cellular_component^endosome membrane`GO:0035091^molecular_function^phosphatidylinositol binding`GO:0015031^biological_process^protein transport
TRINITY_DN11417_c0_g1	CCA1_ARATH^CCA1_ARATH^Q:794-1051,H:1-86^81-395%ID^E:4-19e-41^RecName: Full=Protein CCA1 {ECO:0000303|PubMed:9144958};^Eukaryota; Viridiplantae; Streptophyta; Embryophyta; Tracheophyta; Spermatophyta; Magnoliophyta; eudicotyledons; Gunneridae; Pentapetalae; rosids; malvids; Brassicales; Brassicaceae; Camelineae; Arabidopsis	PF00249-31^Myb_DNA-binding^Myb-like DNA-binding domain^26-69^E:1-7e-14	COG5269^Transcription factor	KEGG:ath:AT2G46830`KO:K12134	GO:0005634^cellular_component^nucleus`GO:0003677^molecular_function^DNA binding`GO:0003700^molecular_function^DNA-binding transcription factor activity`GO:0043565^molecular_function^sequence-specific DNA binding`GO:0007623^biological_process^circadian rhythm`GO:0048574^biological_process^long-day photoperiodism, flowering`GO:0042754^biological_process^negative regulation of circadian rhythm`GO:00…
TRINITY_DN11417_c2_g1	-	-	-	-	-
TRINITY_DN11407_c0_g1	-	-	-	-	-
TRINITY_DN11402_c0_g1	-	PF13963-6^Transpos_assoc^Transposase-associated domain^5-77^E:1-3e-22	-	-	-
TRINITY_DN11493_c0_g1	PCFS4_ARATH^PCFS4_ARATH^Q:1480-890,H:596-792^67-005%ID^E:2-25e-82^RecName: Full=Polyadenylation and cleavage factor homolog 4 {ECO:0000305};^Eukaryota; Viridiplantae; Streptophyta; Embryophyta; Tracheophyta; Spermatophyta; Magnoliophyta; eudicotyledons; Gunneridae; Pentapetalae; rosids; malvids; Brassicales; Brassicaceae; Camelineae; Arabidopsis`PCFS4_ARATH^PCFS4_ARATH^Q:3589-2201,H:59-444^41-702…	-	ENOG4112CDU^Pfam:DUF618	KEGG:ath:AT4G04885`KO:K14400	GO:0005737^cellular_component^cytoplasm`GO:0005849^cellular_component^mRNA cleavage factor complex`GO:0005634^cellular_component^nucleus`GO:0046872^molecular_function^metal ion binding`GO:0003729^molecular_function^mRNA binding`GO:0000993^molecular_function^RNA polymerase II complex binding`GO:0009908^biological_process^flower development`GO:0006378^biological_process^mRNA polyadenylation`GO:0006…
TRINITY_DN11443_c0_g1	-	-	-	-	-
TRINITY_DN11477_c0_g1	-	-	-	-	-
TRINITY_DN11418_c0_g1	-	PF04182-12^B-block_TFIIIC^B-block binding subunit of TFIIIC^116-196^E:1-6e-16	-	-	-
TRINITY_DN11428_c0_g1	Y1497_ARATH^Y1497_ARATH^Q:1979-213,H:24-618^54-454%ID^E:0^RecName: Full=Probable receptor-like protein kinase At1g49730;^Eukaryota; Viridiplantae; Streptophyta; Embryophyta; Tracheophyta; Spermatophyta; Magnoliophyta; eudicotyledons; Gunneridae; Pentapetalae; rosids; malvids; Brassicales; Brassicaceae; Camelineae; Arabidopsis	PF07714-17^Pkinase_Tyr^Protein tyrosine kinase^333-594^E:2-7e-43`PF00069-25^Pkinase^Protein kinase domain^333-594^E:4-6e-43	COG0515^Serine Threonine protein kinase	KEGG:ath:AT1G49730	GO:0016021^cellular_component^integral component of membrane`GO:0005886^cellular_component^plasma membrane`GO:0005524^molecular_function^ATP binding`GO:0004675^molecular_function^transmembrane receptor protein serine/threonine kinase activity`GO:0006468^biological_process^protein phosphorylation
TRINITY_DN11462_c0_g2	PAP13_ARATH^PAP13_ARATH^Q:297-1016,H:49-287^67-5%ID^E:3-29e-117^RecName: Full=Probable plastid-lipid-associated protein 13, chloroplastic;^Eukaryota; Viridiplantae; Streptophyta; Embryophyta; Tracheophyta; Spermatophyta; Magnoliophyta; eudicotyledons; Gunneridae; Pentapetalae; rosids; malvids; Brassicales; Brassicaceae; Camelineae; Arabidopsis	PF04755-12^PAP_fibrillin^PAP_fibrillin^146-332^E:3-1e-10	ENOG410Y4Z3^plastid-lipid-associated protein	KEGG:ath:AT2G42130	GO:0009507^cellular_component^chloroplast`GO:0009570^cellular_component^chloroplast stroma`GO:0009534^cellular_component^chloroplast thylakoid`GO:0010287^cellular_component^plastoglobule`GO:0009579^cellular_component^thylakoid
TRINITY_DN11400_c0_g1	HRQ1_YEAST^HRQ1_YEAST^Q:2793-361,H:218-1014^35-449%ID^E:1-94e-154^RecName: Full=ATP-dependent helicase HRQ1 {ECO:0000305};^Eukaryota; Fungi; Dikarya; Ascomycota; Saccharomycotina; Saccharomycetes; Saccharomycetales; Saccharomycetaceae; Saccharomyces	PF00240-23^ubiquitin^Ubiquitin family^11-80^E:1-9e-06`PF00270-29^DEAD^DEAD/DEAH box helicase^480-649^E:1-6e-26`PF00271-31^Helicase_C^Helicase conserved C-terminal domain^723-831^E:1-1e-07`PF09369-10^DUF1998^Domain of unknown function (DUF1998)^1105-1187^E:1-2e-21	-	KEGG:sce:YDR291W`KO:K06877	GO:0005634^cellular_component^nucleus`GO:0005524^molecular_function^ATP binding`GO:0043140^molecular_function^ATP-dependent 3'-5' DNA helicase activity`GO:0003677^molecular_function^DNA binding`GO:0032508^biological_process^DNA duplex unwinding`GO:0000733^biological_process^DNA strand renaturation`GO:0006289^biological_process^nucleotide-excision repair
TRINITY_DN11415_c0_g1	-	-	-	-	-
TRINITY_DN11440_c0_g1	-	-	-	-	-
TRINITY_DN11489_c0_g1	-	-	-	-	-
TRINITY_DN11488_c0_g1	-	-	-	-	-
TRINITY_DN11401_c2_g2	FRDA_ARATH^FRDA_ARATH^Q:421-50,H:64-187^70-161%ID^E:6-11e-58^RecName: Full=Frataxin, mitochondrial;^Eukaryota; Viridiplantae; Streptophyta; Embryophyta; Tracheophyta; Spermatophyta; Magnoliophyta; eudicotyledons; Gunneridae; Pentapetalae; rosids; malvids; Brassicales; Brassicaceae; Camelineae; Arabidopsis	PF01491-16^Frataxin_Cyay^Frataxin-like domain^157-263^E:3-4e-36	COG1965^frataxin-like protein	KEGG:ath:AT4G03240`KO:K19054	GO:0009507^cellular_component^chloroplast`GO:0005739^cellular_component^mitochondrion`GO:0051537^molecular_function^2 iron, 2 sulfur cluster binding`GO:0008199^molecular_function^ferric iron binding`GO:0008198^molecular_function^ferrous iron binding`GO:0004322^molecular_function^ferroxidase activity`GO:0034986^molecular_function^iron chaperone activity`GO:0009060^biological_process^aerobic respir…
TRINITY_DN11401_c0_g1	GCSP_SOLTU^GCSP_SOLTU^Q:3529-614,H:60-1031^86-523%ID^E:0^RecName: Full=Glycine dehydrogenase (decarboxylating), mitochondrial;^Eukaryota; Viridiplantae; Streptophyta; Embryophyta; Tracheophyta; Spermatophyta; Magnoliophyta; eudicotyledons; Gunneridae; Pentapetalae; asterids; lamiids; Solanales; Solanaceae; Solanoideae; Solaneae; Solanum	PF02347-16^GDC-P^Glycine cleavage system P-protein^2-415^E:1-5e-180`PF02347-16^GDC-P^Glycine cleavage system P-protein^432-708^E:1-4e-09	COG0403^The glycine cleavage system catalyzes the degradation of glycine- The P protein binds the alpha-amino group of glycine through its pyridoxal phosphate cofactor`COG1003^The glycine cleavage system catalyzes the degradation of glycine- The P protein binds the alpha-amino group of glycine through its pyridoxal phosphate cofactor	KEGG:sot:102601213`KO:K00281	GO:0005739^cellular_component^mitochondrion`GO:0004375^molecular_function^glycine dehydrogenase (decarboxylating) activity`GO:0006546^biological_process^glycine catabolic process
TRINITY_DN11439_c0_g3	REM5_ARATH^REM5_ARATH^Q:107-616,H:66-229^26-554%ID^E:2-07e-06^RecName: Full=B3 domain-containing protein REM5;^Eukaryota; Viridiplantae; Streptophyta; Embryophyta; Tracheophyta; Spermatophyta; Magnoliophyta; eudicotyledons; Gunneridae; Pentapetalae; rosids; malvids; Brassicales; Brassicaceae; Camelineae; Arabidopsis	PF02362-21^B3^B3 DNA binding domain^61-141^E:1-1e-11	-	-	-
TRINITY_DN11416_c0_g1	SWT2A_ORYSJ^SWT2A_ORYSJ^Q:949-275,H:18-242^71-111%ID^E:1-38e-109^RecName: Full=Bidirectional sugar transporter SWEET2a;^Eukaryota; Viridiplantae; Streptophyta; Embryophyta; Tracheophyta; Spermatophyta; Magnoliophyta; Liliopsida; Poales; Poaceae; BOP clade; Oryzoideae; Oryzeae; Oryzinae; Oryza; Oryza sativa	-	ENOG4111M4R^sugar transporter	KEGG:osa:4326868`KO:K15382	GO:0005887^cellular_component^integral component of plasma membrane`GO:0051119^molecular_function^sugar transmembrane transporter activity
TRINITY_DN11444_c1_g1	-	-	-	-	-
TRINITY_DN11444_c0_g1	PHL2_ARATH^PHL2_ARATH^Q:184-957,H:18-275^56-554%ID^E:2-03e-83^RecName: Full=Protein PHR1-LIKE 2 {ECO:0000303|PubMed:26586833};^Eukaryota; Viridiplantae; Streptophyta; Embryophyta; Tracheophyta; Spermatophyta; Magnoliophyta; eudicotyledons; Gunneridae; Pentapetalae; rosids; malvids; Brassicales; Brassicaceae; Camelineae; Arabidopsis	PF00249-31^Myb_DNA-binding^Myb-like DNA-binding domain^34-84^E:5-8e-07`PF14379-6^Myb_CC_LHEQLE^MYB-CC type transfactor, LHEQLE motif^127-170^E:6-6e-25	ENOG410YGB1^Myb-like DNA-binding domain	KEGG:ath:AT3G24120	GO:0005634^cellular_component^nucleus`GO:0003700^molecular_function^DNA-binding transcription factor activity`GO:0043565^molecular_function^sequence-specific DNA binding`GO:0016036^biological_process^cellular response to phosphate starvation`GO:0010628^biological_process^positive regulation of gene expression`GO:0006355^biological_process^regulation of transcription, DNA-templated
TRINITY_DN11448_c3_g1	-	-	-	-	-
TRINITY_DN11448_c1_g1	-	-	-	-	-
TRINITY_DN11448_c2_g1	-	-	-	-	-
TRINITY_DN11448_c0_g1	MOCOS_ORYSJ^MOCOS_ORYSJ^Q:2886-409,H:1-824^62-44%ID^E:0^RecName: Full=Molybdenum cofactor sulfurase {ECO:0000255|HAMAP-Rule:MF_03050};^Eukaryota; Viridiplantae; Streptophyta; Embryophyta; Tracheophyta; Spermatophyta; Magnoliophyta; Liliopsida; Poales; Poaceae; BOP clade; Oryzoideae; Oryzeae; Oryzinae; Oryza; Oryza sativa	PF00266-19^Aminotran_5^Aminotransferase class-V^10-98^E:2-7e-07`PF00266-19^Aminotran_5^Aminotransferase class-V^187-430^E:1-9e-14`PF03476-16^MOSC_N^MOSC N-terminal beta barrel domain^475-593^E:6-7e-20`PF03473-17^MOSC^MOSC domain^624-767^E:7-6e-29	COG0520^cysteine desulfurase`COG3217^MOSC domain-containing protein	KEGG:osa:4341801`KO:K15631	GO:0016829^molecular_function^lyase activity`GO:0008265^molecular_function^Mo-molybdopterin cofactor sulfurase activity`GO:0102867^molecular_function^molybdenum cofactor sulfurtransferase activity`GO:0030151^molecular_function^molybdenum ion binding`GO:0030170^molecular_function^pyridoxal phosphate binding`GO:0006777^biological_process^Mo-molybdopterin cofactor biosynthetic process
TRINITY_DN11409_c0_g1	PSB3_ORYSJ^PSB3_ORYSJ^Q:238-837,H:5-204^90-5%ID^E:4-31e-132^RecName: Full=Proteasome subunit beta type-3;^Eukaryota; Viridiplantae; Streptophyta; Embryophyta; Tracheophyta; Spermatophyta; Magnoliophyta; Liliopsida; Poales; Poaceae; BOP clade; Oryzoideae; Oryzeae; Oryzinae; Oryza; Oryza sativa	PF00227-26^Proteasome^Proteasome subunit^82-261^E:4-3e-42	ENOG410XSC8^The proteasome is a multicatalytic proteinase complex which is characterized by its ability to cleave peptides with Arg, Phe, Tyr, Leu, and Glu adjacent to the leaving group at neutral or slightly basic pH- The proteasome has an ATP-dependent proteolytic activity (By similarity)	KEGG:osa:4341637`KO:K02735	GO:0005737^cellular_component^cytoplasm`GO:0005634^cellular_component^nucleus`GO:0005839^cellular_component^proteasome core complex`GO:0019774^cellular_component^proteasome core complex, beta-subunit complex`GO:0004175^molecular_function^endopeptidase activity`GO:0004298^molecular_function^threonine-type endopeptidase activity`GO:0010498^biological_process^proteasomal protein catabolic process`GO…
TRINITY_DN11485_c1_g1	-	-	-	-	-
TRINITY_DN11485_c2_g1	-	-	-	-	-
TRINITY_DN11485_c0_g1	-	-	-	-	-
TRINITY_DN11411_c0_g1	U496D_ORYSI^U496D_ORYSI^Q:170-1096,H:1-308^49-515%ID^E:4-82e-103^RecName: Full=UPF0496 protein 4;^Eukaryota; Viridiplantae; Streptophyta; Embryophyta; Tracheophyta; Spermatophyta; Magnoliophyta; Liliopsida; Poales; Poaceae; BOP clade; Oryzoideae; Oryzeae; Oryzinae; Oryza; Oryza sativa	PF05633-11^BPS1^Protein BYPASS1-related^36-157^E:9-9e-10`PF05633-11^BPS1^Protein BYPASS1-related^174-289^E:0-0001	ENOG410YDX5^protein BPS1, chloroplastic-like	-	GO:0016021^cellular_component^integral component of membrane
TRINITY_DN11445_c0_g1	-	-	-	-	-
TRINITY_DN11436_c0_g1	-	-	-	-	-
TRINITY_DN11459_c0_g1	-	-	-	-	-
TRINITY_DN11482_c1_g1	-	-	-	-	-
TRINITY_DN11471_c0_g2	EF110_ARATH^EF110_ARATH^Q:217-390,H:74-131^91-379%ID^E:1-03e-19^RecName: Full=Ethylene-responsive transcription factor ERF110;^Eukaryota; Viridiplantae; Streptophyta; Embryophyta; Tracheophyta; Spermatophyta; Magnoliophyta; eudicotyledons; Gunneridae; Pentapetalae; rosids; malvids; Brassicales; Brassicaceae; Camelineae; Arabidopsis	PF00847-20^AP2^AP2 domain^32-81^E:4-1e-13	ENOG410YY7D^Transcription factor	KEGG:ath:AT2G33710	GO:0005634^cellular_component^nucleus`GO:0003677^molecular_function^DNA binding`GO:0003700^molecular_function^DNA-binding transcription factor activity`GO:0009873^biological_process^ethylene-activated signaling pathway
[truncated: 106,139 more rows]
